# Supplementary material for: Mg²⁺-modified corncob biochar and natural zeolite significantly enhanced simultaneous N and P recovery from livestock wastewater
Source: PLoS One. 2025 Aug 29;20(8):e0331575. doi: 10.1371/journal.pone.0331575 (PMC12396728; doi:10.1371/journal.pone.0331575)
Supplement: S1 Appendix — (ZIP) [file pone.0331575.s002.zip]

Archive with 11 entries (10 files):
- S1 Appendix. The minimum dataset of this paper/
- S1 Appendix. The minimum dataset of this paper/Fig1.xls
- S1 Appendix. The minimum dataset of this paper/Fig10.xls
- S1 Appendix. The minimum dataset of this paper/Fig2.xls
- S1 Appendix. The minimum dataset of this paper/Fig3.xls
- S1 Appendix. The minimum dataset of this paper/Fig4.xls
- S1 Appendix. The minimum dataset of this paper/Fig5.xls
- S1 Appendix. The minimum dataset of this paper/Fig6.xls
- S1 Appendix. The minimum dataset of this paper/Fig8.xls
- S1 Appendix. The minimum dataset of this paper/Fig9.xls
- S1 Appendix. The minimum dataset of this paper/S1 Fig.xls
