# Supplementary material for: Mg²⁺-modified corncob biochar and natural zeolite significantly enhanced simultaneous N and P recovery from livestock wastewater
Source: PLoS One. 2025 Aug 29;20(8):e0331575. doi: 10.1371/journal.pone.0331575 (PMC12396728; doi:10.1371/journal.pone.0331575)
Supplement: S1 Appendix — (ZIP) [file pone.0331575.s002.zip › S1 Appendix. The minimum dataset of this paper/Fig1.xls]

## Sheet: Sheet1
		The AN adsorption capacity of CCBC		The AN recovery rate of CCBC		The AN adsorption capacity of CCBC-Mg		The AN recovery rate of CCBC-Mg		The TP adsorption capacity of CCBC		The TP recovery rate of CCBC		The TP adsorption capacity of CCBC-Mg		The TP recovery rate of CCBC-Mg
	Reaction time（min）	Mean value	Standard error	Mean value	Standard error	Mean value	Standard error	Mean value	Standard error	Mean value	Standard error	Mean value	Standard error	Mean value	Standard error	Mean value	Standard error
	60	0.73488	0.01155	0.6124	0.00962	2.58051	0.00475	2.15042	0.00396	0.03056	0.02292	0.25467	0.191	1.64022	0.06226	13.6685	0.51881
	120	0.97818	0.00968	0.81515	0.00806	6.12869	0.33333	5.10724	0.27778	0.18558	0.00667	1.54647	0.05556	2.60298	0.06667	21.6915	0.55556
	240	1.99047	0.33333	1.65873	0.27778	7.09842	0.33333	5.91535	0.27778	0.25439	0.01	2.11992	0.08333	4.17962	0.06667	34.8301	0.55556
	480	2.212	0.33333	1.84334	0.27778	8.6837	0.33333	7.23642	0.27778	0.42647	0.01333	3.55394	0.11111	5.80411	0.06667	48.3676	0.55556
	720	2.68755	0.33333	2.23963	0.27778	9.343	0.03876	7.78583	0.0323	0.26446	0.00577	2.20383	0.04811	7.70567	0.13774	64.2139	1.14785
