# Supplementary material for: Mg²⁺-modified corncob biochar and natural zeolite significantly enhanced simultaneous N and P recovery from livestock wastewater
Source: PLoS One. 2025 Aug 29;20(8):e0331575. doi: 10.1371/journal.pone.0331575 (PMC12396728; doi:10.1371/journal.pone.0331575)
Supplement: S1 Appendix — (ZIP) [file pone.0331575.s002.zip › S1 Appendix. The minimum dataset of this paper/Fig10.xls]

## Sheet: A
	CCBC		CCBC-P		CCBC-Mg		CCBC-Mg-P
5	16259	5	18846	5	13047	5	12982
5.02	16254	5.02	18823	5.02	13017	5.02	12952
5.04	16374	5.04	18874	5.04	13059	5.04	12978
5.06	16323	5.06	18857	5.06	13056	5.06	13064
5.08	16368	5.08	18841	5.08	12993	5.08	13081
5.1	16389	5.1	18820	5.1	13033	5.1	13105
5.12	16291	5.12	18847	5.12	12946	5.12	13094
5.14	16286	5.14	18814	5.14	12931	5.14	13058
5.16	16491	5.16	18764	5.16	13053	5.16	13018
5.18	16527	5.18	18777	5.18	13095	5.18	13093
5.2	16318	5.2	18792	5.2	13106	5.2	13181
5.22	16329	5.22	18737	5.22	13072	5.22	13193
5.24	16465	5.24	18895	5.24	13053	5.24	13223
5.26	16516	5.26	19062	5.26	13009	5.26	13150
5.28	16592	5.28	18845	5.28	12975	5.28	13210
5.3	16437	5.3	18902	5.3	13094	5.3	13298
5.32	16410	5.32	19021	5.32	13069	5.32	13204
5.34	16484	5.34	19087	5.34	13074	5.34	13300
5.36	16366	5.36	19047	5.36	13093	5.36	13368
5.38	16298	5.38	19092	5.38	13027	5.38	13307
5.4	16411	5.4	19074	5.4	12954	5.4	13255
5.42	16553	5.42	18890	5.42	12965	5.42	13224
5.44	16634	5.44	18868	5.44	13031	5.44	13176
5.46	16573	5.46	18959	5.46	13035	5.46	13250
5.48	16507	5.48	18981	5.48	12985	5.48	13367
5.5	16610	5.5	19145	5.5	12994	5.5	13370
5.52	16545	5.52	19293	5.52	13075	5.52	13175
5.54	16539	5.54	19345	5.54	13039	5.54	13273
5.56	16572	5.56	19253	5.56	13064	5.56	13426
5.58	16640	5.58	19179	5.58	13088	5.58	13518
5.6	16673	5.6	19210	5.6	13007	5.6	13548
5.62	16675	5.62	19191	5.62	13065	5.62	13433
5.64	16607	5.64	19156	5.64	13201	5.64	13423
5.66	16516	5.66	19314	5.66	13262	5.66	13405
5.68	16594	5.68	19371	5.68	13279	5.68	13398
5.7	16699	5.7	19428	5.7	13281	5.7	13422
5.72	16715	5.72	19388	5.72	13190	5.72	13383
5.74	16656	5.74	19329	5.74	13116	5.74	13513
5.76	16470	5.76	19352	5.76	13140	5.76	13613
5.78	16590	5.78	19408	5.78	13285	5.78	13505
5.8	16594	5.8	19570	5.8	13283	5.8	13468
5.82	16601	5.82	19623	5.82	13303	5.82	13516
5.84	16832	5.84	19596	5.84	13335	5.84	13552
5.86	16963	5.86	19648	5.86	13258	5.86	13484
5.88	16943	5.88	19718	5.88	13199	5.88	13525
5.9	16789	5.9	19626	5.9	13269	5.9	13644
5.92	16759	5.92	19675	5.92	13283	5.92	13605
5.94	16768	5.94	19782	5.94	13208	5.94	13616
5.96	16879	5.96	19615	5.96	13264	5.96	13607
5.98	16909	5.98	19645	5.98	13331	5.98	13622
6	16915	6	19784	6	13366	6	13630
6.02	16909	6.02	19884	6.02	13239	6.02	13572
6.04	17071	6.04	19933	6.04	13324	6.04	13621
6.06	16982	6.06	19892	6.06	13403	6.06	13663
6.08	16878	6.08	19719	6.08	13328	6.08	13643
6.1	16939	6.1	19579	6.1	13293	6.1	13651
6.12	16960	6.12	19520	6.12	13327	6.12	13718
6.14	16930	6.14	19829	6.14	13397	6.14	13795
6.16	17021	6.16	19907	6.16	13362	6.16	13797
6.18	16995	6.18	19789	6.18	13383	6.18	13838
6.2	16947	6.2	19780	6.2	13523	6.2	13844
6.22	17019	6.22	19813	6.22	13426	6.22	13809
6.24	16966	6.24	20010	6.24	13414	6.24	13766
6.26	17058	6.26	19999	6.26	13536	6.26	13884
6.28	17156	6.28	20075	6.28	13595	6.28	13924
6.3	17117	6.3	20173	6.3	13603	6.3	13908
6.32	17236	6.32	20019	6.32	13668	6.32	13907
6.34	17107	6.34	19962	6.34	13668	6.34	14066
6.36	16950	6.36	19955	6.36	13637	6.36	13952
6.38	17107	6.38	19984	6.38	13718	6.38	13884
6.4	17288	6.4	20147	6.4	13858	6.4	13934
6.42	17379	6.42	20213	6.42	13841	6.42	13884
6.44	17307	6.44	20273	6.44	13825	6.44	13875
6.46	17208	6.46	20321	6.46	13919	6.46	14008
6.48	17110	6.48	20206	6.48	13996	6.48	14080
6.5	17198	6.5	20098	6.5	14121	6.5	13957
6.52	17356	6.52	20107	6.52	14234	6.52	13931
6.54	17329	6.54	20279	6.54	14211	6.54	13980
6.56	17198	6.56	20207	6.56	14261	6.56	14080
6.58	17226	6.58	20249	6.58	14375	6.58	14245
6.6	17357	6.6	20187	6.6	14358	6.6	14240
6.62	17301	6.62	20272	6.62	14341	6.62	14048
6.64	17197	6.64	20281	6.64	14493	6.64	14108
6.66	17300	6.66	20298	6.66	14729	6.66	14119
6.68	17483	6.68	20332	6.68	14901	6.68	14025
6.7	17598	6.7	20538	6.7	15041	6.7	14107
6.72	17444	6.72	20582	6.72	15068	6.72	14142
6.74	17315	6.74	20623	6.74	15092	6.74	14229
6.76	17377	6.76	20621	6.76	15276	6.76	14233
6.78	17428	6.78	20545	6.78	15411	6.78	14206
6.8	17463	6.8	20580	6.8	15633	6.8	14371
6.82	17414	6.82	20498	6.82	15836	6.82	14349
6.84	17441	6.84	20544	6.84	16060	6.84	14204
6.86	17357	6.86	20526	6.86	16221	6.86	14179
6.88	17371	6.88	20397	6.88	16406	6.88	14368
6.9	17628	6.9	20795	6.9	16798	6.9	14326
6.92	17472	6.92	20852	6.92	16973	6.92	14224
6.94	17452	6.94	20773	6.94	17178	6.94	14429
6.96	17476	6.96	20929	6.96	17485	6.96	14395
6.98	17458	6.98	20824	6.98	17764	6.98	14288
7	17491	7	20727	7	18184	7	14423
7.02	17419	7.02	20858	7.02	18573	7.02	14480
7.04	17583	7.04	20859	7.04	18795	7.04	14508
7.06	17676	7.06	20636	7.06	18946	7.06	14418
7.08	17659	7.08	20697	7.08	19410	7.08	14404
7.1	17598	7.1	20947	7.1	19891	7.1	14404
7.12	17566	7.12	21075	7.12	20155	7.12	14446
7.14	17699	7.14	20924	7.14	20538	7.14	14481
7.16	17817	7.16	20817	7.16	20913	7.16	14358
7.18	17785	7.18	20920	7.18	21034	7.18	14497
7.2	17611	7.2	21115	7.2	20970	7.2	14572
7.22	17648	7.22	21047	7.22	20804	7.22	14468
7.24	17832	7.24	21090	7.24	20713	7.24	14600
7.26	17757	7.26	21104	7.26	20259	7.26	14649
7.28	17600	7.28	20865	7.28	19618	7.28	14522
7.3	17563	7.3	21041	7.3	18985	7.3	14464
7.32	17589	7.32	21013	7.32	18488	7.32	14587
7.34	17728	7.34	21081	7.34	17848	7.34	14571
7.36	17799	7.36	21191	7.36	17304	7.36	14591
7.38	17740	7.38	21078	7.38	16976	7.38	14588
7.4	17804	7.4	21164	7.4	16556	7.4	14691
7.42	17678	7.42	21282	7.42	16252	7.42	14771
7.44	17693	7.44	21285	7.44	16034	7.44	14736
7.46	17888	7.46	21316	7.46	15724	7.46	14655
7.48	17973	7.48	21213	7.48	15574	7.48	14608
7.5	17909	7.5	21014	7.5	15327	7.5	14631
7.52	17807	7.52	21019	7.52	15093	7.52	14696
7.54	17811	7.54	21255	7.54	15024	7.54	14686
7.56	17941	7.56	21388	7.56	14841	7.56	14661
7.58	18040	7.58	21325	7.58	14657	7.58	14583
7.6	18028	7.6	21340	7.6	14613	7.6	14673
7.62	17944	7.62	21340	7.62	14545	7.62	14812
7.64	17929	7.64	21362	7.64	14505	7.64	14823
7.66	18013	7.66	21336	7.66	14531	7.66	14726
7.68	18000	7.68	21404	7.68	14449	7.68	14577
7.7	18034	7.7	21304	7.7	14251	7.7	14725
7.72	17987	7.72	21360	7.72	14042	7.72	14819
7.74	17992	7.74	21470	7.74	14076	7.74	14805
7.76	18075	7.76	21460	7.76	14201	7.76	14830
7.78	18098	7.78	21523	7.78	14155	7.78	14886
7.8	18043	7.8	21424	7.8	14040	7.8	14835
7.82	18021	7.82	21328	7.82	13944	7.82	14901
7.84	17948	7.84	21519	7.84	13901	7.84	15040
7.86	18029	7.86	21615	7.86	13887	7.86	14994
7.88	18010	7.88	21450	7.88	13962	7.88	14932
7.9	17994	7.9	21570	7.9	13998	7.9	14967
7.92	18163	7.92	21516	7.92	13926	7.92	14887
7.94	18189	7.94	21519	7.94	13883	7.94	15010
7.96	18105	7.96	21622	7.96	13933	7.96	14971
7.98	18090	7.98	21595	7.98	13997	7.98	15079
8	18044	8	21574	8	14019	8	15038
8.02	18005	8.02	21382	8.02	13863	8.02	14957
8.04	18077	8.04	21349	8.04	13847	8.04	14993
8.06	18186	8.06	21605	8.06	13939	8.06	15034
8.08	18244	8.08	21610	8.08	13930	8.08	15136
8.1	18188	8.1	21584	8.1	13814	8.1	15185
8.12	18110	8.12	21678	8.12	13731	8.12	15130
8.14	18083	8.14	21726	8.14	13821	8.14	15134
8.16	18260	8.16	21749	8.16	13872	8.16	15283
8.18	18251	8.18	21731	8.18	13922	8.18	15217
8.2	18178	8.2	21769	8.2	13858	8.2	15103
8.22	18221	8.22	21530	8.22	13880	8.22	15047
8.24	18309	8.24	21638	8.24	13871	8.24	15052
8.26	18297	8.26	21910	8.26	13903	8.26	15100
8.28	18280	8.28	21897	8.28	13929	8.28	15052
8.3	18270	8.3	21881	8.3	13924	8.3	15179
8.32	18030	8.32	21833	8.32	13852	8.32	15351
8.34	18172	8.34	21878	8.34	13855	8.34	15308
8.36	18467	8.36	22003	8.36	13898	8.36	15337
8.38	18303	8.38	21866	8.38	13883	8.38	15369
8.4	18288	8.4	21882	8.4	13878	8.4	15283
8.42	18369	8.42	21892	8.42	13844	8.42	15266
8.44	18289	8.44	21936	8.44	13772	8.44	15245
8.46	18407	8.46	22057	8.46	13795	8.46	15201
8.48	18516	8.48	22068	8.48	13846	8.48	15231
8.5	18457	8.5	22050	8.5	13842	8.5	15214
8.52	18421	8.52	21933	8.52	13943	8.52	15326
8.54	18399	8.54	21900	8.54	14003	8.54	15438
8.56	18383	8.56	22139	8.56	13963	8.56	15423
8.58	18496	8.58	22183	8.58	14030	8.58	15366
8.6	18573	8.6	22061	8.6	13971	8.6	15415
8.62	18575	8.62	21889	8.62	13822	8.62	15462
8.64	18609	8.64	21817	8.64	13822	8.64	15441
8.66	18572	8.66	21812	8.66	13890	8.66	15266
8.68	18636	8.68	22005	8.68	13816	8.68	15282
8.7	18561	8.7	22142	8.7	13703	8.7	15342
8.72	18531	8.72	22222	8.72	13779	8.72	15254
8.74	18551	8.74	22259	8.74	13731	8.74	15358
8.76	18544	8.76	22105	8.76	13662	8.76	15537
8.78	18625	8.78	22032	8.78	13770	8.78	15544
8.8	18653	8.8	22130	8.8	13862	8.8	15333
8.82	18591	8.82	22279	8.82	13798	8.82	15247
8.84	18581	8.84	22329	8.84	13816	8.84	15434
8.86	18623	8.86	22287	8.86	13898	8.86	15502
8.88	18593	8.88	22416	8.88	13823	8.88	15420
8.9	18644	8.9	22338	8.9	13875	8.9	15277
8.92	18711	8.92	22155	8.92	13957	8.92	15316
8.94	18602	8.94	22148	8.94	13897	8.94	15413
8.96	18514	8.96	22152	8.96	13878	8.96	15453
8.98	18460	8.98	22184	8.98	13841	8.98	15514
9	18441	9	22270	9	13777	9	15546
9.02	18632	9.02	22322	9.02	13855	9.02	15529
9.04	18611	9.04	22275	9.04	13990	9.04	15497
9.06	18611	9.06	22301	9.06	14010	9.06	15581
9.08	18693	9.08	22425	9.08	13954	9.08	15697
9.1	18786	9.1	22369	9.1	13860	9.1	15565
9.12	18782	9.12	22445	9.12	13884	9.12	15550
9.14	18716	9.14	22483	9.14	13986	9.14	15659
9.16	18648	9.16	22477	9.16	14005	9.16	15680
9.18	18621	9.18	22535	9.18	13814	9.18	15678
9.2	18823	9.2	22508	9.2	13887	9.2	15594
9.22	18875	9.22	22585	9.22	14084	9.22	15565
9.24	18753	9.24	22507	9.24	14006	9.24	15478
9.26	18791	9.26	22512	9.26	14017	9.26	15589
9.28	18735	9.28	22524	9.28	14061	9.28	15659
9.3	18703	9.3	22634	9.3	13999	9.3	15585
9.32	18666	9.32	22531	9.32	14143	9.32	15502
9.34	18692	9.34	22294	9.34	14098	9.34	15587
9.36	18833	9.36	22370	9.36	14060	9.36	15655
9.38	18825	9.38	22502	9.38	14074	9.38	15696
9.4	18719	9.4	22546	9.4	13992	9.4	15802
9.42	18608	9.42	22628	9.42	14037	9.42	15850
9.44	18702	9.44	22581	9.44	14010	9.44	15748
9.46	18914	9.46	22658	9.46	13906	9.46	15798
9.48	18760	9.48	22763	9.48	14028	9.48	15753
9.5	18797	9.5	22657	9.5	14082	9.5	15620
9.52	18810	9.52	22504	9.52	14011	9.52	15726
9.54	18707	9.54	22498	9.54	13950	9.54	15721
9.56	18776	9.56	22412	9.56	13780	9.56	15860
9.58	18845	9.58	22465	9.58	13882	9.58	15955
9.6	18891	9.6	22587	9.6	14018	9.6	15832
9.62	18926	9.62	22618	9.62	14046	9.62	15848
9.64	18955	9.64	22635	9.64	14105	9.64	15849
9.66	18973	9.66	22697	9.66	14015	9.66	15824
9.68	18840	9.68	22793	9.68	13903	9.68	15890
9.7	18690	9.7	22933	9.7	13929	9.7	16003
9.72	18862	9.72	22908	9.72	13989	9.72	15882
9.74	18810	9.74	22694	9.74	14189	9.74	15727
9.76	18651	9.76	22807	9.76	14110	9.76	15888
9.78	18847	9.78	22988	9.78	14030	9.78	15993
9.8	19001	9.8	22876	9.8	14013	9.8	15848
9.82	18831	9.82	22702	9.82	14066	9.82	15828
9.84	18861	9.84	22755	9.84	14072	9.84	15924
9.86	18995	9.86	22873	9.86	13997	9.86	16047
9.88	19082	9.88	22853	9.88	14032	9.88	15962
9.9	19169	9.9	22774	9.9	14050	9.9	15875
9.92	19160	9.92	22836	9.92	14142	9.92	15856
9.94	19195	9.94	22951	9.94	14177	9.94	15908
9.96	19272	9.96	22966	9.96	14119	9.96	15995
9.98	19162	9.98	22914	9.98	14019	9.98	15846
10	19066	10	22999	10	14049	10	15769
10.02	19015	10.02	23102	10.02	14206	10.02	16043
10.04	18953	10.04	23045	10.04	14224	10.04	16014
10.06	19105	10.06	22887	10.06	14079	10.06	15997
10.08	19153	10.08	22853	10.08	14053	10.08	16033
10.1	19029	10.1	22933	10.1	14234	10.1	16044
10.12	19031	10.12	22907	10.12	14271	10.12	16159
10.14	19140	10.14	22839	10.14	14290	10.14	16087
10.16	19038	10.16	22911	10.16	14334	10.16	16057
10.18	18995	10.18	22991	10.18	14352	10.18	16102
10.2	19127	10.2	23058	10.2	14307	10.2	15970
10.22	19137	10.22	23003	10.22	14263	10.22	16024
10.24	19120	10.24	23006	10.24	14212	10.24	16262
10.26	19148	10.26	23153	10.26	14258	10.26	16239
10.28	19109	10.28	23078	10.28	14439	10.28	16098
10.3	19115	10.3	23049	10.3	14446	10.3	16027
10.32	19214	10.32	23074	10.32	14431	10.32	15985
10.34	19168	10.34	23236	10.34	14563	10.34	15957
10.36	19137	10.36	23192	10.36	14523	10.36	15917
10.38	19303	10.38	23048	10.38	14457	10.38	16082
10.4	19271	10.4	23025	10.4	14611	10.4	16139
10.42	19100	10.42	23290	10.42	14783	10.42	16076
10.44	19150	10.44	23258	10.44	14822	10.44	16037
10.46	19148	10.46	23039	10.46	14650	10.46	16033
10.48	19118	10.48	23063	10.48	14788	10.48	16127
10.5	19239	10.5	23140	10.5	14851	10.5	16138
10.52	19388	10.52	23272	10.52	14660	10.52	16192
10.54	19381	10.54	23294	10.54	14702	10.54	16194
10.56	19369	10.56	23208	10.56	14689	10.56	16185
10.58	19323	10.58	23164	10.58	14706	10.58	16199
10.6	19332	10.6	23235	10.6	14525	10.6	16195
10.62	19307	10.62	23303	10.62	14303	10.62	16250
10.64	19286	10.64	23198	10.64	14324	10.64	16359
10.66	19294	10.66	23145	10.66	14399	10.66	16373
10.68	19352	10.68	23281	10.68	14537	10.68	16320
10.7	19380	10.7	23252	10.7	14464	10.7	16292
10.72	19246	10.72	23192	10.72	14421	10.72	16187
10.74	19332	10.74	23286	10.74	14548	10.74	16244
10.76	19292	10.76	23319	10.76	14471	10.76	16321
10.78	19373	10.78	23440	10.78	14433	10.78	16429
10.8	19515	10.8	23573	10.8	14422	10.8	16413
10.82	19450	10.82	23417	10.82	14505	10.82	16268
10.84	19472	10.84	23438	10.84	14435	10.84	16223
10.86	19508	10.86	23402	10.86	14517	10.86	16421
10.88	19516	10.88	23185	10.88	14564	10.88	16442
10.9	19319	10.9	23180	10.9	14476	10.9	16454
10.92	19326	10.92	23332	10.92	14518	10.92	16420
10.94	19567	10.94	23363	10.94	14522	10.94	16296
10.96	19554	10.96	23420	10.96	14540	10.96	16443
10.98	19502	10.98	23415	10.98	14524	10.98	16528
11	19622	11	23400	11	14465	11	16474
11.02	19616	11.02	23433	11.02	14545	11.02	16391
11.04	19339	11.04	23302	11.04	14742	11.04	16308
11.06	19321	11.06	23184	11.06	14675	11.06	16271
11.08	19312	11.08	23271	11.08	14575	11.08	16402
11.1	19502	11.1	23428	11.1	14549	11.1	16416
11.12	19549	11.12	23588	11.12	14579	11.12	16398
11.14	19529	11.14	23625	11.14	14474	11.14	16324
11.16	19549	11.16	23564	11.16	14561	11.16	16431
11.18	19491	11.18	23382	11.18	14722	11.18	16452
11.2	19526	11.2	23431	11.2	14757	11.2	16402
11.22	19733	11.22	23473	11.22	14576	11.22	16479
11.24	19834	11.24	23626	11.24	14549	11.24	16521
11.26	19792	11.26	23637	11.26	14625	11.26	16533
11.28	19690	11.28	23514	11.28	14672	11.28	16547
11.3	19712	11.3	23416	11.3	14766	11.3	16532
11.32	19647	11.32	23541	11.32	14869	11.32	16594
11.34	19654	11.34	23588	11.34	14756	11.34	16734
11.36	19682	11.36	23473	11.36	14732	11.36	16666
11.38	19688	11.38	23647	11.38	14911	11.38	16533
11.4	19721	11.4	23815	11.4	14987	11.4	16660
11.42	19763	11.42	23770	11.42	14944	11.42	16662
11.44	19762	11.44	23798	11.44	14884	11.44	16522
11.46	19807	11.46	23647	11.46	14842	11.46	16582
11.48	19800	11.48	23434	11.48	14852	11.48	16632
11.5	19784	11.5	23509	11.5	14921	11.5	16619
11.52	19821	11.52	23823	11.52	14925	11.52	16522
11.54	19772	11.54	23865	11.54	14736	11.54	16564
11.56	19719	11.56	23806	11.56	14797	11.56	16753
11.58	19713	11.58	23852	11.58	14874	11.58	16592
11.6	19900	11.6	23782	11.6	14777	11.6	16665
11.62	19984	11.62	23799	11.62	14654	11.62	16773
11.64	19894	11.64	23907	11.64	14682	11.64	16660
11.66	19949	11.66	23862	11.66	14652	11.66	16749
11.68	19943	11.68	23794	11.68	14787	11.68	16658
11.7	19787	11.7	23865	11.7	14772	11.7	16625
11.72	19869	11.72	23888	11.72	14680	11.72	16695
11.74	19956	11.74	23778	11.74	14565	11.74	16671
11.76	19775	11.76	23579	11.76	14641	11.76	16630
11.78	19864	11.78	23693	11.78	14685	11.78	16704
11.8	20044	11.8	23986	11.8	14632	11.8	16644
11.82	19867	11.82	24023	11.82	14787	11.82	16748
11.84	19851	11.84	23983	11.84	14737	11.84	16807
11.86	19889	11.86	23951	11.86	14756	11.86	16716
11.88	19916	11.88	23914	11.88	14837	11.88	16727
11.9	19981	11.9	23953	11.9	14716	11.9	16773
11.92	19817	11.92	24018	11.92	14720	11.92	16659
11.94	19828	11.94	24055	11.94	14859	11.94	16685
11.96	19978	11.96	24178	11.96	15017	11.96	16811
11.98	19988	11.98	24172	11.98	14960	11.98	16910
12	20049	12	24093	12	15010	12	16870
12.02	20046	12.02	23932	12.02	15075	12.02	16895
12.04	20005	12.04	24005	12.04	14933	12.04	17041
12.06	20036	12.06	24234	12.06	15013	12.06	17129
12.08	20222	12.08	24280	12.08	14909	12.08	17018
12.1	20304	12.1	24167	12.1	14892	12.1	16854
12.12	20119	12.12	24164	12.12	14911	12.12	16971
12.14	20090	12.14	24128	12.14	14908	12.14	16899
12.16	20068	12.16	24131	12.16	14987	12.16	16794
12.18	20059	12.18	24304	12.18	14947	12.18	16975
12.2	20098	12.2	24339	12.2	14900	12.2	16976
12.22	20071	12.22	24222	12.22	15002	12.22	16884
12.24	20173	12.24	24154	12.24	15056	12.24	16987
12.26	20102	12.26	24032	12.26	14952	12.26	16954
12.28	20169	12.28	24091	12.28	14937	12.28	16861
12.3	20280	12.3	24311	12.3	15185	12.3	16755
12.32	20322	12.32	24246	12.32	15229	12.32	16761
12.34	20215	12.34	24117	12.34	15072	12.34	16829
12.36	20154	12.36	24185	12.36	15267	12.36	17109
12.38	20079	12.38	24428	12.38	15370	12.38	17188
12.4	20177	12.4	24313	12.4	15216	12.4	17091
12.42	20369	12.42	24179	12.42	15203	12.42	17071
12.44	20277	12.44	24359	12.44	15305	12.44	17059
12.46	20223	12.46	24433	12.46	15333	12.46	17087
12.48	20419	12.48	24270	12.48	15496	12.48	17139
12.5	20372	12.5	24382	12.5	15595	12.5	17106
12.52	20349	12.52	24544	12.52	15578	12.52	17050
12.54	20343	12.54	24339	12.54	15651	12.54	17177
12.56	20276	12.56	24217	12.56	15682	12.56	17220
12.58	20353	12.58	24270	12.58	15766	12.58	17156
12.6	20438	12.6	24422	12.6	15823	12.6	17209
12.62	20329	12.62	24483	12.62	15923	12.62	17146
12.64	20256	12.64	24511	12.64	16105	12.64	17073
12.66	20306	12.66	24457	12.66	16339	12.66	17183
12.68	20413	12.68	24515	12.68	16320	12.68	17190
12.7	20408	12.7	24561	12.7	16286	12.7	17114
12.72	20338	12.72	24558	12.72	16428	12.72	17370
12.74	20455	12.74	24634	12.74	16428	12.74	17427
12.76	20597	12.76	24550	12.76	16498	12.76	17332
12.78	20427	12.78	24489	12.78	16572	12.78	17295
12.8	20303	12.8	24530	12.8	16581	12.8	17315
12.82	20526	12.82	24458	12.82	16669	12.82	17239
12.84	20591	12.84	24622	12.84	16614	12.84	17162
12.86	20541	12.86	24687	12.86	16404	12.86	17421
12.88	20527	12.88	24508	12.88	16330	12.88	17488
12.9	20528	12.9	24567	12.9	16277	12.9	17417
12.92	20542	12.92	24575	12.92	16234	12.92	17390
12.94	20611	12.94	24472	12.94	16133	12.94	17400
12.96	20691	12.96	24518	12.96	16035	12.96	17401
12.98	20638	12.98	24617	12.98	15915	12.98	17363
13	20716	13	24678	13	15669	13	17579
13.02	20762	13.02	24715	13.02	15565	13.02	17561
13.04	20797	13.04	24735	13.04	15610	13.04	17633
13.06	20707	13.06	24647	13.06	15760	13.06	17693
13.08	20832	13.08	24614	13.08	15549	13.08	17544
13.1	20897	13.1	24797	13.1	15408	13.1	17563
13.12	20796	13.12	24834	13.12	15469	13.12	17620
13.14	20738	13.14	24632	13.14	15405	13.14	17553
13.16	20860	13.16	24784	13.16	15469	13.16	17495
13.18	20920	13.18	24854	13.18	15548	13.18	17550
13.2	20993	13.2	24944	13.2	15551	13.2	17642
13.22	20902	13.22	24962	13.22	15469	13.22	17623
13.24	20730	13.24	24813	13.24	15404	13.24	17550
13.26	20774	13.26	24693	13.26	15462	13.26	17559
13.28	20940	13.28	24738	13.28	15475	13.28	17565
13.3	20977	13.3	24884	13.3	15442	13.3	17621
13.32	20990	13.32	24897	13.32	15336	13.32	17574
13.34	20960	13.34	24949	13.34	15415	13.34	17594
13.36	21035	13.36	24959	13.36	15485	13.36	17597
13.38	21180	13.38	25013	13.38	15397	13.38	17627
13.4	20965	13.4	25014	13.4	15410	13.4	17574
13.42	20840	13.42	24974	13.42	15557	13.42	17625
13.44	20987	13.44	25075	13.44	15541	13.44	17754
13.46	21130	13.46	25067	13.46	15376	13.46	17688
13.48	20978	13.48	24989	13.48	15439	13.48	17649
13.5	20892	13.5	25062	13.5	15562	13.5	17683
13.52	20914	13.52	25068	13.52	15526	13.52	17637
13.54	20883	13.54	24968	13.54	15577	13.54	17621
13.56	20903	13.56	24920	13.56	15595	13.56	17655
13.58	20917	13.58	24940	13.58	15546	13.58	17820
13.6	20989	13.6	24946	13.6	15523	13.6	17920
13.62	20981	13.62	25070	13.62	15651	13.62	17811
13.64	21148	13.64	25259	13.64	15622	13.64	17798
13.66	21042	13.66	25208	13.66	15491	13.66	17865
13.68	20930	13.68	25226	13.68	15465	13.68	17862
13.7	21218	13.7	25236	13.7	15657	13.7	17861
13.72	21329	13.72	25328	13.72	15695	13.72	17984
13.74	21157	13.74	25475	13.74	15707	13.74	18048
13.76	21013	13.76	25415	13.76	15631	13.76	17960
13.78	21079	13.78	25306	13.78	15563	13.78	18067
13.8	21166	13.8	25284	13.8	15600	13.8	18165
13.82	21141	13.82	25255	13.82	15562	13.82	18278
13.84	21160	13.84	25325	13.84	15627	13.84	18302
13.86	21298	13.86	25478	13.86	15754	13.86	18435
13.88	21539	13.88	25491	13.88	15817	13.88	18475
13.9	21453	13.9	25389	13.9	15792	13.9	18733
13.92	21320	13.92	25396	13.92	15704	13.92	18864
13.94	21415	13.94	25384	13.94	15626	13.94	18845
13.96	21584	13.96	25663	13.96	15605	13.96	19256
13.98	21593	13.98	25583	13.98	15641	13.98	19427
14	21452	14	25373	14	15811	14	19504
14.02	21522	14.02	25414	14.02	15850	14.02	19768
14.04	21492	14.04	25460	14.04	15888	14.04	20037
14.06	21422	14.06	25678	14.06	15692	14.06	20243
14.08	21394	14.08	25630	14.08	15683	14.08	20414
14.1	21493	14.1	25504	14.1	15730	14.1	20632
14.12	21462	14.12	25701	14.12	15869	14.12	20735
14.14	21341	14.14	25622	14.14	15844	14.14	20993
14.16	21486	14.16	25454	14.16	15908	14.16	21128
14.18	21573	14.18	25652	14.18	15980	14.18	21171
14.2	21487	14.2	25680	14.2	15906	14.2	21150
14.22	21543	14.22	25609	14.22	15931	14.22	21016
14.24	21608	14.24	25725	14.24	16077	14.24	21166
14.26	21626	14.26	25746	14.26	16070	14.26	21515
14.28	21782	14.28	25692	14.28	16047	14.28	21891
14.3	21786	14.3	25673	14.3	16068	14.3	22609
14.32	21790	14.32	25751	14.32	15965	14.32	23487
14.34	21711	14.34	25829	14.34	16119	14.34	24456
14.36	21690	14.36	25876	14.36	16171	14.36	25568
14.38	21724	14.38	25983	14.38	16051	14.38	26910
14.4	21723	14.4	25985	14.4	16107	14.4	28721
14.42	21825	14.42	25957	14.42	16096	14.42	31099
14.44	21934	14.44	25990	14.44	16106	14.44	33686
14.46	21728	14.46	26055	14.46	16182	14.46	36219
14.48	21873	14.48	26138	14.48	16267	14.48	39023
14.5	21933	14.5	26183	14.5	16280	14.5	42140
14.52	21811	14.52	26122	14.52	16185	14.52	45130
14.54	21755	14.54	25979	14.54	16138	14.54	47642
14.56	21702	14.56	25887	14.56	16213	14.56	49682
14.58	21877	14.58	25934	14.58	16349	14.58	51509
14.6	21857	14.6	26065	14.6	16330	14.6	52537
14.62	21986	14.62	26171	14.62	16269	14.62	52343
14.64	21934	14.64	26301	14.64	16416	14.64	51156
14.66	21887	14.66	26201	14.66	16520	14.66	48179
14.68	21993	14.68	26022	14.68	16390	14.68	44123
14.7	21937	14.7	26140	14.7	16447	14.7	39838
14.72	21847	14.72	26248	14.72	16579	14.72	35531
14.74	21864	14.74	26308	14.74	16730	14.74	31642
14.76	22108	14.76	26316	14.76	16590	14.76	28199
14.78	22123	14.78	26450	14.78	16543	14.78	25282
14.8	22103	14.8	26432	14.8	16847	14.8	23209
14.82	22155	14.82	26362	14.82	16873	14.82	21683
14.84	22161	14.84	26249	14.84	16773	14.84	20689
14.86	22231	14.86	26194	14.86	16836	14.86	19930
14.88	22268	14.88	26267	14.88	17001	14.88	19585
14.9	22192	14.9	26408	14.9	16844	14.9	19690
14.92	22264	14.92	26382	14.92	16728	14.92	19621
14.94	22286	14.94	26288	14.94	16863	14.94	19532
14.96	22209	14.96	26307	14.96	16803	14.96	19566
14.98	22419	14.98	26393	14.98	16614	14.98	19449
15	22303	15	26327	15	16622	15	19535
15.02	22245	15.02	26417	15.02	16734	15.02	19702
15.04	22288	15.04	26645	15.04	16676	15.04	19833
15.06	22295	15.06	26709	15.06	16707	15.06	19977
15.08	22423	15.08	26670	15.08	16648	15.08	20134
15.1	22545	15.1	26582	15.1	16681	15.1	20216
15.12	22523	15.12	26486	15.12	16740	15.12	20369
15.14	22506	15.14	26540	15.14	16602	15.14	20731
15.16	22538	15.16	26718	15.16	16631	15.16	21062
15.18	22564	15.18	26710	15.18	16680	15.18	21434
15.2	22621	15.2	26806	15.2	16470	15.2	21856
15.22	22474	15.22	26898	15.22	16492	15.22	22425
15.24	22574	15.24	26840	15.24	16665	15.24	23173
15.26	22846	15.26	26858	15.26	16751	15.26	24113
15.28	22780	15.28	26874	15.28	16757	15.28	25060
15.3	22794	15.3	26964	15.3	16835	15.3	26188
15.32	22870	15.32	26839	15.32	16736	15.32	27680
15.34	22848	15.34	26788	15.34	16706	15.34	29377
15.36	22993	15.36	26758	15.36	16689	15.36	31362
15.38	22987	15.38	26867	15.38	16524	15.38	33644
15.4	22771	15.4	26909	15.4	16603	15.4	35633
15.42	22686	15.42	26875	15.42	16703	15.42	37450
15.44	22689	15.44	27096	15.44	16786	15.44	39315
15.46	22762	15.46	26994	15.46	16748	15.46	40370
15.48	22984	15.48	26990	15.48	16764	15.48	41126
15.5	23150	15.5	27133	15.5	16795	15.5	41377
15.52	23183	15.52	27007	15.52	16733	15.52	41282
15.54	23224	15.54	26925	15.54	16686	15.54	40513
15.56	23178	15.56	26984	15.56	16692	15.56	38118
15.58	23182	15.58	27162	15.58	16772	15.58	34459
15.6	22959	15.6	27466	15.6	16728	15.6	30381
15.62	23011	15.62	27497	15.62	16705	15.62	26496
15.64	23062	15.64	27365	15.64	16796	15.64	23658
15.66	23125	15.66	27173	15.66	16846	15.66	21974
15.68	23340	15.68	27162	15.68	16704	15.68	21140
15.7	23139	15.7	27221	15.7	16768	15.7	20795
15.72	22989	15.72	27284	15.72	16883	15.72	20619
15.74	23135	15.74	27234	15.74	16881	15.74	20638
15.76	23334	15.76	27319	15.76	16951	15.76	20660
15.78	23328	15.78	27530	15.78	16801	15.78	20640
15.8	23166	15.8	27460	15.8	16851	15.8	20757
15.82	23320	15.82	27397	15.82	16989	15.82	20933
15.84	23441	15.84	27432	15.84	17007	15.84	21144
15.86	23473	15.86	27637	15.86	16879	15.86	21337
15.88	23413	15.88	27759	15.88	16891	15.88	21844
15.9	23399	15.9	27675	15.9	17123	15.9	22367
15.92	23442	15.92	27587	15.92	17059	15.92	22870
15.94	23492	15.94	27690	15.94	16845	15.94	23703
15.96	23577	15.96	27635	15.96	16933	15.96	24603
15.98	23650	15.98	27712	15.98	17076	15.98	25514
16	23723	16	27785	16	17018	16	26587
16.02	23834	16.02	27765	16.02	17056	16.02	27900
16.04	23761	16.04	27897	16.04	17046	16.04	29407
16.06	23653	16.06	27884	16.06	17111	16.06	30845
16.08	23681	16.08	27825	16.08	17106	16.08	32348
16.1	23763	16.1	27992	16.1	17088	16.1	34025
16.12	23654	16.12	28120	16.12	17130	16.12	35604
16.14	23803	16.14	28042	16.14	17172	16.14	36725
16.16	23862	16.16	27972	16.16	17242	16.16	37891
16.18	23707	16.18	28021	16.18	17235	16.18	38585
16.2	23754	16.2	28089	16.2	17273	16.2	38411
16.22	23915	16.22	27871	16.22	17295	16.22	37917
16.24	23953	16.24	27900	16.24	17314	16.24	37293
16.26	24011	16.26	28131	16.26	17328	16.26	36202
16.28	23959	16.28	28031	16.28	17319	16.28	34666
16.3	24014	16.3	27809	16.3	17250	16.3	32864
16.32	24006	16.32	28032	16.32	17274	16.32	30985
16.34	23937	16.34	28329	16.34	17282	16.34	28964
16.36	24016	16.36	28173	16.36	17378	16.36	26940
16.38	24046	16.38	28077	16.38	17347	16.38	24857
16.4	24066	16.4	28289	16.4	17401	16.4	22988
16.42	24149	16.42	28364	16.42	17512	16.42	21881
16.44	24139	16.44	28390	16.44	17482	16.44	21016
16.46	24066	16.46	28342	16.46	17394	16.46	20638
16.48	24170	16.48	28350	16.48	17486	16.48	20465
16.5	24395	16.5	28443	16.5	17503	16.5	20479
16.52	24294	16.52	28474	16.52	17469	16.52	20449
16.54	24227	16.54	28654	16.54	17415	16.54	20259
16.56	24298	16.56	28638	16.56	17553	16.56	20246
16.58	24258	16.58	28414	16.58	17548	16.58	20329
16.6	24308	16.6	28425	16.6	17338	16.6	20293
16.62	24474	16.62	28602	16.62	17381	16.62	20367
16.64	24552	16.64	28587	16.64	17506	16.64	20375
16.66	24450	16.66	28611	16.66	17500	16.66	20250
16.68	24473	16.68	28727	16.68	17619	16.68	20173
16.7	24572	16.7	28825	16.7	17566	16.7	20317
16.72	24539	16.72	28934	16.72	17585	16.72	20404
16.74	24738	16.74	28851	16.74	17594	16.74	20300
16.76	24801	16.76	28695	16.76	17543	16.76	20406
16.78	24735	16.78	28672	16.78	17764	16.78	20460
16.8	24706	16.8	28912	16.8	17965	16.8	20439
16.82	24592	16.82	28931	16.82	17770	16.82	20546
16.84	24693	16.84	28866	16.84	17465	16.84	20652
16.86	24809	16.86	28710	16.86	17659	16.86	20953
16.88	24814	16.88	28563	16.88	17746	16.88	21213
16.9	24477	16.9	28751	16.9	17815	16.9	21400
16.92	24519	16.92	29028	16.92	17929	16.92	21537
16.94	24967	16.94	29082	16.94	17940	16.94	21622
16.96	24960	16.96	28974	16.96	17814	16.96	21898
16.98	25071	16.98	28936	16.98	17778	16.98	22141
17	25182	17	28973	17	17974	17	22269
17.02	25101	17.02	29025	17.02	17876	17.02	22350
17.04	25010	17.04	29148	17.04	17677	17.04	22221
17.06	25105	17.06	29085	17.06	17864	17.06	22400
17.08	25331	17.08	29088	17.08	17976	17.08	22403
17.1	25207	17.1	29220	17.1	17847	17.1	22098
17.12	25101	17.12	29272	17.12	17869	17.12	21925
17.14	25017	17.14	29386	17.14	17979	17.14	21593
17.16	25261	17.16	29303	17.16	17949	17.16	21020
17.18	25469	17.18	29392	17.18	17824	17.18	20802
17.2	25396	17.2	29261	17.2	17906	17.2	20733
17.22	25508	17.22	29092	17.22	18050	17.22	20525
17.24	25425	17.24	29167	17.24	17972	17.24	20399
17.26	25365	17.26	29376	17.26	17899	17.26	20478
17.28	25364	17.28	29554	17.28	17937	17.28	20557
17.3	25511	17.3	29497	17.3	17989	17.3	20461
17.32	25552	17.32	29622	17.32	18067	17.32	20459
17.34	25563	17.34	29596	17.34	17984	17.34	20434
17.36	25770	17.36	29461	17.36	17977	17.36	20349
17.38	25707	17.38	29470	17.38	17953	17.38	20397
17.4	25637	17.4	29524	17.4	18073	17.4	20566
17.42	25807	17.42	29674	17.42	18110	17.42	20623
17.44	25877	17.44	29617	17.44	18132	17.44	20605
17.46	25774	17.46	29665	17.46	18061	17.46	20557
17.48	25879	17.48	29690	17.48	18123	17.48	20480
17.5	26013	17.5	29752	17.5	18119	17.5	20351
17.52	25936	17.52	29789	17.52	17981	17.52	20349
17.54	25895	17.54	29822	17.54	18017	17.54	20509
17.56	26038	17.56	29816	17.56	18001	17.56	20538
17.58	26004	17.58	29758	17.58	18122	17.58	20509
17.6	26010	17.6	29822	17.6	18227	17.6	20566
17.62	26112	17.62	29666	17.62	18291	17.62	20460
17.64	26104	17.64	29596	17.64	18306	17.64	20553
17.66	26074	17.66	29908	17.66	18172	17.66	20572
17.68	26351	17.68	29981	17.68	18235	17.68	20627
17.7	26374	17.7	30065	17.7	18294	17.7	20600
17.72	26155	17.72	30161	17.72	18263	17.72	20541
17.74	26245	17.74	30011	17.74	18355	17.74	20713
17.76	26460	17.76	30153	17.76	18488	17.76	20802
17.78	26381	17.78	30228	17.78	18517	17.78	20666
17.8	26196	17.8	30195	17.8	18563	17.8	20696
17.82	26352	17.82	30281	17.82	18563	17.82	20760
17.84	26686	17.84	30566	17.84	18617	17.84	20648
17.86	26599	17.86	30485	17.86	18658	17.86	20821
17.88	26482	17.88	30321	17.88	18583	17.88	20887
17.9	26542	17.9	30427	17.9	18423	17.9	20763
17.92	26655	17.92	30219	17.92	18366	17.92	20840
17.94	26651	17.94	30337	17.94	18427	17.94	21093
17.96	26760	17.96	30555	17.96	18670	17.96	21201
17.98	26835	17.98	30612	17.98	18697	17.98	21081
18	26775	18	30513	18	18538	18	21189
18.02	26707	18.02	30564	18.02	18705	18.02	21194
18.04	26824	18.04	30741	18.04	18760	18.04	21060
18.06	26824	18.06	30612	18.06	18678	18.06	21296
18.08	26847	18.08	30609	18.08	18754	18.08	21531
18.1	26866	18.1	30699	18.1	18834	18.1	21710
18.12	26944	18.12	30867	18.12	18829	18.12	21891
18.14	27134	18.14	30772	18.14	18918	18.14	22276
18.16	27162	18.16	30665	18.16	18846	18.16	22610
18.18	27266	18.18	30880	18.18	18879	18.18	22730
18.2	27497	18.2	30975	18.2	18923	18.2	22948
18.22	27359	18.22	30941	18.22	19039	18.22	23579
18.24	27260	18.24	30919	18.24	18939	18.24	24313
18.26	27191	18.26	31075	18.26	18916	18.26	25033
18.28	27131	18.28	31114	18.28	19027	18.28	26018
18.3	27242	18.3	30853	18.3	19063	18.3	27378
18.32	27399	18.32	30770	18.32	19021	18.32	28802
18.34	27346	18.34	30974	18.34	18929	18.34	30530
18.36	27368	18.36	31070	18.36	18988	18.36	32660
18.38	27561	18.38	31085	18.38	19029	18.38	34874
18.4	27605	18.4	31108	18.4	19122	18.4	36951
18.42	27688	18.42	31067	18.42	19127	18.42	39259
18.44	27688	18.44	31090	18.44	19033	18.44	41085
18.46	27492	18.46	31082	18.46	18909	18.46	42067
18.48	27523	18.48	31095	18.48	18895	18.48	42899
18.5	27633	18.5	31131	18.5	19080	18.5	43310
18.52	27785	18.52	31169	18.52	19220	18.52	42787
18.54	27897	18.54	31301	18.54	19145	18.54	41070
18.56	27852	18.56	31192	18.56	19195	18.56	38482
18.58	27890	18.58	31178	18.58	19143	18.58	35525
18.6	28055	18.6	31258	18.6	18979	18.6	32121
18.62	28169	18.62	31299	18.62	19169	18.62	28988
18.64	27935	18.64	31497	18.64	19223	18.64	26756
18.66	27874	18.66	31570	18.66	19315	18.66	25060
18.68	28073	18.68	31597	18.68	19191	18.68	24213
18.7	28308	18.7	31469	18.7	19096	18.7	23930
18.72	28401	18.72	31518	18.72	19137	18.72	24224
18.74	28193	18.74	31625	18.74	19113	18.74	24657
18.76	28139	18.76	31622	18.76	19247	18.76	25052
18.78	28149	18.78	31670	18.78	19297	18.78	25564
18.8	28090	18.8	31578	18.8	19219	18.8	26131
18.82	28328	18.82	31592	18.82	19379	18.82	27037
18.84	28459	18.84	31727	18.84	19465	18.84	28176
18.86	28384	18.86	31929	18.86	19465	18.86	29018
18.88	28453	18.88	31694	18.88	19513	18.88	29750
18.9	28478	18.9	31625	18.9	19366	18.9	30614
18.92	28428	18.92	31735	18.92	19298	18.92	31107
18.94	28479	18.94	31702	18.94	19504	18.94	31335
18.96	28513	18.96	31645	18.96	19605	18.96	31322
18.98	28616	18.98	31650	18.98	19559	18.98	31204
19	28745	19	31621	19	19560	19	30582
19.02	28773	19.02	31597	19.02	19612	19.02	29388
19.04	28837	19.04	31734	19.04	19652	19.04	28013
19.06	28860	19.06	31848	19.06	19597	19.06	26545
19.08	28833	19.08	31773	19.08	19630	19.08	25278
19.1	28828	19.1	31783	19.1	19641	19.1	24248
19.12	28876	19.12	32020	19.12	19631	19.12	23756
19.14	29142	19.14	32032	19.14	19608	19.14	23519
19.16	29319	19.16	32013	19.16	19715	19.16	23415
19.18	29282	19.18	32109	19.18	19748	19.18	23455
19.2	29286	19.2	32216	19.2	19665	19.2	23748
19.22	29179	19.22	32198	19.22	19705	19.22	24426
19.24	29154	19.24	32178	19.24	19691	19.24	25104
19.26	29395	19.26	32143	19.26	19852	19.26	25743
19.28	29419	19.28	32109	19.28	19930	19.28	26694
19.3	29486	19.3	32362	19.3	19965	19.3	27631
19.32	29469	19.32	32560	19.32	20134	19.32	28339
19.34	29372	19.34	32421	19.34	20222	19.34	29112
19.36	29447	19.36	32574	19.36	20140	19.36	30053
19.38	29566	19.38	32652	19.38	20138	19.38	30970
19.4	29391	19.4	32645	19.4	20212	19.4	31430
19.42	29279	19.42	32517	19.42	20254	19.42	31653
19.44	29432	19.44	32614	19.44	20283	19.44	31758
19.46	29651	19.46	32657	19.46	20286	19.46	31236
19.48	29659	19.48	32468	19.48	20397	19.48	30134
19.5	29758	19.5	32556	19.5	20592	19.5	29012
19.52	29978	19.52	32790	19.52	20639	19.52	27530
19.54	29985	19.54	32620	19.54	20515	19.54	25895
19.56	29734	19.56	32648	19.56	20735	19.56	24630
19.58	29686	19.58	32958	19.58	20998	19.58	23794
19.6	29851	19.6	32923	19.6	21060	19.6	23087
19.62	29925	19.62	32836	19.62	21017	19.62	22563
19.64	29897	19.64	32846	19.64	21149	19.64	22396
19.66	29926	19.66	32814	19.66	21409	19.66	22420
19.68	29963	19.68	32980	19.68	21372	19.68	22584
19.7	29987	19.7	33044	19.7	21447	19.7	22514
19.72	30142	19.72	32916	19.72	21558	19.72	22388
19.74	30118	19.74	32896	19.74	21616	19.74	22361
19.76	30133	19.76	32878	19.76	21736	19.76	22530
19.78	30306	19.78	32844	19.78	21756	19.78	22450
19.8	30261	19.8	32737	19.8	21899	19.8	22400
19.82	30216	19.82	32735	19.82	21984	19.82	22560
19.84	30281	19.84	33131	19.84	21977	19.84	22663
19.86	30292	19.86	33326	19.86	22079	19.86	22599
19.88	30458	19.88	33132	19.88	22094	19.88	22549
19.9	30541	19.9	33117	19.9	21968	19.9	22754
19.92	30504	19.92	33021	19.92	21832	19.92	22896
19.94	30633	19.94	33214	19.94	21787	19.94	22923
19.96	30629	19.96	33350	19.96	21648	19.96	22826
19.98	30517	19.98	33122	19.98	21476	19.98	22802
20	30826	20	32922	20	21382	20	22904
20.02	30798	20.02	33070	20.02	21221	20.02	23005
20.04	30891	20.04	33285	20.04	21195	20.04	23073
20.06	30807	20.06	33465	20.06	21218	20.06	23209
20.08	30430	20.08	33349	20.08	21217	20.08	23337
20.1	30617	20.1	33287	20.1	21125	20.1	23524
20.12	30946	20.12	33359	20.12	21001	20.12	23558
20.14	30974	20.14	33411	20.14	20984	20.14	23705
20.16	31148	20.16	33456	20.16	20899	20.16	24084
20.18	31115	20.18	33432	20.18	20969	20.18	24463
20.2	31065	20.2	33597	20.2	20929	20.2	24867
20.22	31240	20.22	33595	20.22	20720	20.22	25358
20.24	31353	20.24	33683	20.24	20764	20.24	25906
20.26	31468	20.26	33551	20.26	20991	20.26	26777
20.28	31435	20.28	33448	20.28	21072	20.28	28039
20.3	31212	20.3	33678	20.3	21059	20.3	29599
20.32	31356	20.32	33610	20.32	20961	20.32	31555
20.34	31558	20.34	33491	20.34	21083	20.34	33955
20.36	31405	20.36	33517	20.36	21060	20.36	36708
20.38	31477	20.38	33566	20.38	21010	20.38	40168
20.4	31600	20.4	33553	20.4	21001	20.4	43829
20.42	31626	20.42	33647	20.42	21136	20.42	47800
20.44	31565	20.44	33757	20.44	21127	20.44	51896
20.46	31668	20.46	33659	20.46	21001	20.46	55572
20.48	31820	20.48	33623	20.48	20918	20.48	59099
20.5	31701	20.5	33746	20.5	20869	20.5	61966
20.52	31710	20.52	33751	20.52	20946	20.52	64191
20.54	31741	20.54	33707	20.54	20943	20.54	65099
20.56	31695	20.56	33838	20.56	20919	20.56	64461
20.58	31678	20.58	33939	20.58	21026	20.58	62114
20.6	31974	20.6	33810	20.6	20982	20.6	58194
20.62	32038	20.62	33763	20.62	20992	20.62	52827
20.64	31948	20.64	33843	20.64	21110	20.64	46468
20.66	31890	20.66	33717	20.66	21154	20.66	40088
20.68	31794	20.68	33753	20.68	21112	20.68	34488
20.7	31791	20.7	33927	20.7	21064	20.7	30582
20.72	31673	20.72	33883	20.72	21197	20.72	27861
20.74	31905	20.74	33758	20.74	21274	20.74	26361
20.76	31990	20.76	33834	20.76	21242	20.76	25568
20.78	32014	20.78	33791	20.78	21333	20.78	25248
20.8	32214	20.8	33845	20.8	21498	20.8	25467
20.82	32064	20.82	34020	20.82	21400	20.82	25583
20.84	32068	20.84	33934	20.84	21351	20.84	25643
20.86	32115	20.86	34059	20.86	21462	20.86	26399
20.88	32090	20.88	34134	20.88	21357	20.88	27125
20.9	32320	20.9	34232	20.9	21318	20.9	27501
20.92	32434	20.92	34316	20.92	21503	20.92	28584
20.94	32285	20.94	34043	20.94	21573	20.94	30020
20.96	32270	20.96	33925	20.96	21515	20.96	31688
20.98	32247	20.98	34041	20.98	21588	20.98	33655
21	32170	21	33925	21	21565	21	35992
21.02	32168	21.02	33896	21.02	21554	21.02	38419
21.04	32299	21.04	34338	21.04	21668	21.04	40577
21.06	32226	21.06	34469	21.06	21459	21.06	42919
21.08	32412	21.08	34262	21.08	21443	21.08	45004
21.1	32499	21.1	34342	21.1	21389	21.1	46576
21.12	32492	21.12	34268	21.12	21418	21.12	47601
21.14	32563	21.14	34228	21.14	21447	21.14	48107
21.16	32667	21.16	34169	21.16	21531	21.16	47490
21.18	32710	21.18	34216	21.18	21540	21.18	45599
21.2	32738	21.2	34414	21.2	21464	21.2	42828
21.22	32830	21.22	34461	21.22	21506	21.22	39315
21.24	32991	21.24	34367	21.24	21535	21.24	35766
21.26	32838	21.26	34323	21.26	21589	21.26	32167
21.28	32727	21.28	34414	21.28	21620	21.28	29040
21.3	32741	21.3	34555	21.3	21741	21.3	26928
21.32	32905	21.32	34462	21.32	21462	21.32	25613
21.34	33217	21.34	34454	21.34	21474	21.34	24787
21.36	33337	21.36	34603	21.36	21708	21.36	24332
21.38	33228	21.38	34519	21.38	21692	21.38	24050
21.4	33131	21.4	34572	21.4	21581	21.4	24036
21.42	33120	21.42	34634	21.42	21670	21.42	24059
21.44	32971	21.44	34505	21.44	21796	21.44	23970
21.46	33109	21.46	34405	21.46	21718	21.46	23974
21.48	33056	21.48	34527	21.48	21681	21.48	23811
21.5	32906	21.5	34816	21.5	21711	21.5	23725
21.52	32932	21.52	34670	21.52	21836	21.52	23597
21.54	33076	21.54	34489	21.54	21900	21.54	23702
21.56	33271	21.56	34520	21.56	22003	21.56	23676
21.58	33084	21.58	34443	21.58	21995	21.58	23590
21.6	33118	21.6	34538	21.6	21877	21.6	23795
21.62	33286	21.62	34605	21.62	21907	21.62	23819
21.64	33288	21.64	34626	21.64	21911	21.64	23790
21.66	33337	21.66	34605	21.66	21944	21.66	23561
21.68	33354	21.68	34680	21.68	21901	21.68	23535
21.7	33539	21.7	34901	21.7	21936	21.7	23595
21.72	33339	21.72	34766	21.72	22149	21.72	23662
21.74	33131	21.74	34554	21.74	22052	21.74	23761
21.76	33114	21.76	34546	21.76	21985	21.76	23749
21.78	33426	21.78	34709	21.78	21944	21.78	23846
21.8	33555	21.8	34809	21.8	22069	21.8	23770
21.82	33539	21.82	34644	21.82	22152	21.82	23740
21.84	33713	21.84	34619	21.84	21766	21.84	23584
21.86	33584	21.86	34638	21.86	21837	21.86	23472
21.88	33457	21.88	34624	21.88	22074	21.88	23473
21.9	33618	21.9	34684	21.9	22208	21.9	23641
21.92	33659	21.92	34925	21.92	22442	21.92	23842
21.94	33585	21.94	34898	21.94	22345	21.94	23741
21.96	33558	21.96	34757	21.96	22200	21.96	23858
21.98	33620	21.98	34736	21.98	22253	21.98	23799
22	33633	22	34835	22	22242	22	23799
22.02	33537	22.02	34950	22.02	22361	22.02	23777
22.04	33578	22.04	34762	22.04	22447	22.04	23615
22.06	33709	22.06	34463	22.06	22348	22.06	23588
22.08	33742	22.08	34628	22.08	22348	22.08	23735
22.1	33554	22.1	34778	22.1	22491	22.1	23858
22.12	33493	22.12	34689	22.12	22495	22.12	23807
22.14	33558	22.14	34641	22.14	22516	22.14	23658
22.16	33536	22.16	34671	22.16	22593	22.16	23701
22.18	33625	22.18	34712	22.18	22574	22.18	23664
22.2	33689	22.2	34639	22.2	22623	22.2	23899
22.22	33687	22.22	34665	22.22	22806	22.22	23899
22.24	33754	22.24	34851	22.24	22962	22.24	23792
22.26	33791	22.26	34795	22.26	23038	22.26	23805
22.28	33829	22.28	34795	22.28	23035	22.28	23904
22.3	33763	22.3	34941	22.3	23163	22.3	23978
22.32	33743	22.32	35191	22.32	23312	22.32	23766
22.34	33665	22.34	35096	22.34	23474	22.34	23693
22.36	33762	22.36	34880	22.36	23654	22.36	23706
22.38	33936	22.38	34899	22.38	23586	22.38	23791
22.4	33958	22.4	34926	22.4	23601	22.4	23920
22.42	34001	22.42	35018	22.42	23778	22.42	23746
22.44	33913	22.44	34938	22.44	23863	22.44	23522
22.46	33937	22.46	34981	22.46	23939	22.46	23575
22.48	34003	22.48	35067	22.48	23781	22.48	23746
22.5	34158	22.5	35229	22.5	23737	22.5	23786
22.52	34335	22.52	35455	22.52	23842	22.52	23781
22.54	34313	22.54	35411	22.54	23968	22.54	23822
22.56	34208	22.56	35477	22.56	23821	22.56	23777
22.58	34021	22.58	35472	22.58	23632	22.58	23826
22.6	33958	22.6	35384	22.6	23642	22.6	23967
22.62	33897	22.62	35269	22.62	23388	22.62	23776
22.64	33932	22.64	35066	22.64	23182	22.64	23776
22.66	33995	22.66	34962	22.66	23009	22.66	23924
22.68	34084	22.68	34846	22.68	22896	22.68	23822
22.7	33950	22.7	34806	22.7	22717	22.7	23754
22.72	33890	22.72	34708	22.72	22747	22.72	23923
22.74	33870	22.74	34556	22.74	22720	22.74	24111
22.76	34019	22.76	34412	22.76	22599	22.76	24095
22.78	34112	22.78	34397	22.78	22557	22.78	24064
22.8	34118	22.8	34711	22.8	22561	22.8	24106
22.82	34114	22.82	34717	22.82	22488	22.82	23995
22.84	34311	22.84	34554	22.84	22352	22.84	23847
22.86	34219	22.86	34459	22.86	22326	22.86	23898
22.88	34121	22.88	34262	22.88	22308	22.88	23927
22.9	34051	22.9	34298	22.9	22302	22.9	23891
22.92	34084	22.92	34631	22.92	22389	22.92	24013
22.94	34008	22.94	34612	22.94	22389	22.94	23937
22.96	33793	22.96	34445	22.96	22551	22.96	23811
22.98	33956	22.98	34515	22.98	22461	22.98	23902
23	34115	23	34581	23	22451	23	23963
23.02	34154	23.02	34430	23.02	22488	23.02	24048
23.04	34140	23.04	34225	23.04	22356	23.04	23934
23.06	34105	23.06	34440	23.06	22439	23.06	23684
23.08	34084	23.08	34523	23.08	22456	23.08	23771
23.1	34085	23.1	34389	23.1	22394	23.1	23882
23.12	34155	23.12	34392	23.12	22446	23.12	23918
23.14	34063	23.14	34584	23.14	22426	23.14	23788
23.16	34166	23.16	34316	23.16	22560	23.16	23772
23.18	34266	23.18	34025	23.18	22559	23.18	23843
23.2	34185	23.2	34227	23.2	22514	23.2	23853
23.22	34251	23.22	34401	23.22	22324	23.22	23823
23.24	34078	23.24	34323	23.24	22266	23.24	23696
23.26	33826	23.26	34332	23.26	22418	23.26	23907
23.28	34007	23.28	34273	23.28	22567	23.28	23778
23.3	34074	23.3	34352	23.3	22368	23.3	23529
23.32	33963	23.32	34303	23.32	22312	23.32	23642
23.34	33774	23.34	34347	23.34	22307	23.34	23756
23.36	33822	23.36	34479	23.36	22321	23.36	23715
23.38	33994	23.38	34477	23.38	22218	23.38	23640
23.4	33944	23.4	34308	23.4	22105	23.4	23660
23.42	33980	23.42	34273	23.42	22344	23.42	23746
23.44	33871	23.44	34348	23.44	22285	23.44	23653
23.46	33767	23.46	34300	23.46	21991	23.46	23653
23.48	33957	23.48	34377	23.48	22117	23.48	23737
23.5	33995	23.5	34354	23.5	22412	23.5	23687
23.52	33763	23.52	34189	23.52	22495	23.52	23793
23.54	33828	23.54	34182	23.54	22466	23.54	24174
23.56	33980	23.56	33951	23.56	22339	23.56	24184
23.58	33946	23.58	33810	23.58	22228	23.58	24241
23.6	33795	23.6	33994	23.6	22067	23.6	24504
23.62	33900	23.62	34160	23.62	22064	23.62	24805
23.64	33905	23.64	34114	23.64	22257	23.64	25051
23.66	33714	23.66	33981	23.66	22172	23.66	25256
23.68	33718	23.68	33777	23.68	22199	23.68	25626
23.7	33854	23.7	33838	23.7	22152	23.7	26042
23.72	33979	23.72	33879	23.72	22108	23.72	26537
23.74	33967	23.74	33783	23.74	22149	23.74	26755
23.76	33668	23.76	33632	23.76	22201	23.76	26935
23.78	33593	23.78	33485	23.78	22203	23.78	27187
23.8	33777	23.8	33275	23.8	22119	23.8	27174
23.82	33721	23.82	33285	23.82	22132	23.82	27148
23.84	33680	23.84	33265	23.84	22214	23.84	27019
23.86	33887	23.86	33225	23.86	22097	23.86	27075
23.88	33866	23.88	33409	23.88	22003	23.88	27045
23.9	33926	23.9	33498	23.9	22058	23.9	26943
23.92	33972	23.92	33446	23.92	22204	23.92	26862
23.94	33723	23.94	33327	23.94	22225	23.94	27128
23.96	33769	23.96	33216	23.96	22206	23.96	27283
23.98	33662	23.98	33215	23.98	22228	23.98	27351
24	33482	24	33293	24	22191	24	27559
24.02	33496	24.02	33415	24.02	22247	24.02	27620
24.04	33307	24.04	33189	24.04	22168	24.04	27711
24.06	33406	24.06	33214	24.06	22259	24.06	27682
24.08	33652	24.08	33343	24.08	22130	24.08	27173
24.1	33527	24.1	33279	24.1	22037	24.1	26616
24.12	33721	24.12	33270	24.12	22293	24.12	26141
24.14	33595	24.14	33024	24.14	22353	24.14	25761
24.16	33599	24.16	32793	24.16	22257	24.16	25160
24.18	33737	24.18	32923	24.18	22078	24.18	24429
24.2	33644	24.2	32900	24.2	22004	24.2	24048
24.22	33624	24.22	32965	24.22	22120	24.22	23905
24.24	33561	24.24	33058	24.24	22039	24.24	23734
24.26	33474	24.26	33175	24.26	22083	24.26	23694
24.28	33502	24.28	33099	24.28	22291	24.28	23734
24.3	33214	24.3	33092	24.3	22259	24.3	23705
24.32	33264	24.32	32976	24.32	22353	24.32	23748
24.34	33335	24.34	32859	24.34	22459	24.34	23869
24.36	33407	24.36	32818	24.36	22507	24.36	23897
24.38	33410	24.38	32724	24.38	22594	24.38	24094
24.4	33400	24.4	32623	24.4	22579	24.4	24294
24.42	33363	24.42	32497	24.42	22610	24.42	24337
24.44	33210	24.44	32766	24.44	22533	24.44	24724
24.46	32989	24.46	33021	24.46	22369	24.46	25103
24.48	33021	24.48	32736	24.48	22363	24.48	25499
24.5	33193	24.5	32637	24.5	22545	24.5	25916
24.52	33132	24.52	32515	24.52	22764	24.52	26210
24.54	33112	24.54	32327	24.54	22790	24.54	26658
24.56	32982	24.56	32317	24.56	22721	24.56	27138
24.58	32988	24.58	32231	24.58	22687	24.58	27341
24.6	32945	24.6	32386	24.6	22606	24.6	27378
24.62	32814	24.62	32454	24.62	22584	24.62	27451
24.64	32773	24.64	32274	24.64	22454	24.64	27282
24.66	32738	24.66	32224	24.66	22264	24.66	27038
24.68	32627	24.68	32317	24.68	22355	24.68	26542
24.7	32558	24.7	32229	24.7	22363	24.7	25991
24.72	32700	24.72	32292	24.72	22149	24.72	25569
24.74	32728	24.74	32197	24.74	22017	24.74	25184
24.76	32647	24.76	31955	24.76	21954	24.76	24757
24.78	32665	24.78	31942	24.78	21978	24.78	24418
24.8	32624	24.8	31979	24.8	21992	24.8	24342
24.82	32496	24.82	32088	24.82	21973	24.82	23974
24.84	32455	24.84	32115	24.84	21939	24.84	23685
24.86	32626	24.86	31906	24.86	21937	24.86	23502
24.88	32546	24.88	31634	24.88	21998	24.88	23410
24.9	32397	24.9	31659	24.9	21890	24.9	23275
24.92	32291	24.92	31712	24.92	21835	24.92	23170
24.94	32373	24.94	31676	24.94	21812	24.94	23107
24.96	32413	24.96	31641	24.96	21898	24.96	23199
24.98	32380	24.98	31536	24.98	21797	24.98	23431
25	32490	25	31318	25	21690	25	23455
25.02	32283	25.02	31232	25.02	21729	25.02	23663
25.04	32203	25.04	31466	25.04	21747	25.04	23842
25.06	32284	25.06	31283	25.06	21814	25.06	24047
25.08	32252	25.08	31095	25.08	21710	25.08	24360
25.1	32153	25.1	31234	25.1	21918	25.1	24817
25.12	31985	25.12	31021	25.12	22090	25.12	25506
25.14	31984	25.14	30662	25.14	21923	25.14	26227
25.16	32063	25.16	30761	25.16	21824	25.16	27380
25.18	32072	25.18	30900	25.18	21875	25.18	28781
25.2	31803	25.2	30777	25.2	21837	25.2	30367
25.22	31768	25.22	30712	25.22	21816	25.22	32387
25.24	31868	25.24	30638	25.24	21730	25.24	34732
25.26	31760	25.26	30677	25.26	21696	25.26	37338
25.28	31860	25.28	30599	25.28	21702	25.28	40068
25.3	31869	25.3	30486	25.3	21624	25.3	42755
25.32	31746	25.32	30396	25.32	21677	25.32	45255
25.34	31694	25.34	30346	25.34	21813	25.34	47248
25.36	31508	25.36	30251	25.36	21805	25.36	48819
25.38	31511	25.38	30245	25.38	21885	25.38	49908
25.4	31578	25.4	30324	25.4	22094	25.4	49979
25.42	31594	25.42	30092	25.42	22096	25.42	49374
25.44	31507	25.44	29934	25.44	22055	25.44	47744
25.46	31391	25.46	29942	25.46	22068	25.46	45221
25.48	31256	25.48	29960	25.48	22064	25.48	42212
25.5	31240	25.5	29985	25.5	22345	25.5	38532
25.52	31355	25.52	29851	25.52	22587	25.52	35051
25.54	31559	25.54	29815	25.54	22527	25.54	32328
25.56	31560	25.56	29895	25.56	22511	25.56	30221
25.58	31564	25.58	29593	25.58	22708	25.58	28770
25.6	31422	25.6	29414	25.6	22893	25.6	27480
25.62	31162	25.62	29515	25.62	23210	25.62	26558
25.64	31208	25.64	29582	25.64	23343	25.64	25880
25.66	31210	25.66	29703	25.66	23442	25.66	25114
25.68	31003	25.68	29601	25.68	23479	25.68	24386
25.7	30851	25.7	29278	25.7	23467	25.7	23780
25.72	30848	25.72	29287	25.72	23479	25.72	23285
25.74	30898	25.74	29394	25.74	23589	25.74	22886
25.76	30811	25.76	29220	25.76	23696	25.76	22550
25.78	30826	25.78	29181	25.78	23735	25.78	22323
25.8	31010	25.8	29058	25.8	23674	25.8	22200
25.82	31067	25.82	29053	25.82	23485	25.82	22242
25.84	30911	25.84	28951	25.84	23293	25.84	22152
25.86	30660	25.86	28838	25.86	23400	25.86	22143
25.88	30811	25.88	28896	25.88	23367	25.88	22298
25.9	30633	25.9	28993	25.9	23282	25.9	22068
25.92	30499	25.92	28990	25.92	23230	25.92	21936
25.94	30509	25.94	28969	25.94	23191	25.94	22038
25.96	30561	25.96	28902	25.96	23059	25.96	22071
25.98	30718	25.98	28781	25.98	23022	25.98	22084
26	30643	26	28637	26	23156	26	21911
26.02	30296	26.02	28662	26.02	23085	26.02	21750
26.04	30198	26.04	28604	26.04	23338	26.04	21553
26.06	30192	26.06	28367	26.06	23568	26.06	21517
26.08	30136	26.08	28396	26.08	23482	26.08	21509
26.1	30170	26.1	28530	26.1	23490	26.1	21476
26.12	30272	26.12	28547	26.12	23405	26.12	21557
26.14	30349	26.14	28573	26.14	23295	26.14	21605
26.16	30183	26.16	28605	26.16	23074	26.16	21488
26.18	30018	26.18	28520	26.18	23119	26.18	21360
26.2	29955	26.2	28461	26.2	23172	26.2	21331
26.22	30033	26.22	28503	26.22	22981	26.22	21430
26.24	29898	26.24	28496	26.24	22605	26.24	21341
26.26	30037	26.26	28401	26.26	22474	26.26	21248
26.28	29966	26.28	28417	26.28	22252	26.28	21185
26.3	29540	26.3	28195	26.3	21991	26.3	21076
26.32	29399	26.32	28018	26.32	22141	26.32	21108
26.34	29485	26.34	28248	26.34	22162	26.34	21119
26.36	29517	26.36	28096	26.36	21943	26.36	21090
26.38	29343	26.38	27886	26.38	21758	26.38	20955
26.4	29374	26.4	27780	26.4	21632	26.4	20812
26.42	29375	26.42	27555	26.42	21576	26.42	20947
26.44	29014	26.44	27341	26.44	21573	26.44	21040
26.46	29081	26.46	27355	26.46	21619	26.46	20917
26.48	29205	26.48	27456	26.48	21765	26.48	20976
26.5	29214	26.5	27150	26.5	21671	26.5	20952
26.52	28943	26.52	26928	26.52	21626	26.52	21193
26.54	28700	26.54	26816	26.54	21645	26.54	21676
26.56	28703	26.56	27042	26.56	21692	26.56	22137
26.58	28772	26.58	27093	26.58	21748	26.58	22638
26.6	28727	26.6	26930	26.6	21953	26.6	23365
26.62	28574	26.62	27028	26.62	22181	26.62	24236
26.64	28582	26.64	27086	26.64	22183	26.64	25053
26.66	28767	26.66	26924	26.66	22183	26.66	26059
26.68	28684	26.68	26749	26.68	22358	26.68	27100
26.7	28407	26.7	26660	26.7	22575	26.7	27901
26.72	28347	26.72	26798	26.72	22623	26.72	28714
26.74	28319	26.74	26729	26.74	22826	26.74	29303
26.76	28282	26.76	26597	26.76	23009	26.76	29609
26.78	28222	26.78	26501	26.78	23080	26.78	29679
26.8	28113	26.8	26538	26.8	23040	26.8	29180
26.82	27924	26.82	26585	26.82	23173	26.82	28576
26.84	27974	26.84	26363	26.84	23228	26.84	27529
26.86	27863	26.86	26360	26.86	23157	26.86	26022
26.88	27874	26.88	26085	26.88	23422	26.88	24670
26.9	27896	26.9	25980	26.9	23391	26.9	23269
26.92	27777	26.92	26086	26.92	23273	26.92	21978
26.94	27613	26.94	26108	26.94	23211	26.94	21154
26.96	27575	26.96	26201	26.96	22826	26.96	20501
26.98	27658	26.98	25986	26.98	22641	26.98	20106
27	27487	27	25763	27	22415	27	19907
27.02	27495	27.02	25888	27.02	22306	27.02	19803
27.04	27405	27.04	25968	27.04	22212	27.04	19729
27.06	27339	27.06	25850	27.06	22275	27.06	19457
27.08	27401	27.08	25798	27.08	22345	27.08	19356
27.1	27358	27.1	25726	27.1	22228	27.1	19388
27.12	27261	27.12	25769	27.12	22208	27.12	19387
27.14	27073	27.14	25650	27.14	22280	27.14	19348
27.16	26980	27.16	25646	27.16	22246	27.16	19370
27.18	27127	27.18	25499	27.18	22119	27.18	19471
27.2	27089	27.2	25280	27.2	22265	27.2	19347
27.22	26877	27.22	25403	27.22	22342	27.22	19090
27.24	26944	27.24	25358	27.24	22307	27.24	19016
27.26	27012	27.26	25431	27.26	22403	27.26	18983
27.28	26983	27.28	25505	27.28	22177	27.28	19197
27.3	27005	27.3	25569	27.3	22053	27.3	19166
27.32	26936	27.32	25578	27.32	22021	27.32	19094
27.34	26711	27.34	25476	27.34	21928	27.34	19089
27.36	26672	27.36	25425	27.36	21918	27.36	19019
27.38	26752	27.38	25434	27.38	21815	27.38	19078
27.4	26687	27.4	25535	27.4	21690	27.4	19158
27.42	26584	27.42	25674	27.42	21742	27.42	19326
27.44	26481	27.44	25555	27.44	21543	27.44	19413
27.46	26243	27.46	25477	27.46	21245	27.46	19618
27.48	26341	27.48	25475	27.48	21114	27.48	19943
27.5	26338	27.5	25571	27.5	20896	27.5	20305
27.52	26172	27.52	25588	27.52	20748	27.52	20536
27.54	26055	27.54	25752	27.54	20695	27.54	20863
27.56	26043	27.56	25814	27.56	20627	27.56	21560
27.58	26127	27.58	25626	27.58	20646	27.58	22163
27.6	26231	27.6	25658	27.6	20492	27.6	22415
27.62	26273	27.62	25974	27.62	20463	27.62	22708
27.64	26243	27.64	26120	27.64	20527	27.64	23019
27.66	26437	27.66	26478	27.66	20403	27.66	23040
27.68	26428	27.68	26733	27.68	20369	27.68	22810
27.7	26420	27.7	26829	27.7	20631	27.7	22366
27.72	26277	27.72	27217	27.72	20661	27.72	21751
27.74	26162	27.74	27651	27.74	20480	27.74	21269
27.76	26456	27.76	27715	27.76	20523	27.76	20665
27.78	26676	27.78	27813	27.78	20402	27.78	19868
27.8	26658	27.8	27998	27.8	20376	27.8	19222
27.82	26551	27.82	27935	27.82	20354	27.82	18979
27.84	26658	27.84	27905	27.84	20478	27.84	18771
27.86	26600	27.86	27863	27.86	20561	27.86	18485
27.88	26556	27.88	27576	27.88	20580	27.88	18264
27.9	26601	27.9	27466	27.9	20553	27.9	18201
27.92	26511	27.92	27247	27.92	20534	27.92	18318
27.94	26268	27.94	27046	27.94	20705	27.94	18280
27.96	26213	27.96	26713	27.96	20683	27.96	18136
27.98	26186	27.98	26180	27.98	20415	27.98	18076
28	25973	28	25715	28	20184	28	17963
28.02	25792	28.02	25096	28.02	20032	28.02	17790
28.04	25640	28.04	24671	28.04	19906	28.04	17904
28.06	25446	28.06	24469	28.06	19686	28.06	18022
28.08	25585	28.08	24311	28.08	19703	28.08	17858
28.1	25473	28.1	24017	28.1	19660	28.1	17775
28.12	25326	28.12	23790	28.12	19530	28.12	17724
28.14	25259	28.14	23700	28.14	19510	28.14	17707
28.16	25201	28.16	23485	28.16	19405	28.16	17751
28.18	25115	28.18	23266	28.18	19284	28.18	17793
28.2	25122	28.2	23121	28.2	19205	28.2	17897
28.22	24821	28.22	23086	28.22	19193	28.22	17865
28.24	24519	28.24	22996	28.24	19306	28.24	17948
28.26	24381	28.26	22936	28.26	19415	28.26	18072
28.28	24300	28.28	22877	28.28	19384	28.28	18194
28.3	24196	28.3	22868	28.3	19240	28.3	18346
28.32	24276	28.32	22860	28.32	19323	28.32	18501
28.34	24160	28.34	22575	28.34	19323	28.34	18802
28.36	24032	28.36	22517	28.36	19219	28.36	19207
28.38	24165	28.38	22455	28.38	19253	28.38	19724
28.4	24148	28.4	22323	28.4	19199	28.4	20532
28.42	24005	28.42	22348	28.42	19218	28.42	21566
28.44	24108	28.44	22430	28.44	19276	28.44	22998
28.46	24079	28.46	22447	28.46	19366	28.46	24718
28.48	23988	28.48	22341	28.48	19308	28.48	26745
28.5	23806	28.5	22484	28.5	19211	28.5	29028
28.52	23578	28.52	22399	28.52	19336	28.52	31192
28.54	23539	28.54	22222	28.54	19316	28.54	33252
28.56	23692	28.56	22203	28.56	19209	28.56	35308
28.58	23758	28.58	22215	28.58	19188	28.58	37323
28.6	23557	28.6	22105	28.6	19224	28.6	38365
28.62	23459	28.62	22017	28.62	19285	28.62	38965
28.64	23334	28.64	21903	28.64	19147	28.64	38864
28.66	23462	28.66	21890	28.66	19241	28.66	37984
28.68	23477	28.68	21803	28.68	19294	28.68	36183
28.7	23487	28.7	21596	28.7	19252	28.7	33440
28.72	23464	28.72	21628	28.72	19345	28.72	30335
28.74	23486	28.74	21661	28.74	19405	28.74	27523
28.76	23458	28.76	21493	28.76	19445	28.76	25462
28.78	23305	28.78	21457	28.78	19553	28.78	23765
28.8	23206	28.8	21345	28.8	19503	28.8	22879
28.82	23343	28.82	21290	28.82	19230	28.82	22626
28.84	23276	28.84	21339	28.84	19293	28.84	22964
28.86	23162	28.86	21348	28.86	19495	28.86	23956
28.88	23139	28.88	21334	28.88	19548	28.88	25579
28.9	23071	28.9	21290	28.9	19725	28.9	27313
28.92	23029	28.92	21238	28.92	19820	28.92	29109
28.94	23010	28.94	21206	28.94	19866	28.94	31364
28.96	22827	28.96	21217	28.96	19904	28.96	33652
28.98	22745	28.98	21303	28.98	19980	28.98	35622
29	22878	29	21102	29	20117	29	37478
29.02	22844	29.02	21202	29.02	20190	29.02	38841
29.04	22417	29.04	21172	29.04	20458	29.04	39569
29.06	22420	29.06	20898	29.06	20567	29.06	39644
29.08	22591	29.08	20840	29.08	20474	29.08	38736
29.1	22553	29.1	20993	29.1	20551	29.1	36938
29.12	22327	29.12	21018	29.12	20822	29.12	34328
29.14	22444	29.14	20702	29.14	21205	29.14	31438
29.16	22638	29.16	20614	29.16	21521	29.16	28915
29.18	22310	29.18	20673	29.18	21703	29.18	26718
29.2	22125	29.2	20522	29.2	21860	29.2	24683
29.22	22109	29.22	20509	29.22	21963	29.22	23078
29.24	22187	29.24	20445	29.24	22155	29.24	21689
29.26	22120	29.26	20338	29.26	22276	29.26	20668
29.28	22057	29.28	20344	29.28	22407	29.28	19852
29.3	22028	29.3	20339	29.3	22357	29.3	19070
29.32	22077	29.32	20175	29.32	22469	29.32	18574
29.34	21956	29.34	20162	29.34	22451	29.34	18003
29.36	21766	29.36	20173	29.36	22319	29.36	17314
29.38	21863	29.38	20038	29.38	22110	29.38	17078
29.4	21962	29.4	19883	29.4	21944	29.4	16732
29.42	22018	29.42	19980	29.42	21831	29.42	16502
29.44	21975	29.44	19914	29.44	21477	29.44	16475
29.46	21915	29.46	19980	29.46	21099	29.46	16318
29.48	22063	29.48	19961	29.48	20877	29.48	16258
29.5	21958	29.5	19849	29.5	20662	29.5	16208
29.52	21902	29.52	19839	29.52	20399	29.52	16327
29.54	21845	29.54	19738	29.54	20151	29.54	16316
29.56	21658	29.56	19779	29.56	19890	29.56	16354
29.58	21521	29.58	19711	29.58	19704	29.58	16499
29.6	21443	29.6	19628	29.6	19575	29.6	16722
29.62	21344	29.62	19580	29.62	19504	29.62	16812
29.64	21378	29.64	19445	29.64	19406	29.64	17137
29.66	21388	29.66	19476	29.66	19119	29.66	17500
29.68	21361	29.68	19519	29.68	18996	29.68	17821
29.7	21365	29.7	19467	29.7	19004	29.7	18268
29.72	21321	29.72	19542	29.72	18953	29.72	18482
29.74	21230	29.74	19431	29.74	18836	29.74	19089
29.76	21204	29.76	19392	29.76	18699	29.76	19718
29.78	21164	29.78	19414	29.78	18651	29.78	20282
29.8	21081	29.8	19206	29.8	18598	29.8	20822
29.82	20902	29.82	19239	29.82	18505	29.82	21192
29.84	20845	29.84	19322	29.84	18568	29.84	21634
29.86	20911	29.86	19221	29.86	18528	29.86	21974
29.88	20899	29.88	19101	29.88	18683	29.88	21987
29.9	20890	29.9	19041	29.9	18689	29.9	21810
29.92	20859	29.92	19116	29.92	18610	29.92	21658
29.94	20881	29.94	18982	29.94	18598	29.94	21419
29.96	20687	29.96	18977	29.96	18636	29.96	20930
29.98	20547	29.98	19023	29.98	18639	29.98	20259
30	20534	30	18999	30	18664	30	19921
30.02	20574	30.02	19026	30.02	18670	30.02	19589
30.04	20576	30.04	18918	30.04	18434	30.04	19729
30.06	20517	30.06	18850	30.06	18305	30.06	19863
30.08	20416	30.08	18889	30.08	18257	30.08	20199
30.1	20328	30.1	18643	30.1	18305	30.1	21044
30.12	20316	30.12	18473	30.12	18320	30.12	22137
30.14	20308	30.14	18559	30.14	18219	30.14	23609
30.16	20266	30.16	18653	30.16	18183	30.16	25315
30.18	20309	30.18	18725	30.18	18241	30.18	26970
30.2	20285	30.2	18637	30.2	18083	30.2	28534
30.22	20237	30.22	18619	30.22	18028	30.22	29789
30.24	20234	30.24	18650	30.24	17977	30.24	31115
30.26	20041	30.26	18440	30.26	17935	30.26	31848
30.28	20104	30.28	18343	30.28	17959	30.28	32192
30.3	20180	30.3	18366	30.3	17922	30.3	32072
30.32	20119	30.32	18386	30.32	17888	30.32	31190
30.34	20070	30.34	18324	30.34	17917	30.34	29592
30.36	20083	30.36	18296	30.36	17806	30.36	27365
30.38	19970	30.38	18185	30.38	17776	30.38	25091
30.4	19976	30.4	18075	30.4	17808	30.4	22875
30.42	20076	30.42	18173	30.42	17914	30.42	20900
30.44	19970	30.44	18029	30.44	17764	30.44	19165
30.46	19887	30.46	18007	30.46	17586	30.46	17846
30.48	19913	30.48	18194	30.48	17757	30.48	16882
30.5	19669	30.5	18063	30.5	17805	30.5	16102
30.52	19521	30.52	17933	30.52	17628	30.52	15803
30.54	19674	30.54	18110	30.54	17499	30.54	15689
30.56	19996	30.56	18168	30.56	17395	30.56	15401
30.58	19824	30.58	18043	30.58	17465	30.58	15160
30.6	19603	30.6	17934	30.6	17559	30.6	15071
30.62	19693	30.62	17881	30.62	17683	30.62	14853
30.64	19597	30.64	18029	30.64	17516	30.64	14742
30.66	19498	30.66	17979	30.66	17394	30.66	14673
30.68	19563	30.68	17820	30.68	17538	30.68	14620
30.7	19526	30.7	17689	30.7	17627	30.7	14538
30.72	19243	30.72	17646	30.72	17674	30.72	14534
30.74	19210	30.74	17586	30.74	17582	30.74	14528
30.76	19184	30.76	17745	30.76	17544	30.76	14537
30.78	19235	30.78	17760	30.78	17523	30.78	14545
30.8	19300	30.8	17633	30.8	17361	30.8	14481
30.82	19227	30.82	17502	30.82	17482	30.82	14451
30.84	19098	30.84	17398	30.84	17502	30.84	14376
30.86	19087	30.86	17497	30.86	17442	30.86	14244
30.88	19108	30.88	17572	30.88	17408	30.88	14167
30.9	19083	30.9	17525	30.9	17387	30.9	14122
30.92	18969	30.92	17342	30.92	17550	30.92	14184
30.94	18868	30.94	17323	30.94	17572	30.94	14286
30.96	18876	30.96	17453	30.96	17496	30.96	14352
30.98	18941	30.98	17414	30.98	17613	30.98	14358
31	19000	31	17332	31	17553	31	14337
31.02	18897	31.02	17195	31.02	17460	31.02	14216
31.04	18741	31.04	17067	31.04	17463	31.04	14163
31.06	18756	31.06	17082	31.06	17408	31.06	14233
31.08	18825	31.08	17101	31.08	17376	31.08	14305
31.1	18826	31.1	17223	31.1	17404	31.1	14290
31.12	18894	31.12	17199	31.12	17312	31.12	14292
31.14	18766	31.14	17045	31.14	17329	31.14	14421
31.16	18620	31.16	16973	31.16	17318	31.16	14513
31.18	18685	31.18	16892	31.18	17284	31.18	14606
31.2	18609	31.2	16856	31.2	17296	31.2	14663
31.22	18379	31.22	17123	31.22	17399	31.22	15002
31.24	18427	31.24	17082	31.24	17373	31.24	15308
31.26	18469	31.26	16999	31.26	17327	31.26	15447
31.28	18533	31.28	17072	31.28	17300	31.28	15893
31.3	18578	31.3	16923	31.3	17290	31.3	16435
31.32	18387	31.32	16772	31.32	17283	31.32	17260
31.34	18309	31.34	16819	31.34	17184	31.34	18124
31.36	18386	31.36	16798	31.36	17127	31.36	18815
31.38	18221	31.38	16858	31.38	17220	31.38	19646
31.4	18149	31.4	16939	31.4	17239	31.4	20781
31.42	18336	31.42	16859	31.42	16984	31.42	22070
31.44	18281	31.44	16759	31.44	16985	31.44	23595
31.46	18212	31.46	16736	31.46	16997	31.46	25149
31.48	18215	31.48	16669	31.48	16902	31.48	26549
31.5	18134	31.5	16666	31.5	16931	31.5	27801
31.52	18105	31.52	16583	31.52	16929	31.52	29071
31.54	18042	31.54	16643	31.54	16893	31.54	29862
31.56	17879	31.56	16546	31.56	16772	31.56	30565
31.58	17803	31.58	16429	31.58	16824	31.58	31429
31.6	17898	31.6	16381	31.6	16886	31.6	32266
31.62	17961	31.62	16470	31.62	16796	31.62	32755
31.64	17947	31.64	16427	31.64	16646	31.64	32865
31.66	17904	31.66	16438	31.66	16712	31.66	32263
31.68	17937	31.68	16500	31.68	16677	31.68	30888
31.7	17879	31.7	16332	31.7	16627	31.7	29423
31.72	17798	31.72	16306	31.72	16690	31.72	27945
31.74	17848	31.74	16438	31.74	16684	31.74	26053
31.76	17928	31.76	16413	31.76	16481	31.76	24137
31.78	17790	31.78	16323	31.78	16428	31.78	22433
31.8	17675	31.8	16298	31.8	16471	31.8	20673
31.82	17453	31.82	16322	31.82	16491	31.82	19021
31.84	17448	31.84	16207	31.84	16388	31.84	17588
31.86	17457	31.86	16165	31.86	16439	31.86	16557
31.88	17525	31.88	16257	31.88	16496	31.88	15879
31.9	17574	31.9	16155	31.9	16376	31.9	15235
31.92	17457	31.92	16084	31.92	16350	31.92	14739
31.94	17453	31.94	16124	31.94	16267	31.94	14188
31.96	17366	31.96	16110	31.96	16273	31.96	13988
31.98	17326	31.98	16094	31.98	16292	31.98	13876
32	17497	32	16309	32	16267	32	13719
32.02	17455	32.02	16317	32.02	16384	32.02	13686
32.04	17342	32.04	16240	32.04	16405	32.04	13600
32.06	17306	32.06	16189	32.06	16360	32.06	13515
32.08	17255	32.08	16194	32.08	16312	32.08	13584
32.1	17259	32.1	16336	32.1	16487	32.1	13587
32.12	17334	32.12	16347	32.12	16420	32.12	13576
32.14	17192	32.14	16336	32.14	16362	32.14	13564
32.16	17098	32.16	16409	32.16	16437	32.16	13400
32.18	17089	32.18	16623	32.18	16354	32.18	13446
32.2	17011	32.2	16859	32.2	16406	32.2	13579
32.22	17037	32.22	16937	32.22	16242	32.22	13650
32.24	17120	32.24	17198	32.24	16149	32.24	13679
32.26	17105	32.26	17923	32.26	16167	32.26	13767
32.28	17166	32.28	18466	32.28	16176	32.28	13962
32.3	16991	32.3	18363	32.3	16270	32.3	14173
32.32	16937	32.32	18194	32.32	16235	32.32	14576
32.34	16957	32.34	18456	32.34	16236	32.34	14947
32.36	16932	32.36	18384	32.36	16225	32.36	15420
32.38	16888	32.38	17672	32.38	16341	32.38	16137
32.4	16907	32.4	17230	32.4	16229	32.4	17057
32.42	16990	32.42	17122	32.42	16405	32.42	18246
32.44	16861	32.44	16915	32.44	16480	32.44	19470
32.46	16756	32.46	16498	32.46	16226	32.46	20819
32.48	16735	32.48	16213	32.48	16197	32.48	22231
32.5	16837	32.5	15992	32.5	16311	32.5	23381
32.52	16724	32.52	15870	32.52	16430	32.52	24316
32.54	16590	32.54	15709	32.54	16431	32.54	25257
32.56	16636	32.56	15477	32.56	16309	32.56	26030
32.58	16769	32.58	15573	32.58	16362	32.58	26361
32.6	16842	32.6	15534	32.6	16527	32.6	26269
32.62	16753	32.62	15368	32.62	16457	32.62	25865
32.64	16659	32.64	15361	32.64	16363	32.64	24783
32.66	16706	32.66	15414	32.66	16275	32.66	23537
32.68	16639	32.68	15444	32.68	16425	32.68	22391
32.7	16543	32.7	15328	32.7	16426	32.7	21455
32.72	16534	32.72	15144	32.72	16150	32.72	20850
32.74	16447	32.74	15125	32.74	16159	32.74	20511
32.76	16431	32.76	15106	32.76	16147	32.76	20942
32.78	16603	32.78	15038	32.78	16183	32.78	21708
32.8	16531	32.8	15000	32.8	16306	32.8	22784
32.82	16381	32.82	14889	32.82	16340	32.82	24100
32.84	16277	32.84	14981	32.84	16456	32.84	25365
32.86	16373	32.86	15055	32.86	16510	32.86	26497
32.88	16375	32.88	15014	32.88	16414	32.88	27611
32.9	16169	32.9	14869	32.9	16461	32.9	28522
32.92	16149	32.92	14809	32.92	16543	32.92	29310
32.94	16146	32.94	14760	32.94	16753	32.94	29678
32.96	16121	32.96	14788	32.96	16909	32.96	29473
32.98	16180	32.98	14852	32.98	16768	32.98	29134
33	16265	33	14801	33	16799	33	28064
33.02	16082	33.02	14752	33.02	16971	33.02	26375
33.04	16012	33.04	14653	33.04	17028	33.04	24423
33.06	15966	33.06	14653	33.06	16928	33.06	22373
33.08	15837	33.08	14615	33.08	17138	33.08	20991
33.1	15973	33.1	14518	33.1	17303	33.1	19878
33.12	15928	33.12	14621	33.12	17231	33.12	19048
33.14	15986	33.14	14608	33.14	17313	33.14	18656
33.16	15897	33.16	14451	33.16	17415	33.16	18908
33.18	15740	33.18	14463	33.18	17532	33.18	19600
33.2	15702	33.2	14558	33.2	17626	33.2	20419
33.22	15802	33.22	14487	33.22	17539	33.22	21458
33.24	15787	33.24	14396	33.24	17549	33.24	22683
33.26	15820	33.26	14389	33.26	17576	33.26	23834
33.28	15820	33.28	14380	33.28	17529	33.28	24686
33.3	15844	33.3	14386	33.3	17621	33.3	25273
33.32	15724	33.32	14223	33.32	17540	33.32	25593
33.34	15597	33.34	14170	33.34	17407	33.34	25429
33.36	15608	33.36	14253	33.36	17215	33.36	25013
33.38	15605	33.38	14156	33.38	17196	33.38	24353
33.4	15562	33.4	14147	33.4	17157	33.4	23222
33.42	15676	33.42	14237	33.42	17066	33.42	21489
33.44	15595	33.44	14149	33.44	16941	33.44	19729
33.46	15506	33.46	14081	33.46	16671	33.46	18147
33.48	15542	33.48	14171	33.48	16476	33.48	16661
33.5	15497	33.5	14160	33.5	16437	33.5	15365
33.52	15512	33.52	14049	33.52	16441	33.52	14449
33.54	15482	33.54	13971	33.54	16441	33.54	13679
33.56	15350	33.56	14025	33.56	16413	33.56	13210
33.58	15467	33.58	14084	33.58	16251	33.58	12811
33.6	15558	33.6	14075	33.6	16214	33.6	12750
33.62	15499	33.62	13946	33.62	16262	33.62	12575
33.64	15461	33.64	13940	33.64	16200	33.64	12478
33.66	15367	33.66	13947	33.66	16249	33.66	12448
33.68	15338	33.68	13953	33.68	16351	33.68	12281
33.7	15294	33.7	13974	33.7	16287	33.7	12276
33.72	15170	33.72	13984	33.72	16066	33.72	12231
33.74	15171	33.74	13951	33.74	16163	33.74	12136
33.76	15296	33.76	13843	33.76	16170	33.76	12136
33.78	15198	33.78	13694	33.78	15924	33.78	12106
33.8	14966	33.8	13725	33.8	16007	33.8	12148
33.82	14963	33.82	13761	33.82	16130	33.82	12128
33.84	15134	33.84	13790	33.84	16151	33.84	12035
33.86	15178	33.86	13774	33.86	16049	33.86	11968
33.88	15222	33.88	13704	33.88	15956	33.88	11927
33.9	15156	33.9	13635	33.9	16009	33.9	11885
33.92	15012	33.92	13754	33.92	15973	33.92	11977
33.94	15092	33.94	13720	33.94	15975	33.94	11967
33.96	15166	33.96	13625	33.96	15872	33.96	12088
33.98	15067	33.98	13552	33.98	15708	33.98	12065
34	14957	34	13566	34	15707	34	12134
34.02	14948	34.02	13582	34.02	15717	34.02	12147
34.04	14933	34.04	13622	34.04	15784	34.04	12008
34.06	14898	34.06	13684	34.06	15762	34.06	12035
34.08	14882	34.08	13622	34.08	15661	34.08	11981
34.1	14862	34.1	13507	34.1	15609	34.1	12144
34.12	14843	34.12	13402	34.12	15534	34.12	12247
34.14	14734	34.14	13444	34.14	15526	34.14	12252
34.16	14717	34.16	13451	34.16	15465	34.16	12355
34.18	14740	34.18	13559	34.18	15460	34.18	12685
34.2	14832	34.2	13516	34.2	15429	34.2	13157
34.22	14869	34.22	13319	34.22	15452	34.22	13750
34.24	14707	34.24	13283	34.24	15399	34.24	14447
34.26	14810	34.26	13324	34.26	15328	34.26	15237
34.28	14837	34.28	13346	34.28	15194	34.28	16191
34.3	14746	34.3	13361	34.3	15095	34.3	17256
34.32	14601	34.32	13454	34.32	15070	34.32	18176
34.34	14540	34.34	13340	34.34	14945	34.34	19299
34.36	14639	34.36	13292	34.36	14938	34.36	20256
34.38	14646	34.38	13292	34.38	14982	34.38	20865
34.4	14542	34.4	13267	34.4	15005	34.4	21426
34.42	14497	34.42	13207	34.42	14955	34.42	21667
34.44	14483	34.44	13106	34.44	14852	34.44	21554
34.46	14651	34.46	13206	34.46	14941	34.46	20880
34.48	14711	34.48	13259	34.48	14903	34.48	19785
34.5	14541	34.5	13175	34.5	14926	34.5	18648
34.52	14480	34.52	13111	34.52	14905	34.52	17398
34.54	14574	34.54	12981	34.54	14767	34.54	16090
34.56	14603	34.56	12900	34.56	14821	34.56	15046
34.58	14485	34.58	13001	34.58	14834	34.58	14180
34.6	14499	34.6	12897	34.6	14914	34.6	13499
34.62	14416	34.62	12892	34.62	14727	34.62	12785
34.64	14429	34.64	12889	34.64	14472	34.64	12421
34.66	14470	34.66	12869	34.66	14583	34.66	12315
34.68	14463	34.68	13029	34.68	14673	34.68	12217
34.7	14379	34.7	13026	34.7	14790	34.7	12317
34.72	14338	34.72	13008	34.72	14690	34.72	12501
34.74	14471	34.74	13088	34.74	14605	34.74	12569
34.76	14411	34.76	13045	34.76	14475	34.76	12745
34.78	14306	34.78	12975	34.78	14485	34.78	12905
34.8	14361	34.8	12921	34.8	14604	34.8	12998
34.82	14372	34.82	12728	34.82	14615	34.82	13037
34.84	14306	34.84	12703	34.84	14675	34.84	12993
34.86	14261	34.86	12930	34.86	14670	34.86	13006
34.88	14303	34.88	12951	34.88	14643	34.88	12971
34.9	14277	34.9	12868	34.9	14568	34.9	12838
34.92	14294	34.92	12954	34.92	14581	34.92	12659
34.94	14253	34.94	12839	34.94	14498	34.94	12541
34.96	14211	34.96	12848	34.96	14466	34.96	12405
34.98	14170	34.98	12824	34.98	14542	34.98	12251
35	14078	35	12676	35	14538	35	12092
35.02	14023	35.02	12733	35.02	14558	35.02	12087
35.04	14097	35.04	12827	35.04	14526	35.04	12075
35.06	14039	35.06	12791	35.06	14565	35.06	12123
35.08	13929	35.08	12739	35.08	14564	35.08	12313
35.1	14015	35.1	12693	35.1	14438	35.1	12615
35.12	14066	35.12	12602	35.12	14326	35.12	13017
35.14	14170	35.14	12676	35.14	14319	35.14	13328
35.16	14211	35.16	12780	35.16	14213	35.16	13645
35.18	14010	35.18	12721	35.18	14163	35.18	14105
35.2	13946	35.2	12538	35.2	14240	35.2	14339
35.22	13968	35.22	12391	35.22	14313	35.22	14642
35.24	13995	35.24	12421	35.24	14213	35.24	14953
35.26	13939	35.26	12491	35.26	14081	35.26	15043
35.28	13791	35.28	12598	35.28	14042	35.28	15287
35.3	13771	35.3	12448	35.3	14147	35.3	15266
35.32	13738	35.32	12370	35.32	14225	35.32	15069
35.34	13761	35.34	12513	35.34	14204	35.34	14945
35.36	13835	35.36	12404	35.36	14259	35.36	14792
35.38	13834	35.38	12485	35.38	14164	35.38	14649
35.4	13748	35.4	12464	35.4	14038	35.4	14587
35.42	13657	35.42	12333	35.42	14162	35.42	14556
35.44	13708	35.44	12366	35.44	14118	35.44	14494
35.46	13699	35.46	12345	35.46	14040	35.46	14319
35.48	13688	35.48	12257	35.48	14035	35.48	14178
35.5	13779	35.5	12288	35.5	14175	35.5	14025
35.52	13633	35.52	12224	35.52	14116	35.52	13843
35.54	13483	35.54	12187	35.54	13985	35.54	13603
35.56	13467	35.56	12128	35.56	14015	35.56	13282
35.58	13617	35.58	12216	35.58	13979	35.58	12998
35.6	13637	35.6	12245	35.6	13939	35.6	12730
35.62	13591	35.62	12271	35.62	13951	35.62	12416
35.64	13532	35.64	12222	35.64	13935	35.64	12242
35.66	13559	35.66	12010	35.66	13963	35.66	12107
35.68	13594	35.68	12077	35.68	13982	35.68	11965
35.7	13427	35.7	12276	35.7	13877	35.7	11931
35.72	13468	35.72	12183	35.72	13932	35.72	11727
35.74	13605	35.74	12084	35.74	14078	35.74	11729
35.76	13505	35.76	12159	35.76	13993	35.76	12028
35.78	13419	35.78	12183	35.78	13951	35.78	12188
35.8	13456	35.8	12100	35.8	13936	35.8	12313
35.82	13549	35.82	12124	35.82	13955	35.82	12335
35.84	13490	35.84	12154	35.84	14082	35.84	12260
35.86	13362	35.86	12060	35.86	14127	35.86	12272
35.88	13391	35.88	11882	35.88	14199	35.88	12361
35.9	13516	35.9	12034	35.9	14188	35.9	12220
35.92	13501	35.92	12084	35.92	14203	35.92	12024
35.94	13403	35.94	11994	35.94	14066	35.94	11722
35.96	13305	35.96	12076	35.96	14082	35.96	11515
35.98	13242	35.98	12033	35.98	14197	35.98	11504
36	13317	36	11823	36	14284	36	11223
36.02	13374	36.02	11850	36.02	14300	36.02	11045
36.04	13286	36.04	11892	36.04	14164	36.04	10923
36.06	13330	36.06	11818	36.06	14250	36.06	10886
36.08	13327	36.08	11849	36.08	14348	36.08	10886
36.1	13349	36.1	11874	36.1	14354	36.1	10823
36.12	13322	36.12	11985	36.12	14422	36.12	10729
36.14	13387	36.14	12025	36.14	14417	36.14	10611
36.16	13384	36.16	11934	36.16	14248	36.16	10596
36.18	13405	36.18	11671	36.18	14120	36.18	10585
36.2	13404	36.2	11736	36.2	14216	36.2	10521
36.22	13180	36.22	11870	36.22	14392	36.22	10621
36.24	13123	36.24	11876	36.24	14362	36.24	10700
36.26	13218	36.26	11798	36.26	14322	36.26	10699
36.28	13059	36.28	11695	36.28	14350	36.28	10652
36.3	13004	36.3	11749	36.3	14397	36.3	10630
36.32	13125	36.32	11610	36.32	14319	36.32	10753
36.34	13182	36.34	11607	36.34	14156	36.34	10689
36.36	13179	36.36	11617	36.36	14245	36.36	10610
36.38	12953	36.38	11604	36.38	14315	36.38	10799
36.4	13102	36.4	11724	36.4	14308	36.4	10917
36.42	13226	36.42	11684	36.42	14544	36.42	10824
36.44	13064	36.44	11617	36.44	14517	36.44	10953
36.46	13027	36.46	11663	36.46	14387	36.46	11197
36.48	13064	36.48	11626	36.48	14383	36.48	11377
36.5	13022	36.5	11536	36.5	14407	36.5	11600
36.52	12914	36.52	11598	36.52	14369	36.52	11790
36.54	12973	36.54	11637	36.54	14340	36.54	12151
36.56	12930	36.56	11559	36.56	14228	36.56	12538
36.58	12910	36.58	11557	36.58	14134	36.58	12845
36.6	12803	36.6	11563	36.6	14082	36.6	13038
36.62	12818	36.62	11545	36.62	14012	36.62	13116
36.64	12875	36.64	11587	36.64	13998	36.64	13182
36.66	12912	36.66	11636	36.66	13921	36.66	13168
36.68	12953	36.68	11626	36.68	13875	36.68	12976
36.7	12934	36.7	11574	36.7	13935	36.7	12692
36.72	12874	36.72	11455	36.72	13800	36.72	12415
36.74	12772	36.74	11418	36.74	13746	36.74	12092
36.76	12784	36.76	11506	36.76	13750	36.76	11788
36.78	12858	36.78	11594	36.78	13693	36.78	11761
36.8	12739	36.8	11517	36.8	13791	36.8	11868
36.82	12675	36.82	11375	36.82	13846	36.82	12034
36.84	12612	36.84	11402	36.84	13687	36.84	12168
36.86	12630	36.86	11446	36.86	13658	36.86	12369
36.88	12699	36.88	11476	36.88	13742	36.88	12598
36.9	12775	36.9	11491	36.9	13638	36.9	12866
36.92	12868	36.92	11427	36.92	13594	36.92	13136
36.94	12881	36.94	11393	36.94	13589	36.94	13509
36.96	12723	36.96	11414	36.96	13571	36.96	13778
36.98	12641	36.98	11336	36.98	13629	36.98	13937
37	12711	37	11314	37	13628	37	14206
37.02	12680	37.02	11438	37.02	13536	37.02	14101
37.04	12544	37.04	11390	37.04	13524	37.04	13852
37.06	12617	37.06	11262	37.06	13580	37.06	13538
37.08	12670	37.08	11390	37.08	13581	37.08	13288
37.1	12711	37.1	11382	37.1	13493	37.1	13144
37.12	12659	37.12	11262	37.12	13514	37.12	13182
37.14	12624	37.14	11272	37.14	13509	37.14	13188
37.16	12640	37.16	11342	37.16	13471	37.16	13200
37.18	12617	37.18	11341	37.18	13550	37.18	13400
37.2	12663	37.2	11253	37.2	13600	37.2	13701
37.22	12664	37.22	11319	37.22	13525	37.22	13999
37.24	12577	37.24	11376	37.24	13432	37.24	14280
37.26	12522	37.26	11369	37.26	13470	37.26	14527
37.28	12484	37.28	11306	37.28	13479	37.28	14697
37.3	12506	37.3	11250	37.3	13380	37.3	14800
37.32	12595	37.32	11191	37.32	13431	37.32	14699
37.34	12537	37.34	11163	37.34	13467	37.34	14498
37.36	12486	37.36	11112	37.36	13517	37.36	14119
37.38	12508	37.38	11104	37.38	13428	37.38	13764
37.4	12578	37.4	11190	37.4	13333	37.4	13323
37.42	12663	37.42	11218	37.42	13514	37.42	12955
37.44	12543	37.44	11157	37.44	13657	37.44	12785
37.46	12469	37.46	11149	37.46	13756	37.46	12740
37.48	12513	37.48	11152	37.48	13843	37.48	12838
37.5	12516	37.5	11136	37.5	13781	37.5	12998
37.52	12499	37.52	11075	37.52	13539	37.52	13138
37.54	12363	37.54	11170	37.54	13587	37.54	13438
37.56	12411	37.56	11166	37.56	13675	37.56	13836
37.58	12470	37.58	11078	37.58	13644	37.58	14287
37.6	12470	37.6	11055	37.6	13660	37.6	14549
37.62	12472	37.62	11108	37.62	13675	37.62	14656
37.64	12445	37.64	11060	37.64	13728	37.64	14730
37.66	12385	37.66	11043	37.66	13606	37.66	14647
37.68	12353	37.68	11088	37.68	13435	37.68	14571
37.7	12405	37.7	11105	37.7	13472	37.7	14273
37.72	12402	37.72	11160	37.72	13448	37.72	13822
37.74	12389	37.74	11117	37.74	13320	37.74	13472
37.76	12392	37.76	10975	37.76	13221	37.76	13125
37.78	12284	37.78	11072	37.78	13292	37.78	12896
37.8	12278	37.8	11114	37.8	13384	37.8	12807
37.82	12346	37.82	11091	37.82	13263	37.82	12749
37.84	12414	37.84	11001	37.84	13169	37.84	12725
37.86	12459	37.86	10921	37.86	13172	37.86	12833
37.88	12391	37.88	10942	37.88	13175	37.88	13077
37.9	12301	37.9	10928	37.9	13128	37.9	13417
37.92	12370	37.92	10921	37.92	13180	37.92	13416
37.94	12357	37.94	10972	37.94	13190	37.94	13390
37.96	12269	37.96	10978	37.96	13067	37.96	13406
37.98	12363	37.98	10971	37.98	13052	37.98	13158
38	12471	38	10934	38	13256	38	12757
38.02	12305	38.02	10818	38.02	13258	38.02	12477
38.04	12191	38.04	10787	38.04	13044	38.04	12195
38.06	12253	38.06	10937	38.06	12895	38.06	11820
38.08	12293	38.08	11038	38.08	12979	38.08	11439
38.1	12227	38.1	10962	38.1	13006	38.1	11147
38.12	12062	38.12	10830	38.12	13061	38.12	10812
38.14	12114	38.14	10887	38.14	13197	38.14	10474
38.16	12157	38.16	10808	38.16	13147	38.16	10283
38.18	12078	38.18	10769	38.18	13056	38.18	10224
38.2	12153	38.2	10870	38.2	12934	38.2	10093
38.22	12201	38.22	10827	38.22	12855	38.22	9943
38.24	12203	38.24	10729	38.24	12787	38.24	9940
38.26	12148	38.26	10736	38.26	12891	38.26	10089
38.28	12246	38.28	10788	38.28	12934	38.28	10150
38.3	12205	38.3	10819	38.3	12983	38.3	10036
38.32	12083	38.32	10787	38.32	13033	38.32	10028
38.34	12030	38.34	10716	38.34	13038	38.34	10085
38.36	12050	38.36	10717	38.36	12934	38.36	9983
38.38	12081	38.38	10776	38.38	12823	38.38	9943
38.4	12146	38.4	10740	38.4	12744	38.4	9952
38.42	12189	38.42	10615	38.42	12685	38.42	9787
38.44	12185	38.44	10692	38.44	12684	38.44	9801
38.46	12287	38.46	10898	38.46	12732	38.46	9891
38.48	12199	38.48	10877	38.48	12831	38.48	9916
38.5	12124	38.5	10908	38.5	12747	38.5	9886
38.52	12158	38.52	10842	38.52	12653	38.52	9912
38.54	12054	38.54	10852	38.54	12640	38.54	9803
38.56	12039	38.56	10714	38.56	12592	38.56	9706
38.58	12153	38.58	10705	38.58	12621	38.58	9758
38.6	12247	38.6	10806	38.6	12577	38.6	9897
38.62	12201	38.62	10748	38.62	12551	38.62	10006
38.64	12056	38.64	10792	38.64	12545	38.64	10113
38.66	11997	38.66	10743	38.66	12545	38.66	10219
38.68	12035	38.68	10732	38.68	12495	38.68	10289
38.7	12011	38.7	10863	38.7	12524	38.7	10388
38.72	12086	38.72	10800	38.72	12477	38.72	10594
38.74	12062	38.74	10687	38.74	12388	38.74	10688
38.76	12091	38.76	10708	38.76	12396	38.76	10642
38.78	12162	38.78	10738	38.78	12438	38.78	10707
38.8	12146	38.8	10804	38.8	12479	38.8	10836
38.82	12169	38.82	10823	38.82	12367	38.82	10899
38.84	12128	38.84	10815	38.84	12406	38.84	10834
38.86	12070	38.86	10846	38.86	12518	38.86	10637
38.88	12152	38.88	10724	38.88	12546	38.88	10590
38.9	12112	38.9	10691	38.9	12463	38.9	10597
38.92	12141	38.92	10797	38.92	12363	38.92	10510
38.94	12221	38.94	10845	38.94	12359	38.94	10231
38.96	12134	38.96	10760	38.96	12348	38.96	10089
38.98	12047	38.98	10676	38.98	12320	38.98	10026
39	12026	39	10673	39	12275	39	9939
39.02	12042	39.02	10794	39.02	12313	39.02	9890
39.04	12032	39.04	10751	39.04	12354	39.04	9879
39.06	11961	39.06	10655	39.06	12401	39.06	9877
39.08	12018	39.08	10775	39.08	12439	39.08	9845
39.1	12116	39.1	10818	39.1	12364	39.1	9687
39.12	12135	39.12	10658	39.12	12270	39.12	9749
39.14	12107	39.14	10719	39.14	12372	39.14	9996
39.16	12084	39.16	10767	39.16	12354	39.16	10148
39.18	12028	39.18	10690	39.18	12395	39.18	10219
39.2	11999	39.2	10677	39.2	12333	39.2	10332
39.22	11911	39.22	10669	39.22	12295	39.22	10318
39.24	11867	39.24	10761	39.24	12292	39.24	10266
39.26	11908	39.26	10703	39.26	12237	39.26	10417
39.28	11865	39.28	10712	39.28	12349	39.28	10495
39.3	11959	39.3	10841	39.3	12322	39.3	10477
39.32	11972	39.32	10829	39.32	12284	39.32	10550
39.34	11869	39.34	10764	39.34	12337	39.34	10547
39.36	11778	39.36	10763	39.36	12287	39.36	10388
39.38	11887	39.38	10815	39.38	12374	39.38	10227
39.4	12052	39.4	10836	39.4	12522	39.4	10175
39.42	12044	39.42	10873	39.42	12466	39.42	10121
39.44	11946	39.44	10926	39.44	12497	39.44	10073
39.46	11868	39.46	10813	39.46	12449	39.46	10010
39.48	11781	39.48	10827	39.48	12444	39.48	10017
39.5	11939	39.5	10833	39.5	12412	39.5	10008
39.52	11987	39.52	10866	39.52	12537	39.52	10014
39.54	11866	39.54	10956	39.54	12607	39.54	10111
39.56	11855	39.56	10917	39.56	12714	39.56	10081
39.58	11833	39.58	10870	39.58	12823	39.58	10189
39.6	12009	39.6	10844	39.6	12841	39.6	10412
39.62	12005	39.62	10893	39.62	12854	39.62	10500
39.64	11933	39.64	10935	39.64	12931	39.64	10454
39.66	12015	39.66	10878	39.66	13046	39.66	10556
39.68	11939	39.68	10907	39.68	13059	39.68	10639
39.7	11927	39.7	10920	39.7	13119	39.7	10430
39.72	12072	39.72	11054	39.72	13189	39.72	10429
39.74	12088	39.74	11132	39.74	13271	39.74	10524
39.76	11971	39.76	11167	39.76	13143	39.76	10438
39.78	12005	39.78	11252	39.78	13307	39.78	10297
39.8	11977	39.8	11388	39.8	13596	39.8	10173
39.82	12058	39.82	11435	39.82	13636	39.82	10135
39.84	12106	39.84	11576	39.84	13616	39.84	10138
39.86	12127	39.86	11612	39.86	13666	39.86	10051
39.88	12141	39.88	11640	39.88	13768	39.88	9964
39.9	12136	39.9	11844	39.9	13805	39.9	9848
39.92	12236	39.92	11836	39.92	13871	39.92	9750
39.94	12301	39.94	11886	39.94	13889	39.94	9713
39.96	12310	39.96	11957	39.96	13888	39.96	9742
39.98	12468	39.98	11806	39.98	14044	39.98	9598
40	12548	40	11796	40	14030	40	9555
40.02	12561	40.02	11785	40.02	13969	40.02	9461
40.04	12465	40.04	11680	40.04	13938	40.04	9381
40.06	12358	40.06	11482	40.06	13905	40.06	9385
40.08	12536	40.08	11476	40.08	13790	40.08	9514
40.1	12555	40.1	11422	40.1	13604	40.1	9565
40.12	12425	40.12	11161	40.12	13554	40.12	9509
40.14	12468	40.14	11018	40.14	13405	40.14	9514
40.16	12416	40.16	11037	40.16	13186	40.16	9517
40.18	12296	40.18	10963	40.18	13069	40.18	9598
40.2	12249	40.2	10991	40.2	12975	40.2	9725
40.22	12292	40.22	10881	40.22	12870	40.22	9815
40.24	12330	40.24	10694	40.24	12863	40.24	9895
40.26	12308	40.26	10693	40.26	12709	40.26	9870
40.28	12150	40.28	10596	40.28	12553	40.28	9932
40.3	12165	40.3	10624	40.3	12586	40.3	9936
40.32	12110	40.32	10627	40.32	12559	40.32	9990
40.34	11984	40.34	10604	40.34	12488	40.34	10115
40.36	11906	40.36	10595	40.36	12441	40.36	10208
40.38	11972	40.38	10522	40.38	12336	40.38	10504
40.4	11985	40.4	10435	40.4	12526	40.4	10650
40.42	12078	40.42	10554	40.42	12543	40.42	10722
40.44	12076	40.44	10510	40.44	12300	40.44	10951
40.46	11987	40.46	10359	40.46	12274	40.46	11019
40.48	11876	40.48	10409	40.48	12151	40.48	11089
40.5	11798	40.5	10506	40.5	12120	40.5	11249
40.52	11769	40.52	10502	40.52	12288	40.52	11430
40.54	11743	40.54	10458	40.54	12317	40.54	11778
40.56	11817	40.56	10569	40.56	12304	40.56	11867
40.58	11822	40.58	10499	40.58	12313	40.58	11890
40.6	11737	40.6	10422	40.6	12272	40.6	12143
40.62	11743	40.62	10501	40.62	12300	40.62	12378
40.64	11819	40.64	10427	40.64	12237	40.64	12425
40.66	11760	40.66	10418	40.66	12255	40.66	12392
40.68	11722	40.68	10328	40.68	12180	40.68	12474
40.7	11735	40.7	10343	40.7	12023	40.7	12613
40.72	11669	40.72	10439	40.72	12057	40.72	12493
40.74	11686	40.74	10386	40.74	12096	40.74	12268
40.76	11713	40.76	10242	40.76	12060	40.76	12052
40.78	11673	40.78	10243	40.78	12034	40.78	11752
40.8	11620	40.8	10336	40.8	11958	40.8	11468
40.82	11613	40.82	10276	40.82	11991	40.82	11046
40.84	11665	40.84	10114	40.84	12001	40.84	10792
40.86	11760	40.86	10132	40.86	11983	40.86	10589
40.88	11642	40.88	10239	40.88	11920	40.88	10397
40.9	11517	40.9	10280	40.9	11728	40.9	10318
40.92	11583	40.92	10252	40.92	11700	40.92	10318
40.94	11608	40.94	10238	40.94	11773	40.94	10258
40.96	11630	40.96	10296	40.96	11682	40.96	10386
40.98	11657	40.98	10319	40.98	11639	40.98	10526
41	11701	41	10224	41	11579	41	10720
41.02	11701	41.02	10271	41.02	11516	41.02	11062
41.04	11688	41.04	10237	41.04	11579	41.04	11321
41.06	11543	41.06	10241	41.06	11697	41.06	11499
41.08	11517	41.08	10298	41.08	11557	41.08	11670
41.1	11671	41.1	10164	41.1	11508	41.1	11909
41.12	11658	41.12	10058	41.12	11463	41.12	12042
41.14	11539	41.14	10234	41.14	11339	41.14	12022
41.16	11496	41.16	10200	41.16	11357	41.16	11961
41.18	11555	41.18	10168	41.18	11375	41.18	11967
41.2	11555	41.2	10292	41.2	11400	41.2	11846
41.22	11611	41.22	10250	41.22	11332	41.22	11613
41.24	11631	41.24	10156	41.24	11348	41.24	11283
41.26	11635	41.26	10112	41.26	11310	41.26	10987
41.28	11630	41.28	10146	41.28	11391	41.28	10757
41.3	11501	41.3	10140	41.3	11413	41.3	10499
41.32	11520	41.32	10190	41.32	11381	41.32	10219
41.34	11539	41.34	10169	41.34	11339	41.34	10050
41.36	11466	41.36	10203	41.36	11361	41.36	9887
41.38	11443	41.38	10307	41.38	11397	41.38	9692
41.4	11440	41.4	10235	41.4	11366	41.4	9565
41.42	11421	41.42	10035	41.42	11263	41.42	9450
41.44	11451	41.44	10136	41.44	11193	41.44	9321
41.46	11517	41.46	10216	41.46	11103	41.46	9180
41.48	11567	41.48	10239	41.48	11156	41.48	9251
41.5	11522	41.5	10108	41.5	11148	41.5	9213
41.52	11521	41.52	9907	41.52	11243	41.52	9069
41.54	11564	41.54	9913	41.54	11212	41.54	9085
41.56	11581	41.56	10032	41.56	11274	41.56	9070
41.58	11568	41.58	10050	41.58	11230	41.58	9005
41.6	11524	41.6	10026	41.6	11144	41.6	8996
41.62	11465	41.62	10014	41.62	11238	41.62	9092
41.64	11405	41.64	10101	41.64	11203	41.64	9067
41.66	11380	41.66	10141	41.66	11189	41.66	9074
41.68	11561	41.68	10164	41.68	11215	41.68	9119
41.7	11647	41.7	10100	41.7	11205	41.7	9169
41.72	11467	41.72	9968	41.72	11215	41.72	9318
41.74	11361	41.74	9948	41.74	11201	41.74	9514
41.76	11382	41.76	10072	41.76	11259	41.76	9638
41.78	11461	41.78	10097	41.78	11200	41.78	9721
41.8	11437	41.8	10012	41.8	11207	41.8	9896
41.82	11510	41.82	9915	41.82	11275	41.82	10171
41.84	11607	41.84	9955	41.84	11256	41.84	10345
41.86	11627	41.86	9998	41.86	11248	41.86	10490
41.88	11580	41.88	10010	41.88	11324	41.88	10644
41.9	11430	41.9	9979	41.9	11230	41.9	10902
41.92	11436	41.92	9935	41.92	11166	41.92	10969
41.94	11423	41.94	9923	41.94	11204	41.94	10941
41.96	11384	41.96	9940	41.96	11263	41.96	11072
41.98	11496	41.98	9933	41.98	11398	41.98	11127
42	11511	42	10027	42	11464	42	11079
42.02	11336	42.02	10032	42.02	11529	42.02	11135
42.04	11256	42.04	10100	42.04	11419	42.04	11128
42.06	11313	42.06	10037	42.06	11412	42.06	10978
42.08	11358	42.08	9967	42.08	11458	42.08	10968
42.1	11300	42.1	9901	42.1	11457	42.1	10952
42.12	11361	42.12	9991	42.12	11427	42.12	10881
42.14	11421	42.14	10086	42.14	11539	42.14	10717
42.16	11357	42.16	9905	42.16	11627	42.16	10552
42.18	11256	42.18	9825	42.18	11817	42.18	10362
42.2	11296	42.2	9892	42.2	11906	42.2	10158
42.22	11340	42.22	9887	42.22	11944	42.22	9984
42.24	11343	42.24	9933	42.24	12026	42.24	9691
42.26	11343	42.26	9967	42.26	12232	42.26	9406
42.28	11382	42.28	9944	42.28	12306	42.28	9243
42.3	11380	42.3	9894	42.3	12360	42.3	9203
42.32	11342	42.32	9965	42.32	12406	42.32	9037
42.34	11261	42.34	9896	42.34	12502	42.34	8855
42.36	11296	42.36	9841	42.36	12483	42.36	8817
42.38	11317	42.38	9884	42.38	12432	42.38	8719
42.4	11253	42.4	9883	42.4	12351	42.4	8704
42.42	11185	42.42	9955	42.42	12259	42.42	8788
42.44	11241	42.44	9912	42.44	12220	42.44	8830
42.46	11218	42.46	9915	42.46	12196	42.46	8735
42.48	11320	42.48	9915	42.48	12120	42.48	8665
42.5	11255	42.5	9828	42.5	11994	42.5	8719
42.52	11224	42.52	9847	42.52	11905	42.52	8839
42.54	11253	42.54	9945	42.54	11838	42.54	8794
42.56	11194	42.56	9951	42.56	11772	42.56	8765
42.58	11344	42.58	9826	42.58	11650	42.58	8782
42.6	11416	42.6	9774	42.6	11549	42.6	8739
42.62	11319	42.62	9759	42.62	11515	42.62	8740
42.64	11190	42.64	9795	42.64	11361	42.64	8823
42.66	11148	42.66	9848	42.66	11277	42.66	8897
42.68	11302	42.68	9759	42.68	11116	42.68	8919
42.7	11258	42.7	9646	42.7	10948	42.7	8980
42.72	11182	42.72	9734	42.72	11104	42.72	9135
42.74	11204	42.74	9830	42.74	11094	42.74	9321
42.76	11163	42.76	9908	42.76	10953	42.76	9552
42.78	11188	42.78	9917	42.78	10881	42.78	9801
42.8	11139	42.8	9813	42.8	10885	42.8	9971
42.82	11178	42.82	9835	42.82	10875	42.82	10117
42.84	11148	42.84	9880	42.84	10884	42.84	10275
42.86	11032	42.86	9798	42.86	10917	42.86	10548
42.88	10984	42.88	9709	42.88	10998	42.88	10876
42.9	10998	42.9	9676	42.9	11031	42.9	10933
42.92	11110	42.92	9749	42.92	11050	42.92	10804
42.94	11142	42.94	9824	42.94	10940	42.94	10680
42.96	11133	42.96	9782	42.96	10865	42.96	10541
42.98	11000	42.98	9793	42.98	10919	42.98	10252
43	10926	43	9725	43	10912	43	9989
43.02	10976	43.02	9760	43.02	10905	43.02	9882
43.04	11007	43.04	9736	43.04	10939	43.04	9731
43.06	11035	43.06	9698	43.06	10969	43.06	9421
43.08	11029	43.08	9667	43.08	10983	43.08	9262
43.1	11094	43.1	9621	43.1	10927	43.1	9173
43.12	11087	43.12	9602	43.12	11020	43.12	9041
43.14	11046	43.14	9592	43.14	11075	43.14	9126
43.16	11008	43.16	9624	43.16	11172	43.16	9227
43.18	10955	43.18	9649	43.18	11160	43.18	9322
43.2	10989	43.2	9558	43.2	11177	43.2	9596
43.22	10963	43.22	9624	43.22	11258	43.22	9846
43.24	10942	43.24	9619	43.24	11110	43.24	10123
43.26	10972	43.26	9614	43.26	11153	43.26	10264
43.28	10949	43.28	9576	43.28	11257	43.28	10443
43.3	10890	43.3	9532	43.3	11292	43.3	10796
43.32	10921	43.32	9588	43.32	11348	43.32	11007
43.34	11018	43.34	9611	43.34	11381	43.34	11123
43.36	10970	43.36	9597	43.36	11490	43.36	11108
43.38	10836	43.38	9549	43.38	11546	43.38	11074
43.4	10792	43.4	9473	43.4	11630	43.4	10911
43.42	10788	43.42	9515	43.42	11629	43.42	10818
43.44	10799	43.44	9590	43.44	11544	43.44	10636
43.46	10912	43.46	9485	43.46	11606	43.46	10461
43.48	10892	43.48	9358	43.48	11576	43.48	10396
43.5	10941	43.5	9481	43.5	11463	43.5	10237
43.52	10921	43.52	9550	43.52	11453	43.52	10179
43.54	10836	43.54	9481	43.54	11435	43.54	10351
43.56	10764	43.56	9468	43.56	11358	43.56	10423
43.58	10732	43.58	9462	43.58	11265	43.58	10612
43.6	10771	43.6	9409	43.6	11123	43.6	10957
43.62	10781	43.62	9469	43.62	10935	43.62	11167
43.64	10748	43.64	9497	43.64	10947	43.64	11374
43.66	10756	43.66	9422	43.66	10937	43.66	11501
43.68	10773	43.68	9377	43.68	10841	43.68	11656
43.7	10732	43.7	9318	43.7	10795	43.7	11895
43.72	10678	43.72	9296	43.72	10671	43.72	11969
43.74	10763	43.74	9385	43.74	10651	43.74	11864
43.76	10756	43.76	9363	43.76	10670	43.76	11766
43.78	10736	43.78	9274	43.78	10528	43.78	11459
43.8	10778	43.8	9310	43.8	10440	43.8	11208
43.82	10743	43.82	9264	43.82	10573	43.82	11166
43.84	10667	43.84	9325	43.84	10505	43.84	11186
43.86	10497	43.86	9385	43.86	10402	43.86	11212
43.88	10621	43.88	9340	43.88	10533	43.88	11239
43.9	10701	43.9	9361	43.9	10568	43.9	11215
43.92	10623	43.92	9302	43.92	10526	43.92	11117
43.94	10593	43.94	9258	43.94	10689	43.94	11181
43.96	10603	43.96	9354	43.96	10566	43.96	11250
43.98	10608	43.98	9369	43.98	10439	43.98	11291
44	10680	44	9335	44	10568	44	11195
44.02	10817	44.02	9436	44.02	10631	44.02	10914
44.04	10843	44.04	9434	44.04	10542	44.04	10544
44.06	10747	44.06	9211	44.06	10524	44.06	10251
44.08	10666	44.08	9136	44.08	10478	44.08	10017
44.1	10686	44.1	9130	44.1	10557	44.1	9794
44.12	10627	44.12	9180	44.12	10603	44.12	9534
44.14	10628	44.14	9220	44.14	10478	44.14	9336
44.16	10643	44.16	9122	44.16	10415	44.16	9177
44.18	10682	44.18	9142	44.18	10521	44.18	8994
44.2	10644	44.2	9196	44.2	10569	44.2	8989
44.22	10582	44.22	9221	44.22	10507	44.22	8916
44.24	10558	44.24	9208	44.24	10640	44.24	8738
44.26	10533	44.26	9269	44.26	10765	44.26	8794
44.28	10434	44.28	9190	44.28	10660	44.28	8858
44.3	10459	44.3	9135	44.3	10522	44.3	8870
44.32	10497	44.32	9173	44.32	10495	44.32	8944
44.34	10466	44.34	9251	44.34	10507	44.34	8896
44.36	10423	44.36	9201	44.36	10363	44.36	8896
44.38	10417	44.38	9187	44.38	10160	44.38	8866
44.4	10587	44.4	9146	44.4	10227	44.4	8821
44.42	10569	44.42	9169	44.42	10225	44.42	8961
44.44	10353	44.44	9218	44.44	10151	44.44	9107
44.46	10343	44.46	9163	44.46	10089	44.46	9239
44.48	10247	44.48	9031	44.48	10064	44.48	9491
44.5	10294	44.5	9022	44.5	10011	44.5	9680
44.52	10455	44.52	9133	44.52	10028	44.52	9817
44.54	10396	44.54	9076	44.54	10093	44.54	9970
44.56	10278	44.56	8991	44.56	9992	44.56	10113
44.58	10267	44.58	9009	44.58	9859	44.58	10318
44.6	10383	44.6	9138	44.6	9851	44.6	10509
44.62	10330	44.62	9054	44.62	9960	44.62	10681
44.64	10275	44.64	8935	44.64	9911	44.64	10638
44.66	10357	44.66	8957	44.66	9785	44.66	10491
44.68	10313	44.68	9024	44.68	9791	44.68	10332
44.7	10313	44.7	9075	44.7	9709	44.7	10135
44.72	10275	44.72	8985	44.72	9707	44.72	9882
44.74	10264	44.74	8960	44.74	9647	44.74	9441
44.76	10204	44.76	9017	44.76	9673	44.76	9173
44.78	10203	44.78	9027	44.78	9819	44.78	9039
44.8	10312	44.8	9053	44.8	9770	44.8	8841
44.82	10267	44.82	8946	44.82	9768	44.82	8561
44.84	10231	44.84	8928	44.84	9702	44.84	8415
44.86	10253	44.86	8932	44.86	9603	44.86	8267
44.88	10252	44.88	8986	44.88	9563	44.88	8174
44.9	10221	44.9	9017	44.9	9511	44.9	8079
44.92	10067	44.92	8945	44.92	9568	44.92	7839
44.94	10098	44.94	8969	44.94	9584	44.94	7773
44.96	10094	44.96	9015	44.96	9564	44.96	7759
[truncated: 2,252 more rows]

## Sheet: B
	NZ		NZ-P		NZ-Mg		NZ-Mg-P
5	9631	5	9811	5	10159	5	10348
5.02	9609	5.02	9731	5.02	10199	5.02	10377
5.04	9656	5.04	9777	5.04	10138	5.04	10445
5.06	9619	5.06	9814	5.06	10123	5.06	10423
5.08	9531	5.08	9827	5.08	10096	5.08	10394
5.1	9479	5.1	9797	5.1	10016	5.1	10417
5.12	9422	5.12	9706	5.12	9995	5.12	10522
5.14	9500	5.14	9656	5.14	9986	5.14	10528
5.16	9394	5.16	9600	5.16	10033	5.16	10503
5.18	9317	5.18	9600	5.18	9980	5.18	10486
5.2	9344	5.2	9695	5.2	9970	5.2	10408
5.22	9381	5.22	9649	5.22	10020	5.22	10437
5.24	9327	5.24	9604	5.24	9897	5.24	10516
5.26	9278	5.26	9630	5.26	9791	5.26	10408
5.28	9409	5.28	9688	5.28	9789	5.28	10319
5.3	9402	5.3	9767	5.3	9866	5.3	10321
5.32	9402	5.32	9631	5.32	9881	5.32	10347
5.34	9364	5.34	9489	5.34	9911	5.34	10438
5.36	9308	5.36	9555	5.36	9864	5.36	10400
5.38	9362	5.38	9650	5.38	9838	5.38	10348
5.4	9306	5.4	9674	5.4	9739	5.4	10418
5.42	9269	5.42	9612	5.42	9727	5.42	10474
5.44	9237	5.44	9567	5.44	9690	5.44	10451
5.46	9177	5.46	9539	5.46	9680	5.46	10424
5.48	9182	5.48	9652	5.48	9753	5.48	10370
5.5	9255	5.5	9605	5.5	9720	5.5	10389
5.52	9282	5.52	9491	5.52	9646	5.52	10361
5.54	9160	5.54	9479	5.54	9684	5.54	10286
5.56	8993	5.56	9478	5.56	9702	5.56	10330
5.58	9109	5.58	9521	5.58	9643	5.58	10383
5.6	9147	5.6	9364	5.6	9625	5.6	10405
5.62	9124	5.62	9389	5.62	9568	5.62	10416
5.64	9037	5.64	9559	5.64	9522	5.64	10371
5.66	9091	5.66	9578	5.66	9610	5.66	10431
5.68	9083	5.68	9519	5.68	9497	5.68	10516
5.7	9068	5.7	9433	5.7	9490	5.7	10522
5.72	9071	5.72	9487	5.72	9514	5.72	10424
5.74	9040	5.74	9498	5.74	9506	5.74	10399
5.76	8970	5.76	9538	5.76	9500	5.76	10516
5.78	8943	5.78	9565	5.78	9513	5.78	10568
5.8	9029	5.8	9478	5.8	9484	5.8	10459
5.82	9145	5.82	9567	5.82	9456	5.82	10441
5.84	9062	5.84	9609	5.84	9370	5.84	10511
5.86	8998	5.86	9594	5.86	9396	5.86	10410
5.88	9032	5.88	9535	5.88	9403	5.88	10390
5.9	8976	5.9	9444	5.9	9389	5.9	10387
5.92	8922	5.92	9527	5.92	9409	5.92	10389
5.94	8887	5.94	9383	5.94	9411	5.94	10383
5.96	8879	5.96	9365	5.96	9368	5.96	10358
5.98	8858	5.98	9455	5.98	9321	5.98	10486
6	8793	6	9555	6	9272	6	10402
6.02	8821	6.02	9578	6.02	9257	6.02	10274
6.04	8892	6.04	9510	6.04	9276	6.04	10397
6.06	8891	6.06	9418	6.06	9279	6.06	10471
6.08	8844	6.08	9372	6.08	9254	6.08	10370
6.1	8788	6.1	9453	6.1	9269	6.1	10383
6.12	8784	6.12	9488	6.12	9208	6.12	10455
6.14	8715	6.14	9554	6.14	9206	6.14	10374
6.16	8705	6.16	9609	6.16	9203	6.16	10454
6.18	8692	6.18	9520	6.18	9177	6.18	10467
6.2	8616	6.2	9451	6.2	9112	6.2	10410
6.22	8692	6.22	9352	6.22	9127	6.22	10456
6.24	8710	6.24	9291	6.24	9121	6.24	10374
6.26	8715	6.26	9368	6.26	9152	6.26	10410
6.28	8762	6.28	9324	6.28	9251	6.28	10402
6.3	8757	6.3	9340	6.3	9214	6.3	10372
6.32	8660	6.32	9394	6.32	9125	6.32	10393
6.34	8621	6.34	9316	6.34	9022	6.34	10389
6.36	8639	6.36	9444	6.36	8954	6.36	10443
6.38	8627	6.38	9504	6.38	9069	6.38	10429
6.4	8609	6.4	9417	6.4	9125	6.4	10442
6.42	8548	6.42	9456	6.42	9087	6.42	10483
6.44	8509	6.44	9481	6.44	8993	6.44	10445
6.46	8561	6.46	9489	6.46	8950	6.46	10332
6.48	8648	6.48	9399	6.48	9057	6.48	10391
6.5	8661	6.5	9381	6.5	9056	6.5	10579
6.52	8600	6.52	9414	6.52	8977	6.52	10583
6.54	8502	6.54	9470	6.54	8963	6.54	10472
6.56	8478	6.56	9418	6.56	8988	6.56	10369
6.58	8469	6.58	9423	6.58	8925	6.58	10269
6.6	8502	6.6	9449	6.6	8834	6.6	10326
6.62	8498	6.62	9426	6.62	8894	6.62	10362
6.64	8461	6.64	9354	6.64	8852	6.64	10382
6.66	8421	6.66	9373	6.66	8909	6.66	10440
6.68	8442	6.68	9358	6.68	8912	6.68	10412
6.7	8569	6.7	9305	6.7	8891	6.7	10452
6.72	8592	6.72	9274	6.72	8909	6.72	10465
6.74	8500	6.74	9299	6.74	8832	6.74	10378
6.76	8388	6.76	9395	6.76	8821	6.76	10377
6.78	8354	6.78	9360	6.78	8833	6.78	10465
6.8	8442	6.8	9273	6.8	8824	6.8	10337
6.82	8419	6.82	9318	6.82	8785	6.82	10296
6.84	8399	6.84	9329	6.84	8870	6.84	10422
6.86	8460	6.86	9270	6.86	8829	6.86	10370
6.88	8394	6.88	9227	6.88	8807	6.88	10356
6.9	8371	6.9	9299	6.9	8887	6.9	10448
6.92	8394	6.92	9290	6.92	8881	6.92	10424
6.94	8352	6.94	9288	6.94	8802	6.94	10358
6.96	8317	6.96	9282	6.96	8831	6.96	10333
6.98	8383	6.98	9363	6.98	8804	6.98	10296
7	8367	7	9391	7	8781	7	10259
7.02	8345	7.02	9368	7.02	8816	7.02	10247
7.04	8387	7.04	9365	7.04	8787	7.04	10178
7.06	8388	7.06	9396	7.06	8781	7.06	10236
7.08	8444	7.08	9391	7.08	8803	7.08	10341
7.1	8410	7.1	9389	7.1	8813	7.1	10280
7.12	8330	7.12	9288	7.12	8822	7.12	10226
7.14	8379	7.14	9261	7.14	8728	7.14	10407
7.16	8397	7.16	9266	7.16	8720	7.16	10387
7.18	8369	7.18	9238	7.18	8732	7.18	10211
7.2	8447	7.2	9238	7.2	8660	7.2	10293
7.22	8436	7.22	9143	7.22	8605	7.22	10368
7.24	8357	7.24	9248	7.24	8566	7.24	10369
7.26	8326	7.26	9297	7.26	8478	7.26	10423
7.28	8243	7.28	9231	7.28	8478	7.28	10485
7.3	8283	7.3	9069	7.3	8500	7.3	10372
7.32	8285	7.32	9097	7.32	8546	7.32	10232
7.34	8188	7.34	9200	7.34	8526	7.34	10277
7.36	8154	7.36	9165	7.36	8614	7.36	10192
7.38	8203	7.38	9161	7.38	8567	7.38	10185
7.4	8254	7.4	9074	7.4	8483	7.4	10205
7.42	8282	7.42	9137	7.42	8550	7.42	10209
7.44	8277	7.44	9174	7.44	8560	7.44	10181
7.46	8291	7.46	9174	7.46	8591	7.46	10077
7.48	8325	7.48	9159	7.48	8515	7.48	10255
7.5	8350	7.5	9136	7.5	8462	7.5	10301
7.52	8331	7.52	9098	7.52	8502	7.52	10285
7.54	8352	7.54	9094	7.54	8469	7.54	10338
7.56	8294	7.56	9127	7.56	8460	7.56	10274
7.58	8158	7.58	9122	7.58	8474	7.58	10224
7.6	8068	7.6	8964	7.6	8551	7.6	10179
7.62	8157	7.62	9016	7.62	8579	7.62	10096
7.64	8181	7.64	9116	7.64	8509	7.64	10228
7.66	8180	7.66	9150	7.66	8425	7.66	10295
7.68	8223	7.68	9235	7.68	8387	7.68	10236
7.7	8226	7.7	9311	7.7	8414	7.7	10204
7.72	8246	7.72	9225	7.72	8502	7.72	10172
7.74	8232	7.74	9221	7.74	8495	7.74	10106
7.76	8114	7.76	9238	7.76	8444	7.76	10045
7.78	8264	7.78	9102	7.78	8459	7.78	10231
7.8	8236	7.8	9044	7.8	8550	7.8	10189
7.82	8132	7.82	9123	7.82	8604	7.82	9991
7.84	8163	7.84	9197	7.84	8519	7.84	10040
7.86	8175	7.86	9122	7.86	8495	7.86	10089
7.88	8185	7.88	9068	7.88	8414	7.88	10273
7.9	8254	7.9	9092	7.9	8377	7.9	10301
7.92	8330	7.92	9160	7.92	8354	7.92	10265
7.94	8307	7.94	9204	7.94	8385	7.94	10229
7.96	8295	7.96	9215	7.96	8504	7.96	10167
7.98	8210	7.98	9271	7.98	8465	7.98	10266
8	8237	8	9283	8	8353	8	10364
8.02	8362	8.02	9281	8.02	8469	8.02	10345
8.04	8375	8.04	9380	8.04	8544	8.04	10234
8.06	8388	8.06	9436	8.06	8559	8.06	10178
8.08	8515	8.08	9420	8.08	8539	8.08	10198
8.1	8521	8.1	9379	8.1	8500	8.1	10180
8.12	8404	8.12	9385	8.12	8528	8.12	10173
8.14	8519	8.14	9323	8.14	8593	8.14	10216
8.16	8632	8.16	9298	8.16	8531	8.16	10176
8.18	8658	8.18	9443	8.18	8507	8.18	10093
8.2	8631	8.2	9492	8.2	8596	8.2	10166
8.22	8648	8.22	9611	8.22	8518	8.22	10237
8.24	8740	8.24	9727	8.24	8458	8.24	10101
8.26	8734	8.26	9780	8.26	8512	8.26	10003
8.28	8877	8.28	9899	8.28	8596	8.28	10101
8.3	8865	8.3	10128	8.3	8781	8.3	10281
8.32	8883	8.32	10229	8.32	8875	8.32	10404
8.34	8979	8.34	10301	8.34	8841	8.34	10424
8.36	9026	8.36	10563	8.36	8982	8.36	10509
8.38	9097	8.38	10743	8.38	8991	8.38	10608
8.4	9208	8.4	10935	8.4	9083	8.4	10582
8.42	9380	8.42	11122	8.42	9084	8.42	10620
8.44	9595	8.44	11335	8.44	9031	8.44	10613
8.46	9780	8.46	11730	8.46	9062	8.46	10502
8.48	9789	8.48	12097	8.48	8954	8.48	10542
8.5	9835	8.5	12273	8.5	8897	8.5	10600
8.52	9844	8.52	11661	8.52	8971	8.52	10620
8.54	9705	8.54	10910	8.54	9002	8.54	10732
8.56	9388	8.56	10400	8.56	8875	8.56	10842
8.58	9011	8.58	10039	8.58	8822	8.58	10875
8.6	8831	8.6	9884	8.6	8706	8.6	10872
8.62	8829	8.62	9805	8.62	8629	8.62	11065
8.64	8713	8.64	9579	8.64	8610	8.64	11587
8.66	8534	8.66	9364	8.66	8581	8.66	11755
8.68	8461	8.68	9265	8.68	8625	8.68	11351
8.7	8466	8.7	9158	8.7	8592	8.7	10833
8.72	8418	8.72	9060	8.72	8435	8.72	10551
8.74	8356	8.74	9058	8.74	8391	8.74	10332
8.76	8401	8.76	8961	8.76	8445	8.76	10308
8.78	8389	8.78	8989	8.78	8407	8.78	10241
8.8	8309	8.8	9005	8.8	8268	8.8	10261
8.82	8248	8.82	8851	8.82	8268	8.82	10356
8.84	8166	8.84	8850	8.84	8377	8.84	10283
8.86	8220	8.86	8915	8.86	8397	8.86	10209
8.88	8277	8.88	8803	8.88	8420	8.88	10230
8.9	8223	8.9	8749	8.9	8552	8.9	10245
8.92	8148	8.92	8906	8.92	8650	8.92	10237
8.94	8113	8.94	8822	8.94	8550	8.94	10378
8.96	8081	8.96	8816	8.96	8631	8.96	10458
8.98	8144	8.98	8928	8.98	8782	8.98	10493
9	8255	9	8900	9	8766	9	10425
9.02	8242	9.02	8981	9.02	8772	9.02	10432
9.04	8155	9.04	9067	9.04	8797	9.04	10541
9.06	8182	9.06	9123	9.06	8955	9.06	10674
9.08	8285	9.08	9232	9.08	9207	9.08	10648
9.1	8258	9.1	9293	9.1	9261	9.1	10672
9.12	8356	9.12	9343	9.12	9406	9.12	10844
9.14	8460	9.14	9483	9.14	9571	9.14	10978
9.16	8457	9.16	9676	9.16	9695	9.16	11085
9.18	8614	9.18	9939	9.18	9875	9.18	11269
9.2	8702	9.2	10047	9.2	10074	9.2	11503
9.22	8777	9.22	10280	9.22	10273	9.22	11699
9.24	9018	9.24	10541	9.24	10605	9.24	11937
9.26	9155	9.26	10840	9.26	10863	9.26	12196
9.28	9284	9.28	11142	9.28	11187	9.28	12557
9.3	9438	9.3	11537	9.3	11643	9.3	12915
9.32	9636	9.32	12067	9.32	11896	9.32	13147
9.34	9948	9.34	12598	9.34	12401	9.34	13510
9.36	10317	9.36	13136	9.36	13006	9.36	14041
9.38	10593	9.38	13623	9.38	13408	9.38	14372
9.4	10994	9.4	14400	9.4	14185	9.4	14813
9.42	11572	9.42	15295	9.42	15046	9.42	15397
9.44	12164	9.44	16134	9.44	15681	9.44	16235
9.46	12529	9.46	17093	9.46	16100	9.46	17230
9.48	13031	9.48	17922	9.48	16263	9.48	18031
9.5	13545	9.5	18502	9.5	15965	9.5	18755
9.52	13759	9.52	18709	9.52	15108	9.52	19428
9.54	13841	9.54	18582	9.54	13911	9.54	20047
9.56	13577	9.56	18323	9.56	12810	9.56	20407
9.58	13238	9.58	17672	9.58	11797	9.58	20469
9.6	12999	9.6	17061	9.6	10930	9.6	20154
9.62	12775	9.62	16609	9.62	10392	9.62	19448
9.64	12568	9.64	16193	9.64	9865	9.64	18257
9.66	12491	9.66	15866	9.66	9496	9.66	16977
9.68	12495	9.68	15632	9.68	9223	9.68	15796
9.7	12441	9.7	15243	9.7	8936	9.7	14789
9.72	12313	9.72	14715	9.72	8707	9.72	14085
9.74	11964	9.74	14188	9.74	8532	9.74	13578
9.76	11595	9.76	13603	9.76	8571	9.76	13263
9.78	11384	9.78	13022	9.78	8543	9.78	13093
9.8	11090	9.8	12447	9.8	8398	9.8	12854
9.82	10893	9.82	11860	9.82	8362	9.82	12726
9.84	10610	9.84	11457	9.84	8313	9.84	12663
9.86	10242	9.86	11024	9.86	8185	9.86	12424
9.88	9898	9.88	10623	9.88	8095	9.88	12049
9.9	9601	9.9	10198	9.9	8130	9.9	11514
9.92	9297	9.92	9887	9.92	8105	9.92	11168
9.94	9046	9.94	9732	9.94	8072	9.94	10805
9.96	8793	9.96	9438	9.96	8095	9.96	10340
9.98	8604	9.98	9111	9.98	8092	9.98	10023
10	8430	10	8928	10	8077	10	9875
10.02	8287	10.02	8826	10.02	8001	10.02	9824
10.04	8163	10.04	8658	10.04	7989	10.04	9715
10.06	7952	10.06	8534	10.06	7991	10.06	9609
10.08	7769	10.08	8452	10.08	8055	10.08	9663
10.1	7685	10.1	8400	10.1	8054	10.1	9592
10.12	7621	10.12	8382	10.12	8081	10.12	9482
10.14	7564	10.14	8245	10.14	8126	10.14	9419
10.16	7503	10.16	8121	10.16	8178	10.16	9392
10.18	7474	10.18	8035	10.18	8158	10.18	9370
10.2	7387	10.2	8040	10.2	8232	10.2	9196
10.22	7321	10.22	7967	10.22	8336	10.22	9223
10.24	7398	10.24	7851	10.24	8419	10.24	9258
10.26	7433	10.26	7894	10.26	8495	10.26	9268
10.28	7276	10.28	7896	10.28	8601	10.28	9374
10.3	7184	10.3	7891	10.3	8705	10.3	9273
10.32	7270	10.32	7907	10.32	8794	10.32	9258
10.34	7304	10.34	7888	10.34	8937	10.34	9279
10.36	7391	10.36	7888	10.36	9058	10.36	9200
10.38	7365	10.38	7861	10.38	9081	10.38	9232
10.4	7224	10.4	7751	10.4	9255	10.4	9190
10.42	7331	10.42	7794	10.42	9389	10.42	9241
10.44	7325	10.44	7919	10.44	9472	10.44	9244
10.46	7288	10.46	7970	10.46	9564	10.46	9248
10.48	7319	10.48	8044	10.48	9578	10.48	9358
10.5	7306	10.5	8034	10.5	9567	10.5	9392
10.52	7361	10.52	7977	10.52	9602	10.52	9382
10.54	7371	10.54	8118	10.54	9539	10.54	9387
10.56	7317	10.56	8205	10.56	9213	10.56	9392
10.58	7351	10.58	8257	10.58	9151	10.58	9530
10.6	7460	10.6	8327	10.6	9129	10.6	9715
10.62	7505	10.62	8563	10.62	9101	10.62	9753
10.64	7677	10.64	8739	10.64	9268	10.64	9865
10.66	7866	10.66	8870	10.66	9533	10.66	9916
10.68	7960	10.68	8970	10.68	9722	10.68	10026
10.7	8079	10.7	9227	10.7	9955	10.7	10228
10.72	8237	10.72	9613	10.72	10278	10.72	10478
10.74	8378	10.74	9966	10.74	10567	10.74	10666
10.76	8655	10.76	10449	10.76	11017	10.76	10895
10.78	8915	10.78	11051	10.78	11509	10.78	11158
10.8	9294	10.8	11524	10.8	11785	10.8	11522
10.82	9560	10.82	11844	10.82	11824	10.82	11939
10.84	9798	10.84	12085	10.84	11420	10.84	12324
10.86	9919	10.86	12064	10.86	10559	10.86	12603
10.88	9846	10.88	11902	10.88	9707	10.88	12931
10.9	9676	10.9	11645	10.9	8947	10.9	13011
10.92	9501	10.92	11143	10.92	8325	10.92	12974
10.94	9341	10.94	10544	10.94	7874	10.94	12663
10.96	9088	10.96	9989	10.96	7718	10.96	12012
10.98	8772	10.98	9524	10.98	7796	10.98	11276
11	8374	11	9052	11	7735	11	10591
11.02	8083	11.02	8583	11.02	7596	11.02	10116
11.04	7980	11.04	8305	11.04	7496	11.04	9647
11.06	7671	11.06	8106	11.06	7452	11.06	9405
11.08	7367	11.08	7954	11.08	7386	11.08	9331
11.1	7278	11.1	7794	11.1	7375	11.1	9166
11.12	7171	11.12	7669	11.12	7302	11.12	9089
11.14	7016	11.14	7594	11.14	7209	11.14	8903
11.16	6980	11.16	7536	11.16	7229	11.16	8871
11.18	6976	11.18	7517	11.18	7159	11.18	8857
11.2	6925	11.2	7445	11.2	7083	11.2	8674
11.22	6909	11.22	7514	11.22	7158	11.22	8675
11.24	6908	11.24	7550	11.24	7158	11.24	8816
11.26	6859	11.26	7407	11.26	7091	11.26	8803
11.28	6837	11.28	7358	11.28	7082	11.28	8775
11.3	6784	11.3	7431	11.3	7129	11.3	8773
11.32	6746	11.32	7371	11.32	7085	11.32	8771
11.34	6720	11.34	7423	11.34	7032	11.34	8778
11.36	6676	11.36	7449	11.36	7058	11.36	8631
11.38	6717	11.38	7335	11.38	7041	11.38	8652
11.4	6800	11.4	7286	11.4	6965	11.4	8649
11.42	6804	11.42	7285	11.42	7004	11.42	8633
11.44	6800	11.44	7313	11.44	7042	11.44	8648
11.46	6717	11.46	7352	11.46	6936	11.46	8558
11.48	6704	11.48	7381	11.48	6922	11.48	8569
11.5	6730	11.5	7297	11.5	6919	11.5	8555
11.52	6798	11.52	7229	11.52	6894	11.52	8526
11.54	6903	11.54	7248	11.54	6936	11.54	8578
11.56	6755	11.56	7219	11.56	6916	11.56	8533
11.58	6609	11.58	7153	11.58	6951	11.58	8577
11.6	6754	11.6	7215	11.6	6970	11.6	8516
11.62	6757	11.62	7343	11.62	6950	11.62	8470
11.64	6639	11.64	7324	11.64	6914	11.64	8570
11.66	6609	11.66	7245	11.66	6948	11.66	8557
11.68	6621	11.68	7227	11.68	6953	11.68	8477
11.7	6634	11.7	7196	11.7	6846	11.7	8431
11.72	6634	11.72	7190	11.72	6803	11.72	8428
11.74	6667	11.74	7127	11.74	6806	11.74	8402
11.76	6638	11.76	7140	11.76	6852	11.76	8554
11.78	6670	11.78	7169	11.78	6764	11.78	8578
11.8	6692	11.8	7223	11.8	6734	11.8	8586
11.82	6641	11.82	7250	11.82	6779	11.82	8530
11.84	6563	11.84	7167	11.84	6747	11.84	8492
11.86	6601	11.86	7170	11.86	6663	11.86	8459
11.88	6596	11.88	7213	11.88	6738	11.88	8376
11.9	6510	11.9	7127	11.9	6857	11.9	8429
11.92	6568	11.92	7190	11.92	6734	11.92	8384
11.94	6631	11.94	7199	11.94	6624	11.94	8220
11.96	6594	11.96	7051	11.96	6656	11.96	8252
11.98	6598	11.98	7038	11.98	6577	11.98	8352
12	6582	12	7045	12	6615	12	8364
12.02	6539	12.02	7124	12.02	6735	12.02	8389
12.04	6560	12.04	7164	12.04	6685	12.04	8535
12.06	6653	12.06	7153	12.06	6577	12.06	8623
12.08	6625	12.08	7156	12.08	6606	12.08	8512
12.1	6631	12.1	7184	12.1	6627	12.1	8348
12.12	6604	12.12	7217	12.12	6717	12.12	8465
12.14	6575	12.14	7252	12.14	6685	12.14	8393
12.16	6668	12.16	7188	12.16	6629	12.16	8288
12.18	6670	12.18	7210	12.18	6636	12.18	8469
12.2	6716	12.2	7326	12.2	6681	12.2	8470
12.22	6675	12.22	7312	12.22	6705	12.22	8378
12.24	6657	12.24	7274	12.24	6581	12.24	8481
12.26	6694	12.26	7352	12.26	6527	12.26	8448
12.28	6683	12.28	7457	12.28	6607	12.28	8355
12.3	6671	12.3	7478	12.3	6664	12.3	8249
12.32	6848	12.32	7437	12.32	6756	12.32	8255
12.34	7034	12.34	7460	12.34	6848	12.34	8323
12.36	6973	12.36	7513	12.36	6753	12.36	8603
12.38	6973	12.38	7648	12.38	6786	12.38	8682
12.4	7033	12.4	7782	12.4	6822	12.4	8585
12.42	7067	12.42	7829	12.42	6920	12.42	8565
12.44	7255	12.44	7952	12.44	7062	12.44	8553
12.46	7354	12.46	8206	12.46	7227	12.46	8581
12.48	7522	12.48	8549	12.48	7276	12.48	8633
12.5	7687	12.5	8678	12.5	7321	12.5	8600
12.52	7808	12.52	8832	12.52	7492	12.52	8544
12.54	7963	12.54	9158	12.54	7659	12.54	8671
12.56	8218	12.56	9620	12.56	7843	12.56	8714
12.58	8409	12.58	10030	12.58	7976	12.58	8650
12.6	8678	12.6	10566	12.6	8093	12.6	8703
12.62	9109	12.62	11015	12.62	8321	12.62	8640
12.64	9454	12.64	11415	12.64	8486	12.64	8567
12.66	9786	12.66	11992	12.66	8550	12.66	8677
12.68	10180	12.68	12453	12.68	8759	12.68	8684
12.7	10484	12.7	12596	12.7	8821	12.7	8608
12.72	10595	12.72	12535	12.72	8806	12.72	8864
12.74	10666	12.74	12482	12.74	8597	12.74	8921
12.76	10571	12.76	12073	12.76	8179	12.76	8826
12.78	10097	12.78	11440	12.78	7894	12.78	8789
12.8	9523	12.8	10740	12.8	7617	12.8	8809
12.82	8927	12.82	9981	12.82	7437	12.82	8733
12.84	8484	12.84	9543	12.84	7467	12.84	8656
12.86	8304	12.86	9299	12.86	7624	12.86	8915
12.88	8051	12.88	9098	12.88	7753	12.88	8982
12.9	7978	12.9	9018	12.9	7798	12.9	8911
12.92	8046	12.92	9227	12.92	7982	12.92	8884
12.94	8049	12.94	9391	12.94	8122	12.94	8894
12.96	8168	12.96	9584	12.96	8177	12.96	8895
12.98	8321	12.98	9772	12.98	8130	12.98	8857
13	8363	13	9811	13	7903	13	9073
13.02	8429	13.02	10007	13.02	7642	13.02	9055
13.04	8418	13.04	10008	13.04	7256	13.04	9127
13.06	8321	13.06	9697	13.06	6963	13.06	9187
13.08	8212	13.08	9497	13.08	6729	13.08	9038
13.1	8149	13.1	9320	13.1	6606	13.1	9057
13.12	7958	13.12	9021	13.12	6577	13.12	9114
13.14	7873	13.14	8837	13.14	6500	13.14	9047
13.16	7769	13.16	8764	13.16	6516	13.16	8989
13.18	7507	13.18	8580	13.18	6509	13.18	9044
13.2	7455	13.2	8423	13.2	6452	13.2	9136
13.22	7466	13.22	8376	13.22	6439	13.22	9117
13.24	7464	13.24	8493	13.24	6445	13.24	9044
13.26	7455	13.26	8689	13.26	6412	13.26	9053
13.28	7337	13.28	8651	13.28	6472	13.28	9059
13.3	7218	13.3	8457	13.3	6500	13.3	9115
13.32	7135	13.32	8330	13.32	6480	13.32	9068
13.34	6980	13.34	8246	13.34	6400	13.34	9088
13.36	7032	13.36	8069	13.36	6444	13.36	9091
13.38	7094	13.38	7913	13.38	6419	13.38	9121
13.4	6972	13.4	7707	13.4	6246	13.4	9068
13.42	6827	13.42	7667	13.42	6148	13.42	9119
13.44	6749	13.44	7614	13.44	6121	13.44	9248
13.46	6679	13.46	7500	13.46	6154	13.46	9182
13.48	6619	13.48	7436	13.48	6129	13.48	9143
13.5	6525	13.5	7329	13.5	6135	13.5	9177
13.52	6556	13.52	7206	13.52	6224	13.52	9131
13.54	6539	13.54	7194	13.54	6265	13.54	9115
13.56	6449	13.56	7137	13.56	6165	13.56	9149
13.58	6368	13.58	7036	13.58	6019	13.58	9314
13.6	6392	13.6	7046	13.6	5908	13.6	9414
13.62	6368	13.62	7021	13.62	5936	13.62	9305
13.64	6298	13.64	6973	13.64	6022	13.64	9292
13.66	6330	13.66	6924	13.66	5996	13.66	9359
13.68	6318	13.68	6938	13.68	6021	13.68	9356
13.7	6206	13.7	6914	13.7	5966	13.7	9355
13.72	6234	13.72	6899	13.72	5875	13.72	9478
13.74	6225	13.74	6879	13.74	5879	13.74	9542
13.76	6252	13.76	6864	13.76	5852	13.76	9454
13.78	6280	13.78	6915	13.78	5853	13.78	9561
13.8	6265	13.8	6929	13.8	5879	13.8	9659
13.82	6241	13.82	6842	13.82	5856	13.82	9772
13.84	6217	13.84	6832	13.84	5830	13.84	9796
13.86	6123	13.86	6831	13.86	5835	13.86	9929
13.88	6141	13.88	6875	13.88	5875	13.88	9969
13.9	6249	13.9	6899	13.9	5871	13.9	10227
13.92	6303	13.92	6850	13.92	5841	13.92	10358
13.94	6258	13.94	6819	13.94	5876	13.94	10339
13.96	6189	13.96	6828	13.96	5829	13.96	10750
13.98	6296	13.98	6832	13.98	5803	13.98	10921
14	6209	14	6824	14	5853	14	10998
14.02	6075	14.02	6850	14.02	5818	14.02	11262
14.04	6093	14.04	6832	14.04	5748	14.04	11531
14.06	6090	14.06	6791	14.06	5735	14.06	11737
14.08	6170	14.08	6828	14.08	5812	14.08	11908
14.1	6193	14.1	6880	14.1	5864	14.1	12126
14.12	6129	14.12	6802	14.12	5841	14.12	12229
14.14	6122	14.14	6797	14.14	5856	14.14	12487
14.16	6126	14.16	6808	14.16	5789	14.16	12622
14.18	6130	14.18	6910	14.18	5674	14.18	12665
14.2	6137	14.2	6923	14.2	5719	14.2	12644
14.22	6144	14.22	6778	14.22	5788	14.22	12510
14.24	6168	14.24	6808	14.24	5807	14.24	12660
14.26	6194	14.26	6875	14.26	5781	14.26	13009
14.28	6187	14.28	6816	14.28	5712	14.28	13385
14.3	6181	14.3	6795	14.3	5751	14.3	14103
14.32	6204	14.32	6837	14.32	5815	14.32	14981
14.34	6251	14.34	6814	14.34	5854	14.34	15950
14.36	6257	14.36	6791	14.36	5872	14.36	17062
14.38	6269	14.38	6861	14.38	5932	14.38	18404
14.4	6405	14.4	6886	14.4	5900	14.4	20215
14.42	6334	14.42	6942	14.42	5893	14.42	22593
14.44	6272	14.44	7059	14.44	5974	14.44	25180
14.46	6344	14.46	7052	14.46	6051	14.46	27713
14.48	6357	14.48	7088	14.48	6093	14.48	30517
14.5	6455	14.5	7085	14.5	6116	14.5	33634
14.52	6562	14.52	7138	14.52	6135	14.52	36624
14.54	6606	14.54	7260	14.54	6111	14.54	39136
14.56	6750	14.56	7402	14.56	6037	14.56	41176
14.58	6877	14.58	7531	14.58	6042	14.58	43003
14.6	6845	14.6	7613	14.6	6063	14.6	44031
14.62	6806	14.62	7670	14.62	6105	14.62	43837
14.64	6892	14.64	7808	14.64	6045	14.64	42650
14.66	6844	14.66	7917	14.66	5999	14.66	39673
14.68	6907	14.68	7898	14.68	5968	14.68	35617
14.7	6970	14.7	8010	14.7	5953	14.7	31332
14.72	7064	14.72	8101	14.72	5962	14.72	27025
14.74	7149	14.74	8135	14.74	5993	14.74	23136
14.76	7057	14.76	8192	14.76	6008	14.76	19693
14.78	7106	14.78	8148	14.78	5926	14.78	16776
14.8	7241	14.8	8119	14.8	5917	14.8	14703
14.82	7212	14.82	8094	14.82	5807	14.82	13177
14.84	7107	14.84	8075	14.84	5774	14.84	12183
14.86	7157	14.86	8025	14.86	5887	14.86	11424
14.88	7190	14.88	7958	14.88	5823	14.88	11079
14.9	7030	14.9	7928	14.9	5691	14.9	11184
14.92	6917	14.92	7844	14.92	5684	14.92	11115
14.94	6919	14.94	7748	14.94	5738	14.94	11026
14.96	6955	14.96	7755	14.96	5737	14.96	11060
14.98	6929	14.98	7623	14.98	5746	14.98	10943
15	6842	15	7451	15	5772	15	11029
15.02	6767	15.02	7477	15.02	5731	15.02	11196
15.04	6722	15.04	7364	15.04	5768	15.04	11327
15.06	6686	15.06	7167	15.06	5703	15.06	11471
15.08	6602	15.08	7225	15.08	5634	15.08	11628
15.1	6508	15.1	7186	15.1	5589	15.1	11710
15.12	6512	15.12	7167	15.12	5696	15.12	11863
15.14	6538	15.14	7240	15.14	5657	15.14	12225
15.16	6446	15.16	7260	15.16	5596	15.16	12556
15.18	6474	15.18	7245	15.18	5648	15.18	12928
15.2	6565	15.2	7190	15.2	5769	15.2	13350
15.22	6644	15.22	7181	15.22	5846	15.22	13919
15.24	6652	15.24	7328	15.24	5825	15.24	14667
15.26	6647	15.26	7389	15.26	5803	15.26	15607
15.28	6646	15.28	7452	15.28	5854	15.28	16554
15.3	6673	15.3	7457	15.3	5918	15.3	17682
15.32	6716	15.32	7520	15.32	6021	15.32	19174
15.34	6758	15.34	7663	15.34	6139	15.34	20871
15.36	6846	15.36	7844	15.36	6191	15.36	22856
15.38	6971	15.38	8044	15.38	6335	15.38	25138
15.4	7101	15.4	8230	15.4	6421	15.4	27127
15.42	7354	15.42	8584	15.42	6524	15.42	28944
15.44	7697	15.44	8983	15.44	6569	15.44	30809
15.46	7864	15.46	9366	15.46	6629	15.46	31864
15.48	8159	15.48	9767	15.48	6793	15.48	32620
15.5	8560	15.5	10062	15.5	6830	15.5	32871
15.52	8697	15.52	10100	15.52	6714	15.52	32776
15.54	8591	15.54	9851	15.54	6605	15.54	32007
15.56	8340	15.56	9509	15.56	6486	15.56	29612
15.58	7942	15.58	9166	15.58	6375	15.58	25953
15.6	7660	15.6	8815	15.6	6212	15.6	21875
15.62	7412	15.62	8614	15.62	6033	15.62	17990
15.64	7297	15.64	8509	15.64	5883	15.64	15152
15.66	7252	15.66	8327	15.66	5821	15.66	13468
15.68	7175	15.68	8167	15.68	5862	15.68	12634
15.7	7039	15.7	8018	15.7	5847	15.7	12289
15.72	6898	15.72	8034	15.72	5687	15.72	12113
15.74	6902	15.74	8104	15.74	5526	15.74	12132
15.76	6899	15.76	8059	15.76	5614	15.76	12154
15.78	6972	15.78	8048	15.78	5626	15.78	12134
15.8	7051	15.8	8019	15.8	5646	15.8	12251
15.82	7076	15.82	7957	15.82	5636	15.82	12427
15.84	7086	15.84	8062	15.84	5632	15.84	12638
15.86	7047	15.86	8112	15.86	5575	15.86	12831
15.88	7038	15.88	8110	15.88	5664	15.88	13338
15.9	7061	15.9	8036	15.9	5727	15.9	13861
15.92	7114	15.92	7953	15.92	5690	15.92	14364
15.94	7112	15.94	7917	15.94	5712	15.94	15197
15.96	6991	15.96	7860	15.96	5765	15.96	16097
15.98	7092	15.98	7888	15.98	5819	15.98	17008
16	7176	16	7971	16	5827	16	18081
16.02	7276	16.02	7896	16.02	5825	16.02	19394
16.04	7248	16.04	7894	16.04	5892	16.04	20901
16.06	7177	16.06	8028	16.06	5990	16.06	22339
16.08	7165	16.08	8064	16.08	6015	16.08	23842
16.1	7188	16.1	8106	16.1	6091	16.1	25519
16.12	7173	16.12	8181	16.12	6229	16.12	27098
16.14	7287	16.14	8274	16.14	6289	16.14	28219
16.16	7379	16.16	8333	16.16	6332	16.16	29385
16.18	7379	16.18	8424	16.18	6517	16.18	30079
16.2	7416	16.2	8467	16.2	6573	16.2	29905
16.22	7496	16.22	8526	16.22	6579	16.22	29411
16.24	7555	16.24	8614	16.24	6640	16.24	28787
16.26	7616	16.26	8671	16.26	6706	16.26	27696
16.28	7641	16.28	8838	16.28	6703	16.28	26160
16.3	7638	16.3	8907	16.3	6540	16.3	24358
16.32	7712	16.32	8890	16.32	6526	16.32	22479
16.34	7855	16.34	9028	16.34	6683	16.34	20458
16.36	7987	16.36	9219	16.36	6775	16.36	18434
16.38	8082	16.38	9395	16.38	6927	16.38	16351
16.4	8187	16.4	9637	16.4	7200	16.4	14482
16.42	8353	16.42	10004	16.42	7495	16.42	13375
16.44	8749	16.44	10504	16.44	7772	16.44	12510
16.46	9068	16.46	11001	16.46	8084	16.46	12132
16.48	9432	16.48	11709	16.48	8394	16.48	11959
16.5	9911	16.5	12563	16.5	8718	16.5	11973
16.52	10320	16.52	13306	16.52	8952	16.52	11943
16.54	10793	16.54	13975	16.54	9103	16.54	11753
16.56	11328	16.56	14461	16.56	9067	16.56	11740
16.58	11637	16.58	14685	16.58	8746	16.58	11823
16.6	11844	16.6	14714	16.6	8250	16.6	11787
16.62	11820	16.62	14496	16.62	7737	16.62	11861
16.64	11635	16.64	13946	16.64	7280	16.64	11869
16.66	11458	16.66	13348	16.66	6983	16.66	11744
16.68	11124	16.68	12674	16.68	6853	16.68	11667
16.7	10646	16.7	12052	16.7	6738	16.7	11811
16.72	10151	16.72	11488	16.72	6785	16.72	11898
16.74	9848	16.74	10888	16.74	6939	16.74	11794
16.76	9530	16.76	10397	16.76	7009	16.76	11900
16.78	9128	16.78	10131	16.78	7124	16.78	11954
16.8	8887	16.8	9943	16.8	7399	16.8	11933
16.82	8810	16.82	9930	16.82	7649	16.82	12040
16.84	8750	16.84	9963	16.84	7945	16.84	12146
16.86	8773	16.86	10208	16.86	8358	16.86	12447
16.88	8916	16.88	10479	16.88	8805	16.88	12707
16.9	9081	16.9	10770	16.9	9301	16.9	12894
16.92	9475	16.92	11326	16.92	9687	16.92	13031
16.94	9909	16.94	11992	16.94	9955	16.94	13116
16.96	10230	16.96	12667	16.96	10083	16.96	13392
16.98	10536	16.98	13314	16.98	9939	16.98	13635
17	10998	17	13874	17	9538	17	13763
17.02	11453	17.02	14368	17.02	9007	17.02	13844
17.04	11768	17.04	14800	17.04	8609	17.04	13715
17.06	12057	17.06	15101	17.06	8192	17.06	13894
17.08	12403	17.08	15308	17.08	7738	17.08	13897
17.1	12690	17.1	15587	17.1	7394	17.1	13592
17.12	12888	17.12	15809	17.12	7215	17.12	13419
17.14	13041	17.14	15721	17.14	7175	17.14	13087
17.16	13051	17.16	15600	17.16	7036	17.16	12514
17.18	13211	17.18	15476	17.18	6855	17.18	12296
17.2	13214	17.2	15177	17.2	6597	17.2	12227
17.22	12889	17.22	14711	17.22	6335	17.22	12019
17.24	12645	17.24	14257	17.24	6252	17.24	11893
17.26	12451	17.26	13697	17.26	6162	17.26	11972
17.28	12207	17.28	13163	17.28	6114	17.28	12051
17.3	11908	17.3	12617	17.3	6032	17.3	11955
17.32	11506	17.32	12075	17.32	5910	17.32	11953
17.34	11097	17.34	11669	17.34	5824	17.34	11928
17.36	10700	17.36	11321	17.36	5764	17.36	11843
17.38	10273	17.38	11008	17.38	5859	17.38	11891
17.4	9924	17.4	10530	17.4	5845	17.4	12060
17.42	9579	17.42	10139	17.42	5764	17.42	12117
17.44	9257	17.44	9816	17.44	5775	17.44	12099
17.46	8928	17.46	9476	17.46	5803	17.46	12051
17.48	8618	17.48	9239	17.48	5691	17.48	11974
17.5	8398	17.5	9015	17.5	5721	17.5	11845
17.52	8131	17.52	8707	17.52	5710	17.52	11843
17.54	7920	17.54	8511	17.54	5715	17.54	12003
17.56	7887	17.56	8375	17.56	5823	17.56	12032
17.58	7779	17.58	8344	17.58	5733	17.58	12003
17.6	7581	17.6	8237	17.6	5710	17.6	12060
17.62	7443	17.62	8044	17.62	5749	17.62	11954
17.64	7323	17.64	7969	17.64	5761	17.64	12047
17.66	7247	17.66	7938	17.66	5724	17.66	12066
17.68	7149	17.68	7804	17.68	5761	17.68	12121
17.7	7210	17.7	7710	17.7	5848	17.7	12094
17.72	7141	17.72	7758	17.72	5895	17.72	12035
17.74	7067	17.74	7678	17.74	5874	17.74	12207
17.76	7020	17.76	7680	17.76	5858	17.76	12296
17.78	7016	17.78	7671	17.78	5779	17.78	12160
17.8	7081	17.8	7600	17.8	5771	17.8	12190
17.82	7138	17.82	7613	17.82	5882	17.82	12254
17.84	7129	17.84	7586	17.84	5850	17.84	12142
17.86	7099	17.86	7567	17.86	5879	17.86	12315
17.88	7172	17.88	7624	17.88	6030	17.88	12381
17.9	7129	17.9	7722	17.9	6142	17.9	12257
17.92	7098	17.92	7772	17.92	6085	17.92	12334
17.94	7111	17.94	7789	17.94	6061	17.94	12587
17.96	7134	17.96	7826	17.96	6049	17.96	12695
17.98	7145	17.98	7852	17.98	6139	17.98	12575
18	7023	18	7829	18	6249	18	12683
18.02	6996	18.02	7891	18.02	6176	18.02	9085
18.04	7069	18.04	7786	18.04	6120	18.04	9233
18.06	6933	18.06	7690	18.06	6149	18.06	9332
18.08	6836	18.08	7643	18.08	6124	18.08	9416
18.1	6783	18.1	7539	18.1	6175	18.1	9594
18.12	6825	18.12	7591	18.12	6156	18.12	9747
18.14	6841	18.14	7575	18.14	6038	18.14	10099
18.16	6691	18.16	7511	18.16	6056	18.16	10361
18.18	6660	18.18	7528	18.18	6104	18.18	10541
18.2	6747	18.2	7441	18.2	6223	18.2	10820
18.22	6850	18.22	7417	18.22	6275	18.22	11150
18.24	6874	18.24	7445	18.24	6170	18.24	11584
18.26	6833	18.26	7491	18.26	6143	18.26	11904
18.28	6855	18.28	7471	18.28	6198	18.28	12220
18.3	6828	18.3	7494	18.3	6192	18.3	12661
18.32	6876	18.32	7525	18.32	6244	18.32	12959
18.34	6851	18.34	7555	18.34	6303	18.34	12964
18.36	6835	18.36	7668	18.36	6305	18.36	12786
18.38	6928	18.38	7714	18.38	6317	18.38	12404
18.4	6934	18.4	7831	18.4	6438	18.4	12047
18.42	7047	18.42	8015	18.42	6619	18.42	11559
18.44	7124	18.44	8086	18.44	6668	18.44	11267
18.46	7102	18.46	8081	18.46	6744	18.46	11047
18.48	7153	18.48	8119	18.48	6885	18.48	10810
18.5	7189	18.5	8161	18.5	7119	18.5	10680
18.52	7291	18.52	8283	18.52	7350	18.52	10683
18.54	7434	18.54	8531	18.54	7561	18.54	10824
18.56	7558	18.56	8721	18.56	7803	18.56	10849
18.58	7707	18.58	8952	18.58	8056	18.58	10907
18.6	7881	18.6	9223	18.6	8346	18.6	10841
18.62	7955	18.62	9510	18.62	8672	18.62	10796
18.64	8155	18.64	9858	18.64	8969	18.64	10961
18.66	8441	18.66	10201	18.66	9100	18.66	11151
18.68	8545	18.68	10397	18.68	9170	18.68	11380
18.7	8723	18.7	10529	18.7	9133	18.7	11578
18.72	8896	18.72	10596	18.72	8906	18.72	11785
18.74	8947	18.74	10603	18.74	8402	18.74	11930
18.76	8904	18.76	10693	18.76	7878	18.76	11933
18.78	8816	18.78	10671	18.78	7475	18.78	11940
18.8	8712	18.8	10474	18.8	7134	18.8	11982
18.82	8662	18.82	10220	18.82	6905	18.82	11796
18.84	8721	18.84	10051	18.84	6668	18.84	11476
18.86	8675	18.86	10043	18.86	6475	18.86	11006
18.88	8536	18.88	10015	18.88	6399	18.88	10536
18.9	8582	18.9	9932	18.9	6378	18.9	10135
18.92	8601	18.92	9930	18.92	6290	18.92	9871
18.94	8564	18.94	9995	18.94	6263	18.94	9547
18.96	8626	18.96	9821	18.96	6262	18.96	9348
18.98	8717	18.98	9657	18.98	6203	18.98	9206
19	8742	19	9595	19	6248	19	9060
19.02	8744	19.02	9639	19.02	6244	19.02	9185
19.04	8849	19.04	9728	19.04	6234	19.04	9171
19.06	8909	19.06	9790	19.06	6311	19.06	9053
19.08	8976	19.08	9896	19.08	6385	19.08	9015
19.1	9095	19.1	9959	19.1	6412	19.1	9082
19.12	9210	19.12	10113	19.12	6511	19.12	9150
19.14	9454	19.14	10383	19.14	6566	19.14	9101
19.16	9616	19.16	10703	19.16	6677	19.16	9076
19.18	9828	19.18	10966	19.18	6912	19.18	9115
19.2	10148	19.2	11337	19.2	7109	19.2	9161
19.22	10585	19.22	11834	19.22	7308	19.22	9363
19.24	10953	19.24	12415	19.24	7531	19.24	9598
19.26	11349	19.26	12792	19.26	7729	19.26	9728
19.28	11647	19.28	12908	19.28	7814	19.28	9815
19.3	11710	19.3	13077	19.3	7945	19.3	9906
19.32	11687	19.32	13128	19.32	7904	19.32	10045
19.34	11515	19.34	13029	19.34	7829	19.34	10291
19.36	11475	19.36	12706	19.36	7829	19.36	10462
19.38	11272	19.38	12353	19.38	7742	19.38	10537
19.4	10940	19.4	12092	19.4	7559	19.4	10642
19.42	10635	19.42	11938	19.42	7461	19.42	10663
19.44	10532	19.44	11652	19.44	7323	19.44	10586
19.46	10480	19.46	11402	19.46	7221	19.46	10491
19.48	10357	19.48	11257	19.48	7223	19.48	10438
19.5	10197	19.5	11151	19.5	7109	19.5	10362
19.52	10108	19.52	11055	19.52	7083	19.52	10225
19.54	9926	19.54	11000	19.54	7026	19.54	10132
19.56	9846	19.56	10728	19.56	6953	19.56	10069
19.58	9812	19.58	10574	19.58	6936	19.58	9967
19.6	9691	19.6	10670	19.6	6913	19.6	9990
19.62	9635	19.62	10545	19.62	6921	19.62	9976
19.64	9480	19.64	10434	19.64	6777	19.64	9900
19.66	9366	19.66	10370	19.66	6758	19.66	9919
19.68	9385	19.68	10329	19.68	6883	19.68	9881
19.7	9409	19.7	10159	19.7	6964	19.7	9865
19.72	9330	19.72	10120	19.72	6925	19.72	9780
19.74	9341	19.74	10258	19.74	6847	19.74	9760
19.76	9450	19.76	10311	19.76	6836	19.76	9814
19.78	9551	19.78	10371	19.78	6950	19.78	9697
19.8	9586	19.8	10535	19.8	7071	19.8	9702
19.82	9570	19.82	10575	19.82	7162	19.82	9903
19.84	9850	19.84	10704	19.84	7148	19.84	9916
19.86	9981	19.86	10951	19.86	7153	19.86	9820
19.88	9963	19.88	11134	19.88	7334	19.88	9800
19.9	10106	19.9	11332	19.9	7442	19.9	9845
19.92	10318	19.92	11573	19.92	7558	19.92	9990
19.94	10600	19.94	12011	19.94	7748	19.94	10185
19.96	10796	19.96	12520	19.96	7832	19.96	10215
19.98	11150	19.98	12938	19.98	8018	19.98	10221
20	11476	20	13295	20	8244	20	10362
20.02	11875	20.02	13789	20.02	8377	20.02	10455
20.04	12220	20.04	14330	20.04	8356	20.04	10532
20.06	12463	20.06	14661	20.06	8293	20.06	10610
20.08	12625	20.08	14638	20.08	8160	20.08	10685
20.1	12595	20.1	14492	20.1	7981	20.1	10791
20.12	12549	20.12	14443	20.12	7734	20.12	11038
20.14	12495	20.14	14094	20.14	7519	20.14	11178
20.16	12320	20.16	13741	20.16	7396	20.16	11151
20.18	12101	20.18	13301	20.18	7307	20.18	11070
20.2	11954	20.2	12897	20.2	7232	20.2	10903
20.22	11750	20.22	12731	20.22	7153	20.22	10795
20.24	11624	20.24	12542	20.24	7198	20.24	10530
20.26	11609	20.26	12469	20.26	7291	20.26	10413
20.28	11598	20.28	12420	20.28	7362	20.28	10304
20.3	11658	20.3	12600	20.3	7488	20.3	10186
20.32	11830	20.32	12919	20.32	7680	20.32	10233
20.34	12109	20.34	13373	20.34	8127	20.34	10227
20.36	12692	20.36	14097	20.36	8547	20.36	10306
20.38	13482	20.38	15143	20.38	9044	20.38	10416
20.4	14265	20.4	16303	20.4	9475	20.4	10636
20.42	15358	20.42	17738	20.42	10019	20.42	10882
20.44	16646	20.44	19524	20.44	10725	20.44	11042
20.46	17933	20.46	21297	20.46	11416	20.46	11291
20.48	19346	20.48	22875	20.48	11980	20.48	11717
20.5	20356	20.5	23554	20.5	12163	20.5	12192
20.52	20033	20.52	22824	20.52	11709	20.52	12623
20.54	18398	20.54	21225	20.54	10927	20.54	13149
20.56	16353	20.56	18907	20.56	10013	20.56	13579
20.58	14433	20.58	16733	20.58	9154	20.58	13859
20.6	12823	20.6	15047	20.6	8348	20.6	14060
20.62	11687	20.62	13677	20.62	7845	20.62	13978
20.64	10913	20.64	12785	20.64	7524	20.64	13603
20.66	10522	20.66	12082	20.66	7335	20.66	13118
20.68	10324	20.68	11610	20.68	7284	20.68	12589
20.7	9998	20.7	11238	20.7	7179	20.7	12078
20.72	9711	20.72	10892	20.72	7085	20.72	11570
20.74	9584	20.74	10687	20.74	6943	20.74	11194
20.76	9536	20.76	10529	20.76	6794	20.76	10951
20.78	9427	20.78	10344	20.78	6748	20.78	10921
20.8	9212	20.8	10070	20.8	6653	20.8	11088
20.82	9149	20.82	9963	20.82	6594	20.82	10889
20.84	9111	20.84	9968	20.84	6626	20.84	10735
20.86	8907	20.86	9823	20.86	6544	20.86	10776
20.88	8813	20.88	9617	20.88	6379	20.88	10758
20.9	8755	20.9	9531	20.9	6450	20.9	10610
20.92	8654	20.92	9579	20.92	6536	20.92	10458
20.94	8641	20.94	9659	20.94	6493	20.94	10313
20.96	8684	20.96	9622	20.96	6480	20.96	10047
20.98	8603	20.98	9645	20.98	6490	20.98	9847
21	8543	21	9762	21	6615	21	9734
21.02	8627	21.02	9807	21.02	6645	21.02	9681
21.04	8705	21.04	9754	21.04	6585	21.04	9665
21.06	8737	21.06	9644	21.06	6614	21.06	9627
21.08	8643	21.08	9587	21.08	6642	21.08	9653
21.1	8648	21.1	9647	21.1	6723	21.1	9642
21.12	8640	21.12	9832	21.12	6831	21.12	9631
21.14	8595	21.14	10016	21.14	6905	21.14	9475
21.16	8626	21.16	10002	21.16	6979	21.16	9436
21.18	8753	21.18	9953	21.18	6935	21.18	9587
21.2	8798	21.2	10035	21.2	7024	21.2	9593
21.22	8792	21.22	9993	21.22	7165	21.22	9595
21.24	8893	21.24	10083	21.24	7235	21.24	9581
21.26	8876	21.26	10189	21.26	7233	21.26	9690
21.28	8761	21.28	9991	21.28	7205	21.28	9684
21.3	8748	21.3	9930	21.3	7242	21.3	9621
21.32	8786	21.32	9979	21.32	7304	21.32	9736
21.34	8739	21.34	9950	21.34	7443	21.34	9763
21.36	8668	21.36	9950	21.36	7583	21.36	9717
21.38	8875	21.38	9881	21.38	7736	21.38	9836
21.4	8981	21.4	9955	21.4	7814	21.4	9920
21.42	8927	21.42	10101	21.42	7828	21.42	9853
21.44	9088	21.44	10178	21.44	7870	21.44	9890
21.46	9248	21.46	10376	21.46	7941	21.46	10006
21.48	9295	21.48	10721	21.48	8025	21.48	10367
21.5	9374	21.5	11255	21.5	8076	21.5	10746
21.52	9450	21.52	12049	21.52	8238	21.52	10789
21.54	9578	21.54	12864	21.54	8337	21.54	10780
21.56	9762	21.56	13566	21.56	8600	21.56	10867
21.58	9799	21.58	13786	21.58	8967	21.58	10788
21.6	9914	21.6	13475	21.6	9466	21.6	10837
21.62	10237	21.62	13213	21.62	9935	21.62	10993
21.64	10605	21.64	12843	21.64	10155	21.64	11063
21.66	11106	21.66	12548	21.66	10430	21.66	11255
21.68	11393	21.68	12360	21.68	10981	21.68	11613
21.7	11291	21.7	12259	21.7	11387	21.7	12027
21.72	11156	21.72	12470	21.72	11620	21.72	12605
21.74	11058	21.74	12642	21.74	12028	21.74	13322
21.76	11102	21.76	12831	21.76	12548	21.76	14215
21.78	11381	21.78	13136	21.78	13187	21.78	14843
21.8	11752	21.8	13658	21.8	13943	21.8	15051
21.82	12048	21.82	14424	21.82	14839	21.82	15643
21.84	12477	21.84	15488	21.84	16024	21.84	16339
21.86	12899	21.86	16586	21.86	17281	21.86	16893
21.88	13575	21.88	17971	21.88	18576	21.88	17796
21.9	14352	21.9	19387	21.9	19706	21.9	19040
21.92	15229	21.92	20978	21.92	20617	21.92	20330
21.94	16365	21.94	22397	21.94	21353	21.94	21873
21.96	17242	21.96	23803	21.96	22036	21.96	23541
21.98	18123	21.98	25341	21.98	22351	21.98	24939
22	19305	22	26755	22	22468	22	26332
22.02	20093	22.02	28046	22.02	22497	22.02	27397
22.04	20803	22.04	29464	22.04	22391	22.04	28378
22.06	21602	22.06	30852	22.06	22268	22.06	29291
22.08	22453	22.08	31916	22.08	21926	22.08	29680
22.1	23345	22.1	32861	22.1	21073	22.1	29787
22.12	24064	22.12	33566	22.12	19914	22.12	29941
22.14	24503	22.14	33949	22.14	18619	22.14	29715
22.16	24846	22.16	34462	22.16	17560	22.16	29458
22.18	24921	22.18	34727	22.18	16692	22.18	29066
22.2	25092	22.2	34749	22.2	15939	22.2	28149
22.22	25476	22.22	34544	22.22	15694	22.22	27014
22.24	25619	22.24	34592	22.24	15522	22.24	25565
22.26	25764	22.26	34947	22.26	15591	22.26	24101
22.28	26212	22.28	35372	22.28	15875	22.28	23035
22.3	26700	22.3	36116	22.3	16117	22.3	22092
22.32	26996	22.32	36589	22.32	16403	22.32	21628
22.34	27330	22.34	36710	22.34	16367	22.34	21625
22.36	27610	22.36	36696	22.36	15991	22.36	21719
22.38	27805	22.38	36612	22.38	15480	22.38	21840
22.4	27903	22.4	36605	22.4	14627	22.4	22066
22.42	27802	22.42	35843	22.42	13669	22.42	22254
22.44	27606	22.44	35129	22.44	12730	22.44	22198
22.46	27495	22.46	34654	22.46	11932	22.46	21756
22.48	27086	22.48	33953	22.48	10936	22.48	21061
22.5	26536	22.5	32938	22.5	10119	22.5	20252
22.52	26018	22.52	31385	22.52	9559	22.52	19098
22.54	25356	22.54	30192	22.54	9039	22.54	17910
22.56	24926	22.56	29387	22.56	8849	22.56	16669
22.58	24270	22.58	28269	22.58	8626	22.58	15442
22.6	23201	22.6	27123	22.6	8297	22.6	14631
22.62	22411	22.62	26229	22.62	8015	22.62	13942
22.64	22053	22.64	25409	22.64	7926	22.64	13413
22.66	21547	22.66	24939	22.66	7873	22.66	13025
22.68	20912	22.68	24686	22.68	7747	22.68	12518
22.7	20235	22.7	24290	22.7	7783	22.7	12267
22.72	19792	22.72	23667	22.72	7855	22.72	12130
22.74	19571	22.74	23233	22.74	7853	22.74	11787
22.76	19116	22.76	22832	22.76	7778	22.76	11736
22.78	18775	22.78	22381	22.78	7795	22.78	11720
22.8	18624	22.8	21782	22.8	7847	22.8	11695
22.82	18574	22.82	21456	22.82	7782	22.82	11641
22.84	18366	22.84	21292	22.84	7626	22.84	11765
22.86	18169	22.86	20854	22.86	7505	22.86	11695
22.88	18194	22.88	20535	22.88	7352	22.88	11602
22.9	18095	22.9	20474	22.9	7193	22.9	11596
22.92	17808	22.92	20155	22.92	7103	22.92	11396
22.94	17791	22.94	19884	22.94	7012	22.94	11162
22.96	17964	22.96	19647	22.96	6963	22.96	11087
22.98	17936	22.98	19559	22.98	6961	22.98	11129
23	17800	23	19314	23	6960	23	11015
23.02	17605	23.02	19112	23.02	7020	23.02	10839
23.04	17452	23.04	18898	23.04	7009	23.04	10803
23.06	17400	23.06	18734	23.06	7091	23.06	10802
23.08	17393	23.08	18764	23.08	7250	23.08	10777
23.1	17384	23.1	18663	23.1	7155	23.1	10666
23.12	17273	23.12	18550	23.12	7202	23.12	10708
23.14	17323	23.14	18531	23.14	7312	23.14	10822
23.16	17254	23.16	18408	23.16	7438	23.16	10834
23.18	17078	23.18	18133	23.18	7600	23.18	10861
23.2	16878	23.2	17971	23.2	7711	23.2	11002
23.22	16581	23.22	17988	23.22	7805	23.22	11157
23.24	16205	23.24	17868	23.24	7762	23.24	11280
23.26	15889	23.26	17992	23.26	7825	23.26	11357
23.28	15465	23.28	18141	23.28	7830	23.28	11510
23.3	14975	23.3	17575	23.3	7764	23.3	11694
23.32	14552	23.32	16807	23.32	7761	23.32	11841
23.34	14226	23.34	16327	23.34	7647	23.34	11945
23.36	13866	23.36	15625	23.36	7584	23.36	11900
23.38	13309	23.38	14750	23.38	7502	23.38	12086
23.4	13046	23.4	14249	23.4	7371	23.4	12597
23.42	12654	23.42	13850	23.42	7351	23.42	12883
23.44	12138	23.44	13402	23.44	7435	23.44	12639
23.46	11852	23.46	13168	23.46	7429	23.46	12283
23.48	11644	23.48	12987	23.48	7321	23.48	12066
23.5	11476	23.5	12747	23.5	7236	23.5	11788
23.52	11416	23.52	12686	23.52	7224	23.52	11416
23.54	11440	23.54	12677	23.54	7304	23.54	11175
23.56	11414	23.56	12802	23.56	7386	23.56	11108
23.58	11303	23.58	13054	23.58	7547	23.58	11030
23.6	11360	23.6	13184	23.6	7751	23.6	11015
23.62	11604	23.62	13253	23.62	7797	23.62	11106
23.64	11725	23.64	13586	23.64	7865	23.64	11233
23.66	11799	23.66	13756	23.66	7829	23.66	11228
23.68	11951	23.68	13679	23.68	7731	23.68	11392
23.7	11995	23.7	13655	23.7	7499	23.7	11546
23.72	11893	23.72	13502	23.72	7239	23.72	11598
23.74	11729	23.74	13287	23.74	7078	23.74	11705
23.76	11597	23.76	13017	23.76	6910	23.76	11636
23.78	11472	23.78	12788	23.78	6714	23.78	11555
23.8	11334	23.8	12708	23.8	6637	23.8	11515
23.82	11293	23.82	12728	23.82	6640	23.82	11464
23.84	11301	23.84	12852	23.84	6656	23.84	11295
23.86	11278	23.86	13051	23.86	6621	23.86	11039
23.88	11226	23.88	12962	23.88	6536	23.88	10903
23.9	11143	23.9	12932	23.9	6543	23.9	10721
23.92	11209	23.92	12939	23.92	6602	23.92	10611
23.94	11296	23.94	12827	23.94	6584	23.94	10587
23.96	11335	23.96	12757	23.96	6521	23.96	10489
23.98	11586	23.98	12637	23.98	6594	23.98	10404
24	11804	24	12649	24	6731	24	10577
24.02	11799	24.02	12728	24.02	6751	24.02	10620
24.04	11732	24.04	12651	24.04	6792	24.04	10448
24.06	11706	24.06	12582	24.06	6751	24.06	10538
24.08	11581	24.08	12487	24.08	6763	24.08	10613
24.1	11524	24.1	12412	24.1	6875	24.1	10675
24.12	11427	24.12	12357	24.12	6948	24.12	10657
24.14	11444	24.14	12348	24.14	7021	24.14	10720
24.16	11540	24.16	12343	24.16	7121	24.16	10940
24.18	11382	24.18	12208	24.18	7250	24.18	10959
24.2	11199	24.2	12115	24.2	7253	24.2	10941
24.22	11075	24.22	12032	24.22	7098	24.22	10944
24.24	10971	24.24	11780	24.24	6990	24.24	10868
24.26	10846	24.26	11655	24.26	6952	24.26	10764
24.28	10638	24.28	11598	24.28	6876	24.28	10708
24.3	10557	24.3	11447	24.3	6728	24.3	10798
24.32	10506	24.32	11223	24.32	6668	24.32	10766
24.34	10303	24.34	11030	24.34	6590	24.34	10635
24.36	10122	24.36	10901	24.36	6532	24.36	10593
24.38	10074	24.38	10834	24.38	6564	24.38	10614
24.4	10040	24.4	10705	24.4	6590	24.4	10563
24.42	9886	24.42	10662	24.42	6572	24.42	10591
24.44	9878	24.44	10744	24.44	6686	24.44	10588
24.46	9876	24.46	10605	24.46	6745	24.46	10508
24.48	9911	24.48	10560	24.48	6785	24.48	10475
24.5	9962	24.5	10654	24.5	6851	24.5	10476
24.52	10019	24.52	10796	24.52	6952	24.52	10434
24.54	10152	24.54	11044	24.54	7149	24.54	10599
24.56	10264	24.56	11416	24.56	7400	24.56	10587
24.58	10516	24.58	11757	24.58	7705	24.58	10521
24.6	10808	24.6	12107	24.6	8009	24.6	10726
24.62	10985	24.62	12554	24.62	8211	24.62	11058
24.64	11398	24.64	13024	24.64	8447	24.64	11315
24.66	11785	24.66	13769	24.66	8704	24.66	11449
24.68	12092	24.68	14246	24.68	8844	24.68	11627
24.7	12552	24.7	14374	24.7	8692	24.7	11840
24.72	12781	24.72	14602	24.72	8377	24.72	12181
24.74	12785	24.74	14692	24.74	8013	24.74	12524
24.76	12793	24.76	14487	24.76	7580	24.76	12751
24.78	12723	24.78	14197	24.78	7375	24.78	12920
24.8	12486	24.8	13783	24.8	7122	24.8	12925
24.82	12235	24.82	13442	24.82	6957	24.82	12768
24.84	12064	24.84	13220	24.84	6825	24.84	12481
24.86	12007	24.86	12903	24.86	6826	24.86	12165
24.88	11751	24.88	12622	24.88	6834	24.88	11854
24.9	11443	24.9	12397	24.9	6761	24.9	11513
24.92	11339	24.92	12350	24.92	6796	24.92	11256
24.94	11369	24.94	12301	24.94	6886	24.94	11134
24.96	11239	24.96	12196	24.96	6915	24.96	11094
24.98	11070	24.98	12083	24.98	6856	24.98	10983
25	10957	25	11873	25	6748	25	10988
25.02	10970	25.02	11776	25.02	6682	25.02	11080
25.04	10934	25.04	11643	25.04	6635	25.04	11080
25.06	10824	25.06	11578	25.06	6647	25.06	11077
25.08	10616	25.08	11577	25.08	6623	25.08	10983
25.1	10547	25.1	11625	25.1	6550	25.1	11023
25.12	10699	25.12	11637	25.12	6621	25.12	11053
25.14	10758	25.14	11679	25.14	6696	25.14	10872
25.16	10808	25.16	11872	25.16	6680	25.16	10829
25.18	10926	25.18	12133	25.18	6797	25.18	10855
25.2	11143	25.2	12449	25.2	6922	25.2	10898
25.22	11406	25.22	12626	25.22	7040	25.22	10907
25.24	11441	25.24	12729	25.24	7218	25.24	10871
25.26	11701	25.26	13029	25.26	7483	25.26	10927
25.28	12074	25.28	13408	25.28	7727	25.28	10978
25.3	12356	25.3	13771	25.3	7957	25.3	11217
25.32	12536	25.32	14087	25.32	8204	25.32	11422
25.34	12629	25.34	14340	25.34	8458	25.34	11604
25.36	12866	25.36	14680	25.36	8582	25.36	11841
25.38	13024	25.38	14879	25.38	8687	25.38	11952
25.4	13211	25.4	14979	25.4	8723	25.4	12325
25.42	13434	25.42	15144	25.42	8733	25.42	12664
25.44	13397	25.44	15131	25.44	8860	25.44	12930
25.46	13405	25.46	14919	25.46	9003	25.46	13107
25.48	13441	25.48	14743	25.48	9217	25.48	13133
25.5	13437	25.5	14850	25.5	9513	25.5	13269
25.52	13592	25.52	15079	25.52	9848	25.52	13460
25.54	13724	25.54	15341	25.54	10398	25.54	13503
25.56	14086	25.56	15832	25.56	10948	25.56	13678
25.58	14779	25.58	16499	25.58	11645	25.58	14012
25.6	15448	25.6	17410	25.6	12349	25.6	14428
25.62	16056	25.62	18338	25.62	13121	25.62	14754
25.64	16732	25.64	19107	25.64	13781	25.64	15143
25.66	17428	25.66	19866	25.66	13983	25.66	15790
25.68	17775	25.68	20407	25.68	13681	25.68	16360
25.7	17789	25.7	20695	25.7	13212	25.7	16940
25.72	17752	25.72	20651	25.72	12494	25.72	17562
25.74	17841	25.74	20729	25.74	11853	25.74	18134
25.76	17736	25.76	20555	25.76	11243	25.76	18533
25.78	17482	25.78	20264	25.78	10761	25.78	18653
25.8	17453	25.8	20282	25.8	10492	25.8	18330
25.82	17547	25.82	20409	25.82	10396	25.82	17699
25.84	17698	25.84	20679	25.84	10653	25.84	17022
25.86	18096	25.86	20936	25.86	10932	25.86	16489
25.88	18707	25.88	21614	25.88	11183	25.88	16079
25.9	19279	25.9	22652	25.9	11401	25.9	15698
25.92	19922	25.92	23440	25.92	11569	25.92	15653
25.94	20875	25.94	24093	25.94	11533	25.94	15687
25.96	21793	25.96	24966	25.96	11338	25.96	15712
25.98	22515	25.98	25358	25.98	11260	25.98	15871
26	23183	26	25504	26	11066	26	16004
26.02	24120	26.02	26067	26.02	11044	26.02	16320
26.04	25068	26.04	26653	26.04	11145	26.04	16571
26.06	25649	26.06	27282	26.06	11491	26.06	16528
26.08	26742	26.08	28328	26.08	12182	26.08	16541
26.1	28553	26.1	30190	26.1	13183	26.1	16672
26.12	30467	26.12	32970	26.12	14510	26.12	16528
26.14	32756	26.14	36894	26.14	16342	26.14	16573
26.16	36259	26.16	41848	26.16	18679	26.16	17030
26.18	41339	26.18	48550	26.18	21817	26.18	17490
26.2	47650	26.2	56980	26.2	25531	26.2	18315
26.22	55431	26.22	66601	26.22	29543	26.22	19423
26.24	64163	26.24	77678	26.24	33905	26.24	20811
26.26	72446	26.26	90160	26.26	36565	26.26	22606
26.28	77073	26.28	99152	26.28	36337	26.28	25074
26.3	74545	26.3	93982	26.3	33435	26.3	27742
26.32	65808	26.32	79900	26.32	29400	26.32	30316
26.34	55289	26.34	68917	26.34	25317	26.34	33026
26.36	46495	26.36	59105	26.36	21359	26.36	35160
26.38	38223	26.38	46259	26.38	17716	26.38	36987
26.4	30067	26.4	35347	26.4	14998	26.4	37824
26.42	24186	26.42	28792	26.42	13417	26.42	36520
26.44	21338	26.44	25179	26.44	12567	26.44	33530
26.46	20080	26.46	23417	26.46	12217	26.46	30196
26.48	19369	26.48	23051	26.48	11844	26.48	27218
26.5	18905	26.5	22642	26.5	11285	26.5	24804
26.52	18540	26.52	21980	26.52	10843	26.52	22749
26.54	18287	26.54	21522	26.54	10341	26.54	20694
26.56	17939	26.56	21396	26.56	9662	26.56	19264
26.58	17633	26.58	21039	26.58	9230	26.58	18407
26.6	17470	26.6	20279	26.6	8972	26.6	17608
26.62	17194	26.62	19571	26.62	8681	26.62	16811
26.64	17127	26.64	19431	26.64	8412	26.64	16044
26.66	16925	26.66	19216	26.66	8237	26.66	15341
26.68	16653	26.68	18762	26.68	8064	26.68	14844
26.7	16512	26.7	18375	26.7	8046	26.7	14396
26.72	16261	26.72	18230	26.72	8124	26.72	13872
26.74	16059	26.74	17788	26.74	8127	26.74	13451
26.76	15899	26.76	17193	26.76	8171	26.76	13238
26.78	15502	26.78	16817	26.78	8237	26.78	12959
26.8	15117	26.8	16527	26.8	8330	26.8	12793
26.82	14757	26.82	16107	26.82	8476	26.82	12733
26.84	14535	26.84	15601	26.84	8714	26.84	12623
26.86	14190	26.86	15093	26.86	9036	26.86	12575
26.88	13673	26.88	14745	26.88	9463	26.88	12470
26.9	13376	26.9	14487	26.9	10027	26.9	12348
26.92	13262	26.92	14279	26.92	10911	26.92	12164
26.94	13160	26.94	14206	26.94	11846	26.94	12139
26.96	13096	26.96	14217	26.96	13050	26.96	12124
26.98	13318	26.98	14186	26.98	14238	26.98	12083
27	13554	27	14274	27	15045	27	12068
27.02	13541	27.02	15026	27.02	15394	27.02	12123
27.04	13582	27.04	17404	27.04	14862	27.04	12230
27.06	13717	27.06	20302	27.06	13667	27.06	12268
27.08	13780	27.08	21035	27.08	12565	27.08	12257
27.1	13973	27.1	20477	27.1	11552	27.1	12314
27.12	14195	27.12	20645	27.12	10879	27.12	12288
27.14	14369	27.14	20376	27.14	10647	27.14	12236
27.16	14416	27.16	19584	27.16	10424	27.16	12335
27.18	14614	27.18	19284	27.18	10058	27.18	12326
27.2	14930	27.2	19671	27.2	9858	27.2	12369
27.22	15565	27.22	19810	27.22	9531	27.22	12500
27.24	15969	27.24	18970	27.24	9267	27.24	12590
27.26	15750	27.26	18291	27.26	9106	27.26	12696
27.28	15704	27.28	18813	27.28	8943	27.28	12838
27.3	15882	27.3	19135	27.3	8978	27.3	13206
27.32	16183	27.32	18810	27.32	9016	27.32	13413
27.34	16749	27.34	18981	27.34	9073	27.34	13825
27.36	17456	27.36	19956	27.36	9056	27.36	14435
27.38	18933	27.38	22336	27.38	8953	27.38	14625
27.4	19834	27.4	25158	27.4	8867	27.4	14430
27.42	18452	27.42	24813	27.42	8741	27.42	14190
27.44	16758	27.44	21607	27.44	8639	27.44	14146
27.46	16252	27.46	20217	27.46	8631	27.46	14079
27.48	15809	27.48	19748	27.48	8462	27.48	14012
27.5	14908	27.5	18218	27.5	8242	27.5	13848
27.52	14503	27.52	16761	27.52	8356	27.52	13730
27.54	14551	27.54	16702	27.54	8891	27.54	13522
27.56	14595	27.56	17760	27.56	9810	27.56	13398
27.58	14648	27.58	18858	27.58	10829	27.58	13433
27.6	14825	27.6	18349	27.6	10951	27.6	13368
27.62	14699	27.62	17405	27.62	10412	27.62	13231
27.64	14332	27.64	18167	27.64	10541	27.64	13316
27.66	14165	27.66	18632	27.66	10940	27.66	13484
27.68	13897	27.68	17530	27.68	10873	27.68	13838
27.7	13556	27.7	16585	27.7	10709	27.7	14043
27.72	13487	27.72	16767	27.72	10815	27.72	14299
27.74	13603	27.74	16815	27.74	11078	27.74	14715
27.76	13758	27.76	16666	27.76	11058	27.76	15055
27.78	13970	27.78	16768	27.78	10868	27.78	15513
27.8	14098	27.8	16797	27.8	10630	27.8	15944
27.82	14138	27.82	16682	27.82	10193	27.82	16368
27.84	14228	27.84	16615	27.84	9607	27.84	16674
27.86	14072	27.86	16363	27.86	9022	27.86	16875
27.88	13858	27.88	15951	27.88	8690	27.88	17140
27.9	13664	27.9	15411	27.9	8443	27.9	17202
27.92	13416	27.92	15018	27.92	8186	27.92	16965
27.94	13183	27.94	14503	27.94	8036	27.94	16642
27.96	12852	27.96	14342	27.96	7896	27.96	16283
27.98	12497	27.98	14704	27.98	7816	27.98	15675
28	12419	28	14529	28	7902	28	15063
28.02	12302	28.02	13735	28.02	7997	28.02	14474
28.04	12085	28.04	13361	28.04	8067	28.04	14090
28.06	12110	28.06	13412	28.06	8289	28.06	13781
28.08	12196	28.08	13149	28.08	8529	28.08	13521
28.1	12277	28.1	12678	28.1	8646	28.1	13567
28.12	12324	28.12	12491	28.12	8864	28.12	13631
28.14	12040	28.14	12627	28.14	9059	28.14	13493
28.16	11919	28.16	12744	28.16	9086	28.16	13501
28.18	11993	28.18	12710	28.18	9236	28.18	13760
28.2	11804	28.2	12710	28.2	9224	28.2	13934
28.22	11604	28.22	12669	28.22	8944	28.22	14100
28.24	11559	28.24	12579	28.24	8656	28.24	14276
28.26	11466	28.26	12677	28.26	8164	28.26	14377
28.28	11337	28.28	12454	28.28	7840	28.28	14326
28.3	11273	28.3	12289	28.3	7729	28.3	14212
28.32	11281	28.32	12312	28.32	7598	28.32	14029
28.34	11356	28.34	12351	28.34	7417	28.34	13753
28.36	11305	28.36	12436	28.36	7296	28.36	13493
28.38	11406	28.38	12516	28.38	7267	28.38	13332
28.4	11482	28.4	12563	28.4	7255	28.4	13221
28.42	11305	28.42	12587	28.42	7343	28.42	13140
28.44	11358	28.44	12592	28.44	7369	28.44	12854
28.46	11568	28.46	12738	28.46	7330	28.46	12754
28.48	11720	28.48	12752	28.48	7378	28.48	12752
28.5	11795	28.5	12775	28.5	7488	28.5	12774
28.52	11839	28.52	12969	28.52	7613	28.52	12715
28.54	11892	28.54	13154	28.54	7725	28.54	12760
28.56	12013	28.56	13179	28.56	7891	28.56	12839
28.58	12173	28.58	13253	28.58	8085	28.58	12985
28.6	12195	28.6	13437	28.6	8241	28.6	13200
28.62	12263	28.62	13602	28.62	8382	28.62	13300
28.64	12509	28.64	13709	28.64	8461	28.64	13449
28.66	12543	28.66	13712	28.66	8351	28.66	13732
28.68	12508	28.68	13754	28.68	8181	28.68	13882
28.7	12564	28.7	13612	28.7	8044	28.7	13926
28.72	12528	28.72	13676	28.72	7887	28.72	13999
28.74	12395	28.74	13522	28.74	7613	28.74	14068
28.76	12250	28.76	13157	28.76	7371	28.76	14130
28.78	12106	28.78	13131	28.78	7090	28.78	14117
28.8	11912	28.8	13007	28.8	6984	28.8	13857
28.82	11724	28.82	12821	28.82	6878	28.82	13524
28.84	11531	28.84	12672	28.84	6755	28.84	13265
28.86	11593	28.86	12480	28.86	6707	28.86	13065
28.88	11563	28.88	12362	28.88	6658	28.88	12945
28.9	11335	28.9	12260	28.9	6576	28.9	12676
28.92	11253	28.92	12041	28.92	6660	28.92	12375
28.94	11158	28.94	11973	28.94	6849	28.94	12212
28.96	11186	28.96	11912	28.96	6965	28.96	12070
28.98	11171	28.98	11868	28.98	7016	28.98	12060
29	11029	29	11796	29	7104	29	12077
29.02	11027	29.02	11714	29.02	7229	29.02	12136
29.04	11053	29.04	11791	29.04	7367	29.04	12068
29.06	11023	29.06	11783	29.06	7603	29.06	11889
29.08	10947	29.08	11722	29.08	7726	29.08	12036
29.1	11111	29.1	11816	29.1	7831	29.1	12146
29.12	11312	29.12	11915	29.12	7966	29.12	12213
29.14	11450	29.14	12079	29.14	8133	29.14	12434
29.16	11558	29.16	12190	29.16	8220	29.16	12480
29.18	11512	29.18	12331	29.18	8421	29.18	12661
29.2	11534	29.2	12467	29.2	8632	29.2	12811
29.22	11552	29.22	12549	29.22	8760	29.22	12878
29.24	11662	29.24	12559	29.24	8915	29.24	13114
29.26	11768	29.26	12559	29.26	9006	29.26	13226
29.28	11978	29.28	12767	29.28	9304	29.28	13420
29.3	12148	29.3	12875	29.3	9651	29.3	13626
29.32	12273	29.32	12899	29.32	9935	29.32	13958
29.34	12364	29.34	12980	29.34	10188	29.34	14007
29.36	12438	29.36	13268	29.36	10398	29.36	14110
29.38	12582	29.38	13555	29.38	10724	29.38	14492
29.4	12756	29.4	13626	29.4	11091	29.4	14839
29.42	12815	29.42	13715	29.42	11461	29.42	15081
29.44	12827	29.44	14094	29.44	11725	29.44	15136
29.46	13107	29.46	14342	29.46	11955	29.46	15361
29.48	13334	29.48	14483	29.48	12173	29.48	15798
29.5	13344	29.5	14878	29.5	12515	29.5	16071
29.52	13482	29.52	15171	29.52	12869	29.52	16442
29.54	13631	29.54	15414	29.54	13082	29.54	16842
29.56	13703	29.56	15796	29.56	13296	29.56	17226
29.58	13921	29.58	16155	29.58	13329	29.58	17716
29.6	14092	29.6	16474	29.6	13405	29.6	18074
29.62	14139	29.62	16689	29.62	13279	29.62	18403
29.64	14453	29.64	16911	29.64	13019	29.64	18621
29.66	14624	29.66	17010	29.66	12779	29.66	18680
29.68	14627	29.68	17222	29.68	12499	29.68	18859
29.7	14574	29.7	17459	29.7	12246	29.7	18981
29.72	14588	29.72	17477	29.72	11882	29.72	18967
29.74	14852	29.74	17508	29.74	11580	29.74	18580
29.76	14982	29.76	17299	29.76	11231	29.76	18217
29.78	14897	29.78	17043	29.78	10908	29.78	18047
29.8	14812	29.8	16983	29.8	10770	29.8	17692
29.82	14777	29.82	16991	29.82	10632	29.82	17191
29.84	14706	29.84	17001	29.84	10477	29.84	16845
29.86	14710	29.86	16893	29.86	10178	29.86	16430
29.88	14779	29.88	16914	29.88	10015	29.88	16081
29.9	14833	29.9	17007	29.9	9719	29.9	15818
29.92	14835	29.92	16975	29.92	9510	29.92	15520
29.94	14910	29.94	17078	29.94	9268	29.94	15236
29.96	15119	29.96	17050	29.96	8843	29.96	15131
29.98	15158	29.98	17121	29.98	8602	29.98	14942
30	15337	30	17143	30	8417	30	14802
30.02	15557	30.02	17209	30.02	8206	30.02	14470
30.04	15739	30.04	17137	30.04	8038	30.04	14610
30.06	16076	30.06	16968	30.06	7909	30.06	14744
30.08	16092	30.08	16947	30.08	7773	30.08	15080
30.1	15864	30.1	16839	30.1	7548	30.1	15925
30.12	15912	30.12	16574	30.12	7624	30.12	17018
30.14	16067	30.14	16275	30.14	8360	30.14	18490
30.16	15824	30.16	16048	30.16	9468	30.16	20196
30.18	15514	30.18	15905	30.18	9803	30.18	21851
30.2	15452	30.2	15646	30.2	8834	30.2	23415
30.22	15390	30.22	15442	30.22	8163	30.22	24670
30.24	15342	30.24	15274	30.24	8434	30.24	25996
30.26	15063	30.26	15118	30.26	8522	30.26	26729
30.28	14740	30.28	15027	30.28	7940	30.28	27073
30.3	14681	30.3	14708	30.3	7395	30.3	26953
30.32	14543	30.32	14431	30.32	7143	30.32	26071
30.34	14276	30.34	14131	30.34	7141	30.34	24473
30.36	14055	30.36	13859	30.36	7050	30.36	22246
30.38	13788	30.38	13574	30.38	7007	30.38	19972
30.4	13435	30.4	13273	30.4	7006	30.4	17756
30.42	13020	30.42	12979	30.42	6827	30.42	15781
30.44	12818	30.44	12594	30.44	6839	30.44	14046
30.46	12474	30.46	12306	30.46	6858	30.46	12727
30.48	11969	30.48	11939	30.48	6776	30.48	11763
30.5	11605	30.5	11663	30.5	6690	30.5	10983
30.52	11303	30.52	11374	30.52	6714	30.52	10684
30.54	11082	30.54	11044	30.54	6780	30.54	10570
30.56	10937	30.56	10855	30.56	6773	30.56	10282
30.58	10788	30.58	10589	30.58	6755	30.58	10041
30.6	10685	30.6	10400	30.6	6773	30.6	9952
30.62	10486	30.62	10292	30.62	6795	30.62	9734
30.64	10152	30.64	10114	30.64	6655	30.64	9623
30.66	9917	30.66	9911	30.66	6529	30.66	9554
30.68	9788	30.68	9761	30.68	6487	30.68	9501
30.7	9516	30.7	9647	30.7	6498	30.7	9419
30.72	9381	30.72	9461	30.72	6581	30.72	9415
30.74	9372	30.74	9270	30.74	6511	30.74	9409
30.76	9112	30.76	9211	30.76	6499	30.76	9418
30.78	9065	30.78	9124	30.78	6505	30.78	9426
30.8	9083	30.8	9013	30.8	6475	30.8	9362
30.82	8997	30.82	8923	30.82	6602	30.82	9332
30.84	8885	30.84	8871	30.84	6669	30.84	9257
30.86	8774	30.86	8793	30.86	6730	30.86	9125
30.88	8799	30.88	8718	30.88	6815	30.88	9048
30.9	8999	30.9	8680	30.9	6930	30.9	9003
30.92	9251	30.92	8614	30.92	7201	30.92	9065
30.94	9438	30.94	8538	30.94	7431	30.94	9167
30.96	9208	30.96	8584	30.96	7702	30.96	9233
30.98	9073	30.98	8593	30.98	7972	30.98	9239
31	9417	31	8549	31	8257	31	9218
31.02	10073	31.02	8455	31.02	8564	31.02	9097
31.04	9894	31.04	8420	31.04	9005	31.04	9044
31.06	9145	31.06	8489	31.06	9604	31.06	9114
31.08	8844	31.08	8484	31.08	10468	31.08	9186
31.1	8935	31.1	8834	31.1	11429	31.1	9171
31.12	8736	31.12	9400	31.12	12608	31.12	9173
31.14	8354	31.14	9367	31.14	14243	31.14	9302
31.16	8115	31.16	8807	31.16	16503	31.16	9394
31.18	8001	31.18	8545	31.18	19900	31.18	9487
31.2	7986	31.2	8579	31.2	24130	31.2	9544
31.22	7928	31.22	8466	31.22	29688	31.22	9883
31.24	7847	31.24	8170	31.24	37071	31.24	10189
31.26	7840	31.26	8012	31.26	46021	31.26	10328
31.28	7946	31.28	8097	31.28	56666	31.28	10774
31.3	8080	31.3	8109	31.3	68590	31.3	11316
31.32	8218	31.32	7994	31.32	80882	31.32	12141
31.34	8179	31.34	7984	31.34	89252	31.34	13005
31.36	8139	31.36	8088	31.36	87259	31.36	13696
31.38	8160	31.38	8320	31.38	74405	31.38	14527
31.4	8296	31.4	8465	31.4	61483	31.4	15662
31.42	8361	31.42	8637	31.42	53497	31.42	16951
31.44	8448	31.44	8872	31.44	46095	31.44	18476
31.46	8589	31.46	9116	31.46	35680	31.46	20030
31.48	8676	31.48	9449	31.48	25609	31.48	21430
31.5	8880	31.5	9766	31.5	19619	31.5	22682
31.52	9129	31.52	10041	31.52	16846	31.52	23952
31.54	9356	31.54	10408	31.54	15307	31.54	24743
31.56	9736	31.56	10882	31.56	14481	31.56	25446
31.58	10222	31.58	11273	31.58	13930	31.58	26310
31.6	10568	31.6	11754	31.6	13283	31.6	27147
31.62	10794	31.62	12118	31.62	12741	31.62	27636
31.64	10954	31.64	12280	31.64	12182	31.64	27746
31.66	11108	31.66	12408	31.66	11489	31.66	27144
31.68	11286	31.68	12567	31.68	10681	31.68	25769
31.7	11273	31.7	12472	31.7	9946	31.7	24304
31.72	11221	31.72	12440	31.72	9357	31.72	22826
31.74	11166	31.74	12319	31.74	8811	31.74	20934
31.76	11137	31.76	12281	31.76	8252	31.76	19018
31.78	10975	31.78	12203	31.78	7917	31.78	17314
31.8	10853	31.8	12061	31.8	7581	31.8	15554
31.82	10790	31.82	12039	31.82	7294	31.82	13902
31.84	10783	31.84	11878	31.84	7116	31.84	12469
31.86	10834	31.86	11730	31.86	6932	31.86	11438
31.88	10870	31.88	11738	31.88	6816	31.88	10760
31.9	10858	31.9	11759	31.9	6812	31.9	10116
31.92	10832	31.92	11786	31.92	6759	31.92	9620
31.94	10956	31.94	11587	31.94	6613	31.94	9069
31.96	11026	31.96	11524	31.96	6589	31.96	8869
31.98	10966	31.98	11565	31.98	6530	31.98	8757
32	10880	32	11466	32	6609	32	8600
32.02	10875	32.02	11380	32.02	6650	32.02	8567
32.04	10857	32.04	11280	32.04	6700	32.04	8481
32.06	10762	32.06	11093	32.06	6685	32.06	8396
32.08	10606	32.08	10846	32.08	6770	32.08	8465
32.1	10433	32.1	10577	32.1	6839	32.1	8468
32.12	10422	32.12	10469	32.12	6907	32.12	8457
32.14	10351	32.14	10300	32.14	7077	32.14	8445
32.16	10278	32.16	10131	32.16	7223	32.16	8281
32.18	10129	32.18	10136	32.18	7363	32.18	8327
32.2	10098	32.2	10155	32.2	7436	32.2	8460
32.22	10059	32.22	10102	32.22	7535	32.22	8531
32.24	9867	32.24	10057	32.24	7572	32.24	8560
32.26	9851	32.26	10108	32.26	7631	32.26	8648
32.28	9952	32.28	10058	32.28	7849	32.28	8843
32.3	9875	32.3	10037	32.3	7923	32.3	9054
32.32	9799	32.32	10030	32.32	7853	32.32	9457
32.34	9826	32.34	10051	32.34	7779	32.34	9828
32.36	9791	32.36	10097	32.36	7757	32.36	10301
32.38	9824	32.38	10094	32.38	7657	32.38	11018
32.4	9786	32.4	10067	32.4	7506	32.4	11938
32.42	9680	32.42	10017	32.42	7353	32.42	13127
32.44	9600	32.44	9980	32.44	7223	32.44	14351
32.46	9547	32.46	9902	32.46	7089	32.46	15700
32.48	9393	32.48	9667	32.48	6819	32.48	17112
32.5	9237	32.5	9558	32.5	6717	32.5	18262
32.52	9170	32.52	9484	32.52	6606	32.52	19197
32.54	9117	32.54	9328	32.54	6484	32.54	20138
32.56	9080	32.56	9129	32.56	6451	32.56	20911
32.58	9046	32.58	8967	32.58	6390	32.58	21242
32.6	8910	32.6	8810	32.6	6307	32.6	21150
32.62	8639	32.62	8720	32.62	6260	32.62	20746
32.64	8492	32.64	8765	32.64	6277	32.64	19664
32.66	8535	32.66	8714	32.66	6174	32.66	18418
32.68	8515	32.68	8596	32.68	6146	32.68	17272
32.7	8291	32.7	8557	32.7	6134	32.7	16336
32.72	8205	32.72	8499	32.72	6040	32.72	15731
32.74	8225	32.74	8464	32.74	6060	32.74	15392
32.76	8177	32.76	8474	32.76	6100	32.76	15823
32.78	8040	32.78	8456	32.78	6112	32.78	16589
32.8	8111	32.8	8502	32.8	6052	32.8	17665
32.82	8182	32.82	8499	32.82	5972	32.82	18981
32.84	8165	32.84	8472	32.84	5993	32.84	20246
32.86	8133	32.86	8318	32.86	6043	32.86	21378
32.88	8202	32.88	8304	32.88	6042	32.88	22492
32.9	8298	32.9	8480	32.9	6180	32.9	23403
32.92	8210	32.92	8514	32.92	6307	32.92	24191
32.94	8268	32.94	8647	32.94	6320	32.94	24559
32.96	8330	32.96	8732	32.96	6385	32.96	24354
32.98	8440	32.98	8738	32.98	6414	32.98	24015
33	8598	33	8735	33	6488	33	22945
33.02	8664	33.02	8834	33.02	6542	33.02	21256
33.04	8766	33.04	8926	33.04	6569	33.04	19304
33.06	8868	33.06	8926	33.06	6629	33.06	17254
33.08	8832	33.08	8958	33.08	6578	33.08	15872
33.1	8757	33.1	9023	33.1	6585	33.1	14759
33.12	8965	33.12	9034	33.12	6580	33.12	13929
33.14	9049	33.14	9050	33.14	6527	33.14	13537
33.16	8817	33.16	8974	33.16	6478	33.16	13789
33.18	8709	33.18	8883	33.18	6435	33.18	14481
33.2	8702	33.2	8881	33.2	6336	33.2	15300
33.22	8707	33.22	8901	33.22	6260	33.22	16339
33.24	8711	33.24	8871	33.24	6198	33.24	17564
33.26	8643	33.26	8765	33.26	6075	33.26	18715
33.28	8455	33.28	8762	33.28	5940	33.28	19567
33.3	8392	33.3	8643	33.3	5964	33.3	20154
33.32	8410	33.32	8588	33.32	5919	33.32	20474
33.34	8394	33.34	8509	33.34	5787	33.34	20310
33.36	8326	33.36	8435	33.36	5723	33.36	19894
33.38	8262	33.38	8363	33.38	5637	33.38	19234
33.4	8290	33.4	8260	33.4	5589	33.4	18103
33.42	8111	33.42	8141	33.42	5694	33.42	16370
33.44	8005	33.44	8080	33.44	5760	33.44	14610
33.46	8002	33.46	8118	33.46	5722	33.46	13028
33.48	8061	33.48	8177	33.48	5652	33.48	11542
33.5	8095	33.5	8104	33.5	5592	33.5	10246
33.52	8017	33.52	8097	33.52	5536	33.52	9330
33.54	7878	33.54	7982	33.54	5587	33.54	8560
33.56	7762	33.56	7892	33.56	5588	33.56	8091
33.58	7792	33.58	7946	33.58	5632	33.58	7692
33.6	7785	33.6	7831	33.6	5613	33.6	7631
33.62	7743	33.62	7655	33.62	5578	33.62	7456
33.64	7710	33.64	7608	33.64	5616	33.64	7359
33.66	7709	33.66	7598	33.66	5621	33.66	7329
33.68	7711	33.68	7485	33.68	5637	33.68	7162
33.7	7665	33.7	7554	33.7	5773	33.7	7157
33.72	7598	33.72	7636	33.72	5750	33.72	7112
33.74	7677	33.74	7582	33.74	5719	33.74	7017
33.76	7684	33.76	7522	33.76	5748	33.76	7017
33.78	7688	33.78	7611	33.78	5794	33.78	6987
33.8	7685	33.8	7705	33.8	5811	33.8	7029
33.82	7681	33.82	7718	33.82	5870	33.82	7009
33.84	7793	33.84	7729	33.84	5913	33.84	6916
33.86	7811	33.86	7678	33.86	5895	33.86	6849
33.88	7841	33.88	7642	33.88	5926	33.88	6808
33.9	7947	33.9	7763	33.9	6012	33.9	6766
33.92	8006	33.92	7830	33.92	5997	33.92	6858
33.94	8126	33.94	7873	33.94	6043	33.94	6848
33.96	8325	33.96	8034	33.96	6144	33.96	6969
33.98	8371	33.98	8183	33.98	6275	33.98	6946
34	8445	34	8274	34	6296	34	7015
34.02	8577	34.02	8483	34.02	6305	34.02	7028
34.04	8788	34.04	8674	34.04	6340	34.04	6889
34.06	8853	34.06	8807	34.06	6375	34.06	6916
34.08	8824	34.08	8763	34.08	6390	34.08	6862
34.1	8933	34.1	8853	34.1	6476	34.1	7025
34.12	9078	34.12	8890	34.12	6487	34.12	7128
34.14	9167	34.14	8965	34.14	6573	34.14	7133
34.16	9295	34.16	9043	34.16	6660	34.16	7236
34.18	9380	34.18	9110	34.18	6586	34.18	7566
34.2	9381	34.2	9152	34.2	6638	34.2	8038
34.22	9316	34.22	9196	34.22	6751	34.22	8631
34.24	9434	34.24	9156	34.24	6756	34.24	9328
34.26	9495	34.26	9225	34.26	6752	34.26	10118
34.28	9553	34.28	9246	34.28	6744	34.28	11072
34.3	9652	34.3	9326	34.3	6778	34.3	12137
34.32	9727	34.32	9531	34.32	6922	34.32	13057
34.34	9909	34.34	9783	34.34	7094	34.34	14180
34.36	10101	34.36	9950	34.36	7236	34.36	15137
34.38	10194	34.38	10071	34.38	7310	34.38	15746
34.4	10397	34.4	10282	34.4	7430	34.4	16307
34.42	10721	34.42	10556	34.42	7518	34.42	16548
34.44	10834	34.44	10691	34.44	7592	34.44	16435
34.46	10911	34.46	10737	34.46	7672	34.46	15761
34.48	10990	34.48	10882	34.48	7700	34.48	14666
34.5	10937	34.5	10866	34.5	7671	34.5	13529
34.52	10926	34.52	10760	34.52	7678	34.52	12279
34.54	10863	34.54	10586	34.54	7755	34.54	10971
34.56	10652	34.56	10431	34.56	7715	34.56	9927
34.58	10463	34.58	10257	34.58	7605	34.58	9061
34.6	10267	34.6	10100	34.6	7457	34.6	8380
34.62	10230	34.62	9931	34.62	7443	34.62	7666
34.64	10266	34.64	9912	34.64	7525	34.64	7302
34.66	10639	34.66	9776	34.66	7502	34.66	7196
34.68	10866	34.68	9456	34.68	7460	34.68	7098
34.7	10320	34.7	9256	34.7	7368	34.7	7198
34.72	9742	34.72	9244	34.72	7217	34.72	7382
34.74	9520	34.74	9176	34.74	7145	34.74	7450
34.76	9590	34.76	9130	34.76	7052	34.76	7626
34.78	9563	34.78	9025	34.78	7015	34.78	7786
34.8	9239	34.8	8983	34.8	7112	34.8	7879
34.82	8970	34.82	8903	34.82	7146	34.82	7918
34.84	8862	34.84	8771	34.84	7051	34.84	7874
34.86	8844	34.86	8741	34.86	7112	34.86	7887
34.88	8875	34.88	8642	34.88	7192	34.88	7852
34.9	8798	34.9	8587	34.9	7225	34.9	7719
34.92	8763	34.92	8729	34.92	7254	34.92	7540
34.94	8716	34.94	8784	34.94	7187	34.94	7422
34.96	8650	34.96	8729	34.96	7151	34.96	7286
34.98	8718	34.98	8749	34.98	7268	34.98	7132
35	8762	35	8761	35	7333	35	6973
35.02	8707	35.02	8880	35.02	7355	35.02	6968
35.04	8722	35.04	8867	35.04	7379	35.04	6956
35.06	8811	35.06	8863	35.06	7406	35.06	7004
35.08	8750	35.08	8972	35.08	7209	35.08	7194
35.1	8738	35.1	9173	35.1	7136	35.1	7496
35.12	8856	35.12	9263	35.12	7156	35.12	7898
35.14	8874	35.14	9516	35.14	7118	35.14	8209
35.16	8824	35.16	9652	35.16	7121	35.16	8526
35.18	8816	35.18	9499	35.18	7020	35.18	8986
35.2	8816	35.2	9401	35.2	6931	35.2	9220
35.22	8718	35.22	9331	35.22	6962	35.22	9523
35.24	8739	35.24	9170	35.24	6922	35.24	9834
35.26	8756	35.26	9019	35.26	6862	35.26	9924
35.28	8691	35.28	8725	35.28	6852	35.28	10168
35.3	8589	35.3	8651	35.3	6912	35.3	10147
35.32	8551	35.32	8708	35.32	6863	35.32	9950
35.34	8525	35.34	8816	35.34	6696	35.34	9826
35.36	8467	35.36	8738	35.36	6540	35.36	9673
35.38	8501	35.38	8659	35.38	6594	35.38	9530
35.4	8488	35.4	8485	35.4	6663	35.4	9468
35.42	8384	35.42	8429	35.42	6601	35.42	9437
35.44	8365	35.44	8484	35.44	6543	35.44	9375
35.46	8402	35.46	8406	35.46	6511	35.46	9200
35.48	8291	35.48	8299	35.48	6492	35.48	9059
35.5	8278	35.5	8162	35.5	6562	35.5	8906
35.52	8402	35.52	8173	35.52	6591	35.52	8724
35.54	8383	35.54	8173	35.54	6501	35.54	8484
35.56	8258	35.56	8195	35.56	6507	35.56	8163
35.58	8180	35.58	8014	35.58	6589	35.58	7879
35.6	8167	35.6	7970	35.6	6605	35.6	7611
35.62	8145	35.62	8054	35.62	6641	35.62	7297
35.64	8158	35.64	8063	35.64	6661	35.64	7123
35.66	8050	35.66	8074	35.66	6716	35.66	6988
35.68	8071	35.68	8086	35.68	6795	35.68	6846
35.7	8136	35.7	8123	35.7	6812	35.7	6812
35.72	8107	35.72	8160	35.72	6775	35.72	6608
35.74	8178	35.74	8185	35.74	6839	35.74	6610
35.76	8127	35.76	8254	35.76	6892	35.76	6909
35.78	8221	35.78	8312	35.78	6847	35.78	7069
35.8	8208	35.8	8257	35.8	6795	35.8	7194
35.82	8095	35.82	8291	35.82	6809	35.82	7216
35.84	8228	35.84	8334	35.84	6734	35.84	7141
35.86	8210	35.86	8358	35.86	6772	35.86	7153
35.88	8087	35.88	8386	35.88	6781	35.88	7242
35.9	8288	35.9	8441	35.9	6780	35.9	7101
35.92	8328	35.92	8427	35.92	6881	35.92	6905
35.94	8257	35.94	8488	35.94	6978	35.94	6603
35.96	8355	35.96	8611	35.96	7053	35.96	6396
35.98	8510	35.98	8504	35.98	7180	35.98	6385
36	8810	36	8692	36	7278	36	6104
36.02	9024	36.02	9038	36.02	7411	36.02	5926
36.04	9128	36.04	9236	36.04	7583	36.04	5804
36.06	9494	36.06	9662	36.06	7882	36.06	5767
36.08	9964	36.08	10082	36.08	8268	36.08	5767
36.1	10477	36.1	10576	36.1	8528	36.1	5704
36.12	11060	36.12	11337	36.12	8763	36.12	5610
36.14	11662	36.14	11924	36.14	9024	36.14	5492
36.16	12206	36.16	12331	36.16	9225	36.16	5477
36.18	12483	36.18	12321	36.18	9274	36.18	5466
36.2	12353	36.2	11894	36.2	9232	36.2	5402
36.22	11758	36.22	11529	36.22	9220	36.22	5502
36.24	11225	36.24	11318	36.24	9212	36.24	5581
36.26	10793	36.26	10993	36.26	9219	36.26	5580
36.28	10545	36.28	10594	36.28	9347	36.28	5533
36.3	10288	36.3	10217	36.3	9237	36.3	5511
36.32	9871	36.32	9860	36.32	9259	36.32	5634
36.34	9361	36.34	9474	36.34	9564	36.34	5570
36.36	9131	36.36	9365	36.36	9750	36.36	5491
36.38	9067	36.38	9248	36.38	10032	36.38	5680
36.4	8938	36.4	9064	36.4	10310	36.4	5798
36.42	8879	36.42	9021	36.42	10549	36.42	5705
36.44	8930	36.44	9007	36.44	10848	36.44	5834
36.46	8907	36.46	8937	36.46	11053	36.46	6078
36.48	8843	36.48	9065	36.48	11330	36.48	6258
36.5	8791	36.5	9072	36.5	11634	36.5	6481
36.52	8841	36.52	8932	36.52	11821	36.52	6671
36.54	9009	36.54	8953	36.54	11876	36.54	7032
36.56	9134	36.56	9002	36.56	11872	36.56	7419
36.58	9150	36.58	9008	36.58	11941	36.58	7726
36.6	9094	36.6	9208	36.6	11782	36.6	7919
36.62	9155	36.62	9467	36.62	11580	36.62	7997
36.64	9171	36.64	9568	36.64	11410	36.64	8063
36.66	9329	36.66	9616	36.66	11157	36.66	8049
36.68	9424	36.68	9562	36.68	10725	36.68	7857
36.7	9452	36.7	9649	36.7	10408	36.7	7573
36.72	9580	36.72	9879	36.72	10048	36.72	7296
36.74	9645	36.74	9898	36.74	9641	36.74	6973
36.76	9594	36.76	9830	36.76	9294	36.76	6669
36.78	9623	36.78	9900	36.78	8918	36.78	6642
36.8	9621	36.8	9870	36.8	8598	36.8	6749
36.82	9603	36.82	9799	36.82	8330	36.82	6915
36.84	9528	36.84	9910	36.84	8114	36.84	7049
36.86	9463	36.86	9723	36.86	7866	36.86	7250
36.88	9406	36.88	9641	36.88	7592	36.88	7479
36.9	9437	36.9	9546	36.9	7379	36.9	7747
36.92	9363	36.92	9448	36.92	7264	36.92	8017
36.94	9290	36.94	9391	36.94	7130	36.94	8390
36.96	9181	36.96	9281	36.96	7028	36.96	8659
36.98	9086	36.98	9192	36.98	6940	36.98	8818
37	9093	37	9118	37	6898	37	9087
37.02	8985	37.02	9020	37.02	6899	37.02	8982
37.04	8920	37.04	9015	37.04	6863	37.04	8733
37.06	8981	37.06	9073	37.06	6862	37.06	8419
37.08	9141	37.08	8932	37.08	6842	37.08	8169
37.1	9173	37.1	8932	37.1	6800	37.1	8025
37.12	9096	37.12	9005	37.12	6828	37.12	8063
37.14	8984	37.14	8959	37.14	6770	37.14	8069
37.16	8909	37.16	8853	37.16	6842	37.16	8081
37.18	8850	37.18	8766	37.18	6906	37.18	8281
37.2	8757	37.2	8797	37.2	6808	37.2	8582
37.22	8671	37.22	8614	37.22	6818	37.22	8880
37.24	8608	37.24	8453	37.24	6770	37.24	9161
37.26	8674	37.26	8425	37.26	6733	37.26	9408
37.28	8677	37.28	8424	37.28	6810	37.28	9578
37.3	8555	37.3	8394	37.3	6852	37.3	9681
37.32	8517	37.32	8345	37.32	6873	37.32	9580
37.34	8424	37.34	8266	37.34	6873	37.34	9379
37.36	8333	37.36	8221	37.36	6756	37.36	9000
37.38	8287	37.38	8210	37.38	6650	37.38	8645
37.4	8242	37.4	7970	37.4	6705	37.4	8204
37.42	8231	37.42	7775	37.42	6651	37.42	7836
37.44	8016	37.44	7670	37.44	6561	37.44	7666
37.46	7792	37.46	7705	37.46	6559	37.46	7621
37.48	7663	37.48	7716	37.48	6590	37.48	7719
37.5	7653	37.5	7528	37.5	6645	37.5	7879
37.52	7623	37.52	7367	37.52	6627	37.52	8019
37.54	7499	37.54	7405	37.54	6532	37.54	8319
37.56	7356	37.56	7414	37.56	6589	37.56	8717
37.58	7303	37.58	7161	37.58	6579	37.58	9168
37.6	7300	37.6	7050	37.6	6576	37.6	9430
37.62	7235	37.62	7033	37.62	6670	37.62	9537
37.64	7141	37.64	7037	37.64	6682	37.64	9611
37.66	7143	37.66	6981	37.66	6677	37.66	9528
37.68	7076	37.68	6927	37.68	6716	37.68	9452
37.7	6977	37.7	6955	37.7	6694	37.7	9154
37.72	7003	37.72	7025	37.72	6755	37.72	8703
37.74	7127	37.74	7019	37.74	6811	37.74	8353
37.76	7151	37.76	7050	37.76	6812	37.76	8006
37.78	7143	37.78	7103	37.78	6739	37.78	7777
37.8	7140	37.8	7050	37.8	6716	37.8	7688
37.82	7078	37.82	7025	37.82	6703	37.82	7630
37.84	7058	37.84	7072	37.84	6610	37.84	7606
37.86	7148	37.86	7113	37.86	6584	37.86	7714
37.88	7171	37.88	7099	37.88	6510	37.88	7958
37.9	7080	37.9	7040	37.9	6483	37.9	8298
37.92	7149	37.92	7021	37.92	6448	37.92	8297
37.94	7102	37.94	7003	37.94	6444	37.94	8271
37.96	7043	37.96	7038	37.96	6476	37.96	8287
37.98	6987	37.98	7002	37.98	6483	37.98	8039
38	6926	38	6917	38	6522	38	7638
38.02	6940	38.02	6883	38.02	6434	38.02	7358
38.04	6935	38.04	6959	38.04	6317	38.04	7076
38.06	6872	38.06	6862	38.06	6368	38.06	6701
38.08	6855	38.08	6738	38.08	6376	38.08	6320
38.1	6825	38.1	6784	38.1	6335	38.1	6028
38.12	6849	38.12	6906	38.12	6319	38.12	5693
38.14	6847	38.14	6840	38.14	6331	38.14	5355
38.16	6916	38.16	6738	38.16	6238	38.16	5164
38.18	6916	38.18	6723	38.18	6223	38.18	5105
38.2	6862	38.2	6760	38.2	6330	38.2	4974
38.22	6823	38.22	6702	38.22	6311	38.22	4824
38.24	6847	38.24	6650	38.24	6213	38.24	4821
38.26	6811	38.26	6581	38.26	6137	38.26	4970
38.28	6767	38.28	6560	38.28	6096	38.28	5031
38.3	6688	38.3	6633	38.3	6065	38.3	4917
38.32	6571	38.32	6714	38.32	5990	38.32	4909
38.34	6622	38.34	6630	38.34	5882	38.34	4966
38.36	6701	38.36	6470	38.36	5827	38.36	4864
38.38	6644	38.38	6398	38.38	5874	38.38	4824
38.4	6614	38.4	6422	38.4	5831	38.4	4833
38.42	6755	38.42	6541	38.42	5746	38.42	4668
38.44	6670	38.44	6550	38.44	5684	38.44	4682
38.46	6703	38.46	6500	38.46	5664	38.46	4772
38.48	6716	38.48	6489	38.48	5661	38.48	4797
38.5	6574	38.5	6476	38.5	5601	38.5	4767
38.52	6496	38.52	6382	38.52	5641	38.52	4793
38.54	6579	38.54	6331	38.54	5589	38.54	4684
38.56	6622	38.56	6458	38.56	5644	38.56	4587
38.58	6558	38.58	6438	38.58	5683	38.58	4639
38.6	6534	38.6	6321	38.6	5565	38.6	4778
38.62	6462	38.62	6236	38.62	5493	38.62	4887
38.64	6511	38.64	6314	38.64	5548	38.64	4994
38.66	6540	38.66	6398	38.66	5534	38.66	5100
38.68	6535	38.68	6390	38.68	5429	38.68	5170
38.7	6452	38.7	6437	38.7	5386	38.7	5269
38.72	6392	38.72	6487	38.72	5428	38.72	5475
38.74	6384	38.74	6386	38.74	5491	38.74	5569
38.76	6446	38.76	6285	38.76	5479	38.76	5523
38.78	6462	38.78	6348	38.78	5477	38.78	5588
38.8	6526	38.8	6476	38.8	5529	38.8	5717
38.82	6604	38.82	6418	38.82	5615	38.82	5780
38.84	6566	38.84	6444	38.84	5609	38.84	5715
38.86	6599	38.86	6490	38.86	5627	38.86	5518
38.88	6692	38.88	6624	38.88	5660	38.88	5471
38.9	6738	38.9	6681	38.9	5702	38.9	5478
38.92	6856	38.92	6727	38.92	5752	38.92	5391
38.94	6979	38.94	6905	38.94	5834	38.94	5112
38.96	7203	38.96	7172	38.96	6005	38.96	4970
38.98	7525	38.98	7510	38.98	6118	38.98	4907
39	7889	39	7921	39	6259	39	4820
39.02	8306	39.02	8414	39.02	6451	39.02	4771
39.04	8851	39.04	8936	39.04	6762	39.04	4760
39.06	9573	39.06	9652	39.06	7032	39.06	4758
39.08	10089	39.08	10309	39.08	7160	39.08	4726
39.1	10231	39.1	10511	39.1	7208	39.1	4568
39.12	9849	39.12	10044	39.12	7002	39.12	4630
39.14	9312	39.14	9359	39.14	6668	39.14	4877
39.16	8905	39.16	8819	39.16	6461	39.16	5029
39.18	8645	39.18	8633	39.18	6323	39.18	5100
39.2	8460	39.2	8594	39.2	6276	39.2	5213
39.22	8173	39.22	8175	39.22	6033	39.22	5199
39.24	7644	39.24	7505	39.24	5802	39.24	5147
39.26	7198	39.26	7104	39.26	5744	39.26	5298
39.28	6886	39.28	6929	39.28	5690	39.28	5376
39.3	6681	39.3	6804	39.3	5589	39.3	5358
39.32	6737	39.32	6725	39.32	5582	39.32	5431
39.34	6767	39.34	6658	39.34	5558	39.34	5428
39.36	6643	39.36	6743	39.36	5522	39.36	5269
39.38	6543	39.38	6742	39.38	5579	39.38	5108
39.4	6725	39.4	6625	39.4	5574	39.4	5056
39.42	6805	39.42	6705	39.42	5561	39.42	5002
39.44	6770	39.44	6779	39.44	5590	39.44	4954
39.46	6739	39.46	6852	39.46	5544	39.46	4891
39.48	6792	39.48	6856	39.48	5548	39.48	4898
39.5	6827	39.5	6874	39.5	5593	39.5	4889
39.52	6838	39.52	6946	39.52	5625	39.52	4895
39.54	6877	39.54	6934	39.54	5603	39.54	4992
39.56	6856	39.56	6828	39.56	5628	39.56	4962
39.58	6848	39.58	6854	39.58	5700	39.58	5070
39.6	6905	39.6	6933	39.6	5652	39.6	5293
39.62	6900	39.62	7006	39.62	5551	39.62	5381
39.64	6923	39.64	6894	39.64	5555	39.64	5335
39.66	6918	39.66	6848	39.66	5551	39.66	5437
39.68	6927	39.68	6879	39.68	5482	39.68	5520
39.7	6853	39.7	6849	39.7	5503	39.7	5311
39.72	6857	39.72	6730	39.72	5535	39.72	5310
39.74	6888	39.74	6693	39.74	5516	39.74	5405
39.76	6962	39.76	6778	39.76	5516	39.76	5319
39.78	7082	39.78	6864	39.78	5578	39.78	5178
39.8	7212	39.8	7059	39.8	5704	39.8	5054
39.82	7375	39.82	7323	39.82	5768	39.82	5016
39.84	7516	39.84	7538	39.84	5849	39.84	5019
39.86	7732	39.86	7722	39.86	5967	39.86	4932
39.88	8062	39.88	7837	39.88	6077	39.88	4845
39.9	8330	39.9	7983	39.9	6074	39.9	4729
39.92	8364	39.92	8051	39.92	6062	39.92	4631
39.94	8157	39.94	7881	39.94	6060	39.94	4594
39.96	7872	39.96	7547	39.96	5839	39.96	4623
39.98	7709	39.98	7375	39.98	5711	39.98	4479
40	7578	40	7299	40	5720	40	4436
40.02	7441	40.02	7164	40.02	5661	40.02	6390
40.04	7362	40.04	7004	40.04	5620	40.04	6450
40.06	7056	40.06	6850	40.06	5453	40.06	6349
40.08	6824	40.08	6645	40.08	5388	40.08	6256
40.1	6747	40.1	6469	40.1	5442	40.1	6133
40.12	6638	40.12	6366	40.12	5539	40.12	6141
40.14	6481	40.14	6375	40.14	5472	40.14	6056
40.16	6452	40.16	6365	40.16	5393	40.16	5978
40.18	6530	40.18	6334	40.18	5395	40.18	5988
40.2	6589	40.2	6317	40.2	5401	40.2	5934
40.22	6413	40.22	6306	40.22	5436	40.22	5844
40.24	6468	40.24	6288	40.24	5490	40.24	5824
40.26	6468	40.26	6230	40.26	5462	40.26	5856
40.28	6351	40.28	6237	40.28	5414	40.28	5858
40.3	6427	40.3	6246	40.3	5519	40.3	5848
40.32	6381	40.32	6284	40.32	5490	40.32	5825
40.34	6294	40.34	6219	40.34	5586	40.34	5900
40.36	6371	40.36	6241	40.36	5731	40.36	5864
40.38	6335	40.38	6327	40.38	5759	40.38	5868
40.4	6262	40.4	6279	40.4	5831	40.4	5852
40.42	6331	40.42	6351	40.42	5803	40.42	5811
40.44	6470	40.44	6374	40.44	5763	40.44	5944
40.46	6529	40.46	6361	40.46	5902	40.46	6009
40.48	6486	40.48	6329	40.48	5869	40.48	5958
40.5	6524	40.5	6441	40.5	5826	40.5	5889
40.52	6533	40.52	6553	40.52	5825	40.52	5867
40.54	6512	40.54	6480	40.54	5756	40.54	5847
40.56	6638	40.56	6471	40.56	5602	40.56	5865
40.58	6651	40.58	6521	40.58	5681	40.58	5927
40.6	6542	40.6	6596	40.6	5708	40.6	5907
40.62	6530	40.62	6609	40.62	5678	40.62	5862
40.64	6605	40.64	6473	40.64	5663	40.64	5891
40.66	6653	40.66	6479	40.66	5659	40.66	5911
40.68	6527	40.68	6485	40.68	5692	40.68	5930
40.7	6486	40.7	6540	40.7	5723	40.7	5884
40.72	6578	40.72	6529	40.72	5708	40.72	5877
40.74	6708	40.74	6488	40.74	5767	40.74	5855
40.76	6723	40.76	6550	40.76	5777	40.76	5878
40.78	6644	40.78	6520	40.78	5824	40.78	5977
40.8	6541	40.8	6544	40.8	5926	40.8	6013
40.82	6539	40.82	6576	40.82	5915	40.82	5991
40.84	6594	40.84	6659	40.84	5938	40.84	5960
40.86	6674	40.86	6656	40.86	5868	40.86	5977
40.88	6759	40.88	6636	40.88	5861	40.88	6024
40.9	6657	40.9	6633	40.9	5918	40.9	5983
40.92	6558	40.92	6557	40.92	6001	40.92	5925
40.94	6552	40.94	6566	40.94	6024	40.94	5944
40.96	6541	40.96	6573	40.96	5994	40.96	5946
40.98	6558	40.98	6545	40.98	6090	40.98	5869
41	6564	41	6466	41	6059	41	5865
41.02	6601	41.02	6492	41.02	6068	41.02	5920
41.04	6634	41.04	6546	41.04	6067	41.04	5784
41.06	6575	41.06	6534	41.06	6118	41.06	5784
41.08	6733	41.08	6536	41.08	6257	41.08	5940
41.1	6793	41.1	6627	41.1	6259	41.1	5921
41.12	6710	41.12	6692	41.12	6244	41.12	5900
41.14	6727	41.14	6632	41.14	6283	41.14	5882
41.16	6804	41.16	6637	41.16	6374	41.16	5828
41.18	6788	41.18	6725	41.18	6353	41.18	5857
41.2	6835	41.2	6745	41.2	6409	41.2	5875
41.22	6772	41.22	6827	41.22	6531	41.22	5885
41.24	6823	41.24	6952	41.24	6624	41.24	5795
41.26	6898	41.26	7072	41.26	6692	41.26	5804
41.28	6969	41.28	7114	41.28	6723	41.28	5843
41.3	7015	41.3	7213	41.3	6797	41.3	5785
41.32	6978	41.32	7398	41.32	6886	41.32	5743
41.34	6872	41.34	7664	41.34	6974	41.34	5710
41.36	6852	41.36	7587	41.36	7103	41.36	5716
41.38	6898	41.38	7155	41.38	7335	41.38	5769
41.4	6840	41.4	6985	41.4	7491	41.4	5828
41.42	6744	41.42	6976	41.42	7283	41.42	5715
41.44	6749	41.44	7045	41.44	7056	41.44	5807
41.46	6650	41.46	6978	41.46	7068	41.46	5777
41.48	6576	41.48	6812	41.48	7203	41.48	5666
41.5	6542	41.5	6747	41.5	7415	41.5	5701
41.52	6542	41.52	6577	41.52	7411	41.52	5718
41.54	6597	41.54	6399	41.54	7466	41.54	5667
41.56	6637	41.56	6406	41.56	7570	41.56	5623
41.58	6546	41.58	6455	41.58	7495	41.58	5598
41.6	6480	41.6	6455	41.6	7517	41.6	5633
41.62	6483	41.62	6538	41.62	7725	41.62	5697
41.64	6480	41.64	6597	41.64	7901	41.64	5765
41.66	6588	41.66	6696	41.66	8047	41.66	5725
41.68	6598	41.68	6752	41.68	8167	41.68	5723
41.7	6645	41.7	6797	41.7	8187	41.7	5662
41.72	6748	41.72	6825	41.72	8382	41.72	5628
41.74	6938	41.74	6951	41.74	8742	41.74	5613
41.76	7070	41.76	7293	41.76	8972	41.76	5678
41.78	7219	41.78	7968	41.78	9105	41.78	5809
41.8	7337	41.8	8527	41.8	9302	41.8	5816
41.82	7269	41.82	8416	41.82	9510	41.82	5821
41.84	7211	41.84	7776	41.84	9925	41.84	5849
41.86	7126	41.86	7377	41.86	10289	41.86	5889
41.88	7201	41.88	7395	41.88	10578	41.88	5834
41.9	7387	41.9	7792	41.9	10936	41.9	5927
41.92	7421	41.92	8061	41.92	11348	41.92	6022
41.94	7415	41.94	7985	41.94	11826	41.94	5950
41.96	7617	41.96	7893	41.96	12379	41.96	5934
41.98	7920	41.98	7984	41.98	12977	41.98	6046
42	8224	42	8290	42	13741	42	6053
42.02	8699	42.02	8741	42.02	14541	42.02	6130
42.04	9095	42.04	9318	42.04	15220	42.04	6240
42.06	9373	42.06	9669	42.06	15902	42.06	6355
42.08	9555	42.08	9736	42.08	16688	42.08	6502
42.1	9290	42.1	9451	42.1	17433	42.1	6590
42.12	8870	42.12	9071	42.12	18268	42.12	6698
42.14	8872	42.14	8720	42.14	19290	42.14	6777
42.16	9035	42.16	8399	42.16	20798	42.16	6813
42.18	9009	42.18	8369	42.18	22366	42.18	6802
42.2	8772	42.2	8136	42.2	23881	42.2	6723
42.22	8232	42.22	7752	42.22	25621	42.22	6610
42.24	7777	42.24	7363	42.24	27494	42.24	6605
42.26	7558	42.26	7038	42.26	29776	42.26	6618
42.28	7460	42.28	6884	42.28	32471	42.28	6586
42.3	7409	42.3	6835	42.3	35221	42.3	6450
42.32	7353	42.32	6759	42.32	38146	42.32	6298
42.34	7321	42.34	6648	42.34	41272	42.34	6303
42.36	7164	42.36	6659	42.36	44552	42.36	6255
42.38	7038	42.38	6605	42.38	48077	42.38	6088
42.4	7049	42.4	6550	42.4	51497	42.4	6010
42.42	7086	42.42	6550	42.42	54531	42.42	6068
42.44	7109	42.44	6468	42.44	57352	42.44	5988
42.46	6972	42.46	6464	42.46	60066	42.46	5959
42.48	6872	42.48	6441	42.48	61944	42.48	5919
42.5	6889	42.5	6371	42.5	63191	42.5	5879
42.52	6905	42.52	6362	42.52	63482	42.52	5859
42.54	6810	42.54	6394	42.54	63111	42.54	5714
42.56	6645	42.56	6343	42.56	62175	42.56	5674
42.58	6655	42.58	6273	42.58	60201	42.58	5796
42.6	6662	42.6	6251	42.6	57714	42.6	5857
42.62	6546	42.62	6252	42.62	55178	42.62	5771
42.64	6563	42.64	6200	42.64	51852	42.64	5755
42.66	6536	42.66	6217	42.66	48423	42.66	5703
42.68	6475	42.68	6161	42.68	45073	42.68	5733
42.7	6478	42.7	6129	42.7	41489	42.7	5734
42.72	6418	42.72	6117	42.72	37912	42.72	5718
42.74	6355	42.74	6024	42.74	34815	42.74	5752
42.76	6226	42.76	6037	42.76	31621	42.76	5766
42.78	6194	42.78	6104	42.78	28769	42.78	5775
42.8	6208	42.8	6053	42.8	26265	42.8	5835
42.82	6162	42.82	5970	42.82	24103	42.82	5824
42.84	6086	42.84	6044	42.84	22095	42.84	5833
42.86	6065	42.86	6015	42.86	20530	42.86	5957
42.88	6153	42.88	5947	42.88	19044	42.88	5992
42.9	6151	42.9	6016	42.9	17561	42.9	5951
42.92	6073	42.92	6043	42.92	16306	42.92	5942
42.94	6115	42.94	5975	42.94	15141	42.94	5920
42.96	6092	42.96	5986	42.96	14219	42.96	5887
42.98	5982	42.98	6029	42.98	13447	42.98	5876
43	5975	43	6043	43	12789	43	5819
43.02	5939	43.02	6030	43.02	12081	43.02	5710
43.04	5893	43.04	5980	43.04	11370	43.04	5630
43.06	5973	43.06	5999	43.06	10826	43.06	5632
43.08	6037	43.08	5954	43.08	10495	43.08	5597
43.1	6035	43.1	5918	43.1	10147	43.1	5677
43.12	5896	43.12	5943	43.12	9638	43.12	5587
43.14	5848	43.14	5971	43.14	9251	43.14	5568
43.16	5969	43.16	5970	43.16	8981	43.16	5573
43.18	6019	43.18	5961	43.18	8777	43.18	5506
43.2	5982	43.2	5903	43.2	8467	43.2	5446
43.22	5980	43.22	5909	43.22	8148	43.22	5471
43.24	5961	43.24	5980	43.24	8073	43.24	5445
43.26	5886	43.26	5952	43.26	7881	43.26	5440
43.28	5975	43.28	5919	43.28	7665	43.28	5467
43.3	6022	43.3	5897	43.3	7525	43.3	5403
43.32	5941	43.32	5850	43.32	7330	43.32	5415
43.34	5925	43.34	5879	43.34	7180	43.34	5487
43.36	5944	43.36	5878	43.36	7076	43.36	5402
43.38	5964	43.38	5842	43.38	6951	43.38	5323
43.4	5954	43.4	5929	43.4	6825	43.4	5303
43.42	5785	43.42	5896	43.42	6667	43.42	5259
43.44	5848	43.44	5912	43.44	6671	43.44	5251
43.46	5896	43.46	5899	43.46	6597	43.46	5160
43.48	5847	43.48	5818	43.48	6575	43.48	5226
43.5	5814	43.5	5828	43.5	6572	43.5	5313
43.52	5801	43.52	5743	43.52	6425	43.52	5307
43.54	5843	43.54	5701	43.54	6448	43.54	5340
43.56	5898	43.56	5792	43.56	6338	43.56	5380
43.58	5855	43.58	5845	43.58	6240	43.58	5386
43.6	5786	43.6	5888	43.6	6191	43.6	5334
43.62	5773	43.62	5936	43.62	6143	43.62	5344
43.64	5800	43.64	5888	43.64	6079	43.64	5287
43.66	5860	43.66	5861	43.66	5998	43.66	5358
43.68	5888	43.68	5791	43.68	5953	43.68	5421
43.7	5908	43.7	5717	43.7	5853	43.7	5338
43.72	5943	43.72	5739	43.72	5797	43.72	5290
43.74	5894	43.74	5788	43.74	5745	43.74	5318
43.76	5852	43.76	5766	43.76	5668	43.76	5255
43.78	5873	43.78	5785	43.78	5593	43.78	5149
43.8	5865	43.8	5847	43.8	5477	43.8	5140
43.82	5688	43.82	5834	43.82	5338	43.82	5184
43.84	5727	43.84	5852	43.84	5373	43.84	5208
43.86	5824	43.86	5698	43.86	5405	43.86	5210
43.88	5770	43.88	5586	43.88	5418	43.88	5238
43.9	5654	43.9	5620	43.9	5382	43.9	5231
43.92	5593	43.92	5668	43.92	5286	43.92	5112
43.94	5607	43.94	5737	43.94	5264	43.94	4994
43.96	5593	43.96	5809	43.96	5275	43.96	4937
43.98	5609	43.98	5893	43.98	5235	43.98	5005
44	5641	44	5800	44	5215	44	5033
44.02	5702	44.02	5705	44.02	5258	44.02	4937
44.04	5685	44.04	5759	44.04	5288	44.04	4879
44.06	5628	44.06	5681	44.06	5271	44.06	4897
44.08	5627	44.08	5600	44.08	5200	44.08	5006
44.1	5554	44.1	5688	44.1	5179	44.1	5046
44.12	5612	44.12	5786	44.12	5131	44.12	5066
44.14	5672	44.14	5619	44.14	5172	44.14	5101
44.16	5719	44.16	5595	44.16	5255	44.16	5062
44.18	5778	44.18	5641	44.18	5196	44.18	5051
44.2	5742	44.2	5684	44.2	5140	44.2	5049
44.22	5674	44.22	5710	44.22	5152	44.22	5050
44.24	5696	44.24	5773	44.24	5163	44.24	5071
44.26	5712	44.26	5745	44.26	5214	44.26	5084
44.28	5700	44.28	5728	44.28	5206	44.28	5051
44.3	5723	44.3	5753	44.3	5172	44.3	5026
44.32	5760	44.32	5733	44.32	5254	44.32	5035
44.34	5798	44.34	5721	44.34	5332	44.34	5014
44.36	5799	44.36	5734	44.36	5320	44.36	5041
44.38	5830	44.38	5818	44.38	5328	44.38	5085
44.4	5803	44.4	5874	44.4	5408	44.4	5174
44.42	5880	44.42	5944	44.42	5406	44.42	5207
44.44	5899	44.44	5978	44.44	5452	44.44	5178
44.46	6005	44.46	5998	44.46	5577	44.46	5215
44.48	6137	44.48	6058	44.48	5638	44.48	5275
44.5	6160	44.5	6056	44.5	5691	44.5	5339
44.52	6145	44.52	6176	44.52	5680	44.52	5489
44.54	6167	44.54	6293	44.54	5574	44.54	5479
44.56	6245	44.56	6314	44.56	5580	44.56	5442
44.58	6269	44.58	6266	44.58	5627	44.58	5467
44.6	6308	44.6	6261	44.6	5680	44.6	5476
44.62	6338	44.62	6263	44.62	5734	44.62	5493
44.64	6278	44.64	6248	44.64	5769	44.64	5501
44.66	6261	44.66	6248	44.66	5861	44.66	5510
44.68	6367	44.68	6133	44.68	5986	44.68	5473
44.7	6394	44.7	6127	44.7	6067	44.7	5460
44.72	6171	44.72	6159	44.72	6165	44.72	5427
44.74	6051	44.74	6089	44.74	6280	44.74	5320
44.76	6065	44.76	6059	44.76	6490	44.76	5235
44.78	6105	44.78	6174	44.78	6733	44.78	5193
44.8	6122	44.8	6160	44.8	7231	44.8	5180
44.82	6158	44.82	6127	44.82	7740	44.82	5130
44.84	6287	44.84	6151	44.84	8273	44.84	5088
44.86	6205	44.86	6068	44.86	9063	44.86	5151
44.88	6071	44.88	6062	44.88	10093	44.88	5130
44.9	6042	44.9	5992	44.9	11464	44.9	5022
44.92	6028	44.92	5990	44.92	13117	44.92	4988
44.94	6062	44.94	6094	44.94	15402	44.94	5021
44.96	6105	44.96	6081	44.96	18360	44.96	4958
[truncated: 2,252 more rows]
