# Supplementary material for: Mg²⁺-modified corncob biochar and natural zeolite significantly enhanced simultaneous N and P recovery from livestock wastewater
Source: PLoS One. 2025 Aug 29;20(8):e0331575. doi: 10.1371/journal.pone.0331575 (PMC12396728; doi:10.1371/journal.pone.0331575)
Supplement: S1 Appendix — (ZIP) [file pone.0331575.s002.zip › S1 Appendix. The minimum dataset of this paper/Fig2.xls]

## Sheet: Sheet1
		The AN adsorption capacity of NZ		The AN recovery rate of NZ		The AN adsorption capacity of NZ-Mg		The AN recovery rate of NZ-Mg		The TP adsorption capacity of NZ		The TP recovery rate of NZ		The TP adsorption capacity of NZ-Mg		The TP recovery rate of NZ-Mg
	Reaction time（min）	Mean value	Standard error	Mean value	Standard error	Mean value	Standard error	Mean value	Standard error	Mean value	Standard error	Mean value	Standard error	Mean value	Standard error	Mean value	Standard error
	60	0.33213	0.02	0.27677	0.01667	3.59672	0.1	2.99727	0.08333	0.03574	0.00333	0.29786	0.02778	1.13767	0.06667	9.48056	0.55556
	120	1.50806	0.1	1.25672	0.08333	11.8137	0.33333	9.84478	0.27778	0.10715	0.00667	0.89289	0.05556	1.44769	0.06667	12.0641	0.55556
	240	2.07707	0.06667	1.73089	0.05556	14.6427	0.66667	12.2023	0.55556	0.13177	0.00667	1.09806	0.05556	2.16175	0.06667	18.0146	0.55556
	480	3.60803	0.06667	3.00669	0.05556	20.2858	0.33333	16.9048	0.27778	0.35736	0.00667	2.97797	0.05556	2.38398	0.06667	19.8665	0.55556
	720	4.92187	0.03333	4.10156	0.02778	24.046	0.66667	20.0383	0.55556	0.66879	0.03333	5.57328	0.27778	2.61404	0.06667	21.7836	0.55556
