# Supplementary material for: Mg²⁺-modified corncob biochar and natural zeolite significantly enhanced simultaneous N and P recovery from livestock wastewater
Source: PLoS One. 2025 Aug 29;20(8):e0331575. doi: 10.1371/journal.pone.0331575 (PMC12396728; doi:10.1371/journal.pone.0331575)
Supplement: S1 Appendix — (ZIP) [file pone.0331575.s002.zip › S1 Appendix. The minimum dataset of this paper/Fig3.xls]

## Sheet: Sheet1
		The AN adsorption capacity of CCBC-Mg		The AN recovery rate of CCBC-Mg		The AN adsorption capacity of NZ-Mg		The AN recovery rate of NZ-Mg		The TP adsorption capacity of CCBC-Mg		The TP recovery rate of CCBC-Mg		The TP adsorption capacity of NZ-Mg		The TP recovery rate of NZ-Mg
	Reaction time（min）	Mean value	Standard error	Mean value	Standard error	Mean value	Standard error	Mean value	Standard error	Mean value	Standard error	Mean value	Standard error	Mean value	Standard error	Mean value	Standard error
	60	2.57576	2.59	2.14647	2.15833	3.49672	3.49672	2.91393	2.91393	1.64022	0.06226	13.6685	0.51881	1.13767	0.06667	9.48056	0.55556
	120	5.79536	5.79536	4.82947	4.82947	12.1471	11.1471	10.1226	9.28923	2.60298	0.06667	21.6915	0.55556	1.44769	0.06667	12.0641	0.55556
	240	7.43175	6.43175	6.19313	5.35979	15.3094	13.3094	12.7578	11.0912	4.17962	0.06667	34.8301	0.55556	2.16175	0.06667	18.0146	0.55556
	480	8.35037	9.35037	6.95864	7.79198	19.9525	20.9525	16.6271	17.4604	5.80411	0.06667	48.3676	0.55556	2.38398	0.06667	19.8665	0.55556
	720	9.26899	9.36	7.72416	7.8	24.7127	22.7127	20.5939	18.9272	7.70567	0.13774	64.2139	1.14785	2.61404	0.06667	21.7836	0.55556
