# Supplementary material for: Mg²⁺-modified corncob biochar and natural zeolite significantly enhanced simultaneous N and P recovery from livestock wastewater
Source: PLoS One. 2025 Aug 29;20(8):e0331575. doi: 10.1371/journal.pone.0331575 (PMC12396728; doi:10.1371/journal.pone.0331575)
Supplement: S1 Appendix — (ZIP) [file pone.0331575.s002.zip › S1 Appendix. The minimum dataset of this paper/Fig4.xls]

## Sheet: Sheet1
				CCBC		CCBC-Mg		NZ		CCBC-Mg
			Reaction time（min）	Mean pH	Standard error	Mean pH	Standard error	Mean pH	Standard error	Mean pH	Standard error
			60	7.24667	0.00667	8.14333	0.02906	8.14333	0.02906	8.47667	0.03333
			120	7.21	0.00577	8.11333	0.01667	8.11333	0.01667	8.37667	0.06667
			240	7.20333	0.00667	8.08	0.071	8.08	0.014	8.37	0.04583
			480	7.16333	0.00667	8.26	0.015	8.23333	0.01453	8.24333	0.01667
			720	7.08667	0.00667	7.76	0.01155	7.76	0.01155	8.11667	0.00667
