# Supplementary material for: Mg²⁺-modified corncob biochar and natural zeolite significantly enhanced simultaneous N and P recovery from livestock wastewater
Source: PLoS One. 2025 Aug 29;20(8):e0331575. doi: 10.1371/journal.pone.0331575 (PMC12396728; doi:10.1371/journal.pone.0331575)
Supplement: S1 Appendix — (ZIP) [file pone.0331575.s002.zip › S1 Appendix. The minimum dataset of this paper/Fig5.xls]

## Sheet: 1
			Reaction time	Mean value	Standard error	Mean value	Standard error	Mean value	Standard error	Mean value	Standard error	Mean value	Standard error	Mean value	Standard error	Mean value	Standard error	Mean value	Standard error
			0	0	0	0	0	0	0	0	0	0	0	0	0	0	0	0	0
			30	4.63781	0.031	7.30134	0.038	7.13781	0.017	25.3013	0.042	0.63781	0.011	17.8096	0.02	0.345	0.0121	5.314	0.0181
			60	6.16892	0.017	11.3766	0.024	8.66892	0.021	29.3766	0.028	2.16892	0.005	18.1541	0.014	0.87892	0.0061	9.94099	0.0121
			120	6.58896	0.015	12.9054	0.022	9.08896	0.036	32.9054	0.026	2.58896	0.004	19.463	0.013	1.29896	0.0051	12.9778	0.0111
			180	6.63113	0.051	15.1732	0.058	9.13113	0.045	33.1732	0.062	2.63113	0.013	20.27	0.022	1.34113	0.0141	15.272	0.0201
			240	6.7756	0.036	15.2594	0.043	9.2756	0.048	33.2594	0.047	2.7756	0.002	20.772	0.011	1.4856	0.0031	15.8548	0.0091
			360	6.90003	0.047	15.9166	0.054	9.40003	0.043	33.9166	0.058	2.90003	0.008	21.1165	0.017	1.61003	0.0091	17.0847	0.0151
			480	7.03113	0.041	16.4992	0.048	9.53113	0.031	34.4992	0.052	3.03113	0.004	21.3232	0.013	1.74113	0.0051	17.7193	0.0111
			720	7.20003	0.039	16.7904	0.046	9.70003	0.021	34.7904	0.05	3.20003	0.021	21.8054	0.03	1.91003	0.0221	18.2835	0.0281
			1440	7.56224	0.051	17.7042	0.058	10.0622	0.019	35.7042	0.062	3.56224	0.019	21.9432	0.028	2.27224	0.0201	18.6548	0.0261
