# Supplementary material for: Mg²⁺-modified corncob biochar and natural zeolite significantly enhanced simultaneous N and P recovery from livestock wastewater
Source: PLoS One. 2025 Aug 29;20(8):e0331575. doi: 10.1371/journal.pone.0331575 (PMC12396728; doi:10.1371/journal.pone.0331575)
Supplement: S1 Appendix — (ZIP) [file pone.0331575.s002.zip › S1 Appendix. The minimum dataset of this paper/Fig6.xls]

## Sheet: 1
			mean value	standard error		mean value	standard error		mean value	standard error		mean value	standard error		mean value	standard error		mean value	standard error		mean value	standard error		mean value	standard error
		8.21978	1.78022	0.63	2.38093	7.61907	0.25	8.21978	1.78022	0.312	2.38093	7.61907	0.25	3.71978	0.28022	0.23	0.81883	3.18117	0.314	3.71978	0.28022	0.21022	2	2	0.281
		22.3128	2.68724	0.29	6.73	18.27	0.37	21.3128	3.68724	0.428	6.73	18.27	0.37	10.4886	0.51136	0.41	2.1904	8.8096	0.528	10.8198	0.18022	0.11022	5.54032	5.45968	0.401
		46.0886	3.91136	0.27	25.061	24.939	0.61	44.0886	5.91136	0.61	22.061	27.939	0.61	21.0886	0.91136	0.61	2.2906	19.7094	0.51	21.5489	0.45114	0.38114	11.7511	10.2489	0.641
		94.5886	5.41136	0.51	65.7886	34.2114	0.34	91.5886	8.41136	0.52	61.7886	38.2114	0.34	41.5886	2.41136	0.52	8.08392	35.9161	0.91	43.3486	0.65136	0.58136	26.5538	17.4462	0.371
		194.264	5.7358	0.43	163.564	36.4358	0.91	191.264	8.7358	0.72	157.564	42.4358	0.91	84.9642	3.0358	0.72	22.4216	65.5784	1.26	86.9886	1.01136	0.94136	52.7655	35.2345	0.941
		243.762	6.238	0.71	212.762	37.238	1.34	240.762	9.238	0.71	204.762	45.238	1.34	106.762	3.238	0.71	29.7516	80.2484	2.58	108.264	1.7358	1.6658	69.3748	40.6252	1.371
		293.444	6.5564	0.24	262.444	37.5564	2.17	290.444	9.5564	0.83	254.444	45.5564	2.17	128.444	3.5564	0.43	47.119	84.881	3.97	129.962	2.038	1.968	85.3459	46.6541	2.201
		393.278	6.7218	0.91	361.778	38.2218	2.19	390.278	9.7218	0.61	352.778	47.2218	2.19	172.278	3.7218	0.32	80.288	95.712	5.44	173.844	2.1564	2.0864	125.777	54.2229	2.221
