# Supplementary material for: Mg²⁺-modified corncob biochar and natural zeolite significantly enhanced simultaneous N and P recovery from livestock wastewater
Source: PLoS One. 2025 Aug 29;20(8):e0331575. doi: 10.1371/journal.pone.0331575 (PMC12396728; doi:10.1371/journal.pone.0331575)
Supplement: S1 Appendix — (ZIP) [file pone.0331575.s002.zip › S1 Appendix. The minimum dataset of this paper/Fig8.xls]

## Sheet: Sheet1
			-0.1	0		-0.2	0		-0.1	0		-0.2	0		-0.1	0		-0.2	0		-0.1	0		-0.2	0
			-0.095	0		-0.18	0		-0.095	0		-0.18	0		-0.095	0		-0.18	0		-0.095	0		-0.18	0
			-0.09	0		-0.16	0		-0.09	0		-0.16	0		-0.09	0		-0.16	0		-0.09	0		-0.16	0
			-0.085	0		-0.14	0		-0.085	0		-0.14	0		-0.085	0		-0.14	0		-0.085	0		-0.14	0
			-0.08	0		-0.12	0		-0.08	0		-0.12	0		-0.08	0		-0.12	0		-0.08	0		-0.12	0
			-0.075	0		-0.1	0		-0.075	0		-0.1	0		-0.075	0		-0.1	0		-0.075	0		-0.1	0
			-0.07	0		-0.08	0		-0.07	0		-0.08	0		-0.07	0		-0.08	0		-0.07	0		-0.08	0
			-0.065	2		-0.06	4		-0.065	2		-0.06	4		-0.065	0		-0.06	4		-0.065	0		-0.06	4
			-0.06	1		-0.04	219		-0.06	1		-0.04	219		-0.06	1		-0.04	219		-0.06	1		-0.04	219
			-0.055	4		-0.02	2122		-0.055	0		-0.02	2122		-0.055	0		-0.02	2122		-0.055	0		-0.02	2122
			-0.05	8.4		0	5875		-0.05	4		0	5875		-0.05	2		0	4112.5		-0.05	2		0	4000.5
			-0.045	11.2		0.02	5459		-0.045	8.4		0.02	5459		-0.045	12		0.02	3821.3		-0.045	12		0.02	3821.3
			-0.04	31.5		0.04	1983		-0.04	11.2		0.04	1983		-0.04	16		0.04	1983		-0.04	16		0.04	1983
			-0.035	43.75		0.06	253		-0.035	31.5		0.06	253		-0.035	45		0.06	253		-0.035	45		0.06	253
			-0.03	79.1		0.08	17		-0.03	43.75		0.08	17		-0.03	62.5		0.08	17		-0.03	62.5		0.08	17
			-0.025	137.9		0.1	17		-0.025	79.1		0.1	17		-0.025	113		0.1	17		-0.025	113		0.1	17
			-0.02	233.1		0.12	24		-0.02	137.9		0.12	24		-0.02	197		0.12	24		-0.02	197		0.12	24
			-0.015	346.85		0.14	29		-0.015	233.1		0.14	29		-0.015	333		0.14	29		-0.015	333		0.14	29
			-0.01	467.95		0.16	37		-0.01	346.85		0.16	37		-0.01	495.5		0.16	37		-0.01	495.5		0.16	37
			-0.005	584.15		0.18	37		-0.005	467.95		0.18	37		-0.005	668.5		0.18	37		-0.005	668.5		0.18	37
			0	662.55		0.2	83		0	584.15		0.2	83		0	834.5		0.2	83		0	834.5		0.2	83
			0.005	686.7		0.22	248		0.005	662.55		0.22	248		0.005	946.5		0.22	248		0.005	946.5		0.22	248
			0.01	619.5		0.24	653		0.01	686.7		0.24	653		0.01	981		0.24	653		0.01	981		0.24	653
			0.015	517.65		0.26	1028.12		0.015	619.5		0.26	1028.12		0.015	885		0.26	2056.25		0.015	885		0.26	1900.25
			0.02	407.4		0.28	951		0.02	517.65		0.28	951		0.02	739.5		0.28	951		0.02	739.5		0.28	951
			0.025	270.55		0.3	447		0.025	407.4		0.3	447		0.025	582		0.3	447		0.025	582		0.3	447
			0.03	177.45		0.32	113		0.03	270.55		0.32	113		0.03	386.5		0.32	113		0.03	386.5		0.32	113
			0.035	108.15		0.34	32		0.035	177.45		0.34	32		0.035	253.5		0.34	32		0.035	253.5		0.34	32
			0.04	54.25		0.36	32		0.04	108.15		0.36	32		0.04	154.5		0.36	32		0.04	154.5		0.36	32
			0.045	53		0.38	39		0.045	54.25		0.38	39		0.045	77.5		0.38	39		0.045	77.5		0.38	39
			0.05	36		0.4	45		0.05	53		0.4	45		0.05	77		0.4	45		0.05	77		0.4	45
			0.055	17		0.42	35		0.055	36		0.42	35		0.055	28		0.42	35		0.055	28		0.42	35
			0.06	17		0.44	35		0.06	17		0.44	35		0.06	17		0.44	35		0.06	17		0.44	35
			0.065	6		0.46	62		0.065	6		0.46	62		0.065	8		0.46	65		0.065	8		0.46	65
			0.07	5		0.48	64		0.07	5		0.48	64		0.07	5		0.48	341		0.07	5		0.48	141
			0.075	9		0.5	65		0.075	9		0.5	65		0.075	2		0.5	478		0.075	2		0.5	278
			0.08	5		0.52	50		0.08	5		0.52	50		0.08	5		0.52	925.312		0.08	5		0.52	389
			0.085	5		0.54	73		0.085	5		0.54	73		0.085	3		0.54	507		0.085	3		0.54	307
			0.09	5		0.56	40		0.09	5		0.56	40		0.09	4		0.56	334		0.09	4		0.56	134
			0.095	6		0.58	45		0.095	6		0.58	45		0.095	3		0.58	43		0.095	3		0.58	43
			0.1	10		0.6	26		0.1	10		0.6	26		0.1	4		0.6	26		0.1	4		0.6	26
			0.105	12		0.62	24		0.105	12		0.62	24		0.105	6		0.62	24		0.105	6		0.62	24
			0.11	9		0.64	20		0.11	9		0.64	20		0.11	10		0.64	20		0.11	10		0.64	20
			0.115	11		0.66	22		0.115	11		0.66	22		0.115	8		0.66	22		0.115	8		0.66	22
			0.12	10		0.68	25		0.12	10		0.68	25		0.12	5		0.68	25		0.12	5		0.68	25
			0.125	10		0.7	29		0.125	10		0.7	29		0.125	9		0.7	29		0.125	9		0.7	29
			0.13	14		0.72	31		0.13	14		0.72	31		0.13	8		0.72	31		0.13	8		0.72	31
			0.135	10		0.74	32		0.135	10		0.74	32		0.135	11		0.74	32		0.135	11		0.74	32
			0.14	7		0.76	29		0.14	7		0.76	29		0.14	10		0.76	29		0.14	10		0.76	29
			0.145	12		0.78	41		0.145	12		0.78	41		0.145	3		0.78	41		0.145	3		0.78	41
			0.15	10		0.8	44		0.15	10		0.8	44		0.15	10		0.8	44		0.15	10		0.8	44
			0.155	13		0.82	41		0.155	13		0.82	41		0.155	7		0.82	41		0.155	7		0.82	41
			0.16	12		0.84	42		0.16	12		0.84	42		0.16	7		0.84	42		0.16	7		0.84	42
			0.165	13		0.86	46		0.165	13		0.86	46		0.165	10		0.86	46		0.165	10		0.86	46
			0.17	15		0.88	46		0.17	15		0.88	46		0.17	3		0.88	46		0.17	3		0.88	46
			0.175	12		0.9	37		0.175	12		0.9	37		0.175	5		0.9	37		0.175	5		0.9	37
			0.18	12		0.92	37		0.18	12		0.92	37		0.18	5		0.92	37		0.18	5		0.92	37
			0.185	10		0.94	48		0.185	10		0.94	48		0.185	8		0.94	48		0.185	8		0.94	48
			0.19	14		0.96	53		0.19	14		0.96	53		0.19	7		0.96	53		0.19	7		0.96	53
			0.195	17		0.98	51		0.195	17		0.98	51		0.195	8		0.98	51		0.195	8		0.98	51
			0.2	15		1	47		0.2	15		1	47		0.2	9		1	47		0.2	9		1	47
			0.205	19		1.02	43		0.205	19		1.02	43		0.205	13		1.02	43		0.205	13		1.02	43
			0.21	18		1.04	45		0.21	18		1.04	45		0.21	16		1.04	45		0.21	16		1.04	45
			0.215	23		1.06	42		0.215	23		1.06	42		0.215	11		1.06	42		0.215	11		1.06	42
			0.22	20		1.08	40		0.22	20		1.08	40		0.22	22		1.08	40		0.22	22		1.08	40
			0.225	32		1.1	42		0.225	32		1.1	42		0.225	16		1.1	42		0.225	16		1.1	42
			0.23	38		1.12	47		0.23	38		1.12	47		0.23	19		1.12	47		0.23	19		1.12	47
			0.235	43		1.14	50		0.235	43		1.14	50		0.235	29		1.14	50		0.235	29		1.14	50
			0.24	61		1.16	48		0.24	61		1.16	48		0.24	23		1.16	48		0.24	23		1.16	48
			0.245	58		1.18	41		0.245	58		1.18	41		0.245	25		1.18	41		0.245	25		1.18	41
			0.25	71		1.2	69		0.25	71		1.2	69		0.25	24		1.2	69		0.25	24		1.2	69
			0.255	77		1.22	145		0.255	77		1.22	145		0.255	31		1.22	145		0.255	31		1.22	145
			0.26	79		1.24	219		0.26	79		1.24	219		0.26	32		1.24	219		0.26	32		1.24	219
			0.265	78		1.26	227		0.265	78		1.26	227		0.265	31		1.26	227		0.265	31		1.26	227
			0.27	79		1.28	193		0.27	79		1.28	193		0.27	34		1.28	193		0.27	34		1.28	193
			0.275	81		1.3	116		0.275	81		1.3	116		0.275	27		1.3	116		0.275	27		1.3	116
			0.28	76		1.32	72		0.28	76		1.32	72		0.28	29		1.32	72		0.28	29		1.32	72
			0.285	57		1.34	53		0.285	57		1.34	53		0.285	25		1.34	53		0.285	25		1.34	53
			0.29	46		1.36	45		0.29	46		1.36	45		0.29	19		1.36	45		0.29	19		1.36	45
			0.295	39		1.38	39		0.295	39		1.38	39		0.295	17		1.38	39		0.295	17		1.38	39
			0.3	35		1.4	41		0.3	35		1.4	41		0.3	18		1.4	41		0.3	18		1.4	41
			0.305	23		1.42	41		0.305	23		1.42	41		0.305	9		1.42	41		0.305	9		1.42	41
			0.31	17		1.44	45		0.31	17		1.44	45		0.31	15		1.44	45		0.31	15		1.44	45
			0.315	16		1.46	49		0.315	16		1.46	49		0.315	9		1.46	49		0.315	9		1.46	49
			0.32	14		1.48	51		0.32	14		1.48	51		0.32	8		1.48	51		0.32	8		1.48	51
			0.325	11		1.5	53		0.325	11		1.5	53		0.325	7		1.5	53		0.325	7		1.5	53
			0.33	11		1.52	45		0.33	11		1.52	45		0.33	10		1.52	45		0.33	10		1.52	45
			0.335	13		1.54	41		0.335	13		1.54	41		0.335	8		1.54	41		0.335	8		1.54	41
			0.34	12		1.56	55		0.34	12		1.56	55		0.34	10		1.56	55		0.34	10		1.56	55
			0.345	15		1.58	82		0.345	15		1.58	82		0.345	9		1.58	82		0.345	9		1.58	82
			0.35	15		1.6	90		0.35	15		1.6	90		0.35	14		1.6	90		0.35	14		1.6	90
			0.355	20		1.62	74		0.355	20		1.62	74		0.355	16		1.62	74		0.355	16		1.62	74
			0.36	16		1.64	65		0.36	16		1.64	65		0.36	18		1.64	65		0.36	18		1.64	65
			0.365	18		1.66	58		0.365	18		1.66	58		0.365	16		1.66	58		0.365	16		1.66	58
			0.37	23		1.68	47		0.37	23		1.68	47		0.37	13		1.68	47		0.37	13		1.68	47
			0.375	26		1.7	39		0.375	26		1.7	39		0.375	16		1.7	39		0.375	16		1.7	39
			0.38	25		1.72	41		0.38	25		1.72	41		0.38	15		1.72	41		0.38	15		1.72	41
			0.385	23		1.74	52		0.385	23		1.74	52		0.385	17		1.74	52		0.385	17		1.74	52
			0.39	26		1.76	59		0.39	26		1.76	59		0.39	19		1.76	59		0.39	19		1.76	59
			0.395	27		1.78	51		0.395	27		1.78	51		0.395	17		1.78	51		0.395	17		1.78	51
			0.4	25		1.8	52		0.4	25		1.8	52		0.4	22		1.8	52		0.4	22		1.8	52
			0.405	25		1.82	49		0.405	25		1.82	49		0.405	20		1.82	49		0.405	20		1.82	49
			0.41	18		1.84	43		0.41	18		1.84	43		0.41	13		1.84	43		0.41	13		1.84	43
			0.415	21		1.86	38		0.415	21		1.86	38		0.415	20		1.86	38		0.415	20		1.86	38
			0.42	26		1.88	42		0.42	26		1.88	42		0.42	19		1.88	42		0.42	19		1.88	42
			0.425	25		1.9	60		0.425	25		1.9	60		0.425	20		1.9	60		0.425	20		1.9	60
			0.43	36		1.92	80		0.43	36		1.92	80		0.43	23		1.92	80		0.43	23		1.92	80
			0.435	38		1.94	45		0.435	38		1.94	45		0.435	24		1.94	37		0.435	24		1.94	112
			0.44	50		1.96	41		0.44	50		1.96	41		0.44	34		1.96	31		0.44	34		1.96	133
			0.445	61		1.98	55		0.445	61		1.98	55		0.445	31		1.98	25		0.445	31		1.98	215
			0.45	67		2	82		0.45	67		2	82		0.45	55		2	27		0.45	55		2	357
			0.455	80		2.02	90		0.455	80		2.02	90		0.455	71		2.02	28		0.455	23.6667		2.02	509
			0.46	97		2.04	74		0.46	97		2.04	74		0.46	76		2.04	24		0.46	25.3333		2.04	593
			0.465	25		2.06	65		0.465	25		2.06	65		0.465	81		2.06	27		0.465	27		2.06	553
			0.47	23		2.08	58		0.47	23		2.08	58		0.47	128		2.08	28		0.47	42.6667		2.08	479
			0.475	26		2.1	47		0.475	26		2.1	47		0.475	163		2.1	27		0.475	54.3333		2.1	407
			0.48	27		2.12	39		0.48	27		2.12	39		0.48	213		2.12	26		0.48	71		2.12	335
			0.485	25		2.14	60		0.485	25		2.14	60		0.485	271		2.14	31		0.485	90.3333		2.14	288
			0.49	25		2.16	80		0.49	25		2.16	80		0.49	328		2.16	37		0.49	109.333		2.16	231
			0.495	18		2.18	82		0.495	18		2.18	82		0.495	388		2.18	38		0.495	129.333		2.18	150
			0.5	21		2.2	82		0.5	21		2.2	82		0.5	475		2.2	35		0.5	158.333		2.2	82
			0.505	26		2.22	42		0.505	26		2.22	42		0.505	578		2.22	42		0.505	192.667		2.22	42
			0.51	25		2.24	35		0.51	25		2.24	35		0.51	669		2.24	35		0.51	223		2.24	35
			0.515	36		2.26	39		0.515	36		2.26	39		0.515	729		2.26	39		0.515	243		2.26	39
			0.52	38		2.28	37		0.52	38		2.28	37		0.52	726		2.28	37		0.52	242		2.28	37
			0.525	50		2.3	37		0.525	50		2.3	37		0.525	720		2.3	37		0.525	240		2.3	37
			0.53	61		2.32	44		0.53	61		2.32	44		0.53	713		2.32	44		0.53	237.667		2.32	44
			0.535	67		2.34	45		0.535	67		2.34	45		0.535	640		2.34	45		0.535	213.333		2.34	45
			0.54	65		2.36	47		0.54	65		2.36	47		0.54	564		2.36	47		0.54	188		2.36	47
			0.545	67		2.38	37		0.545	67		2.38	37		0.545	435		2.38	37		0.545	145		2.38	37
			0.55	25		2.4	31		0.55	25		2.4	31		0.55	341		2.4	31		0.55	113.667		2.4	31
			0.555	36		2.42	25		0.555	36		2.42	25		0.555	240		2.42	25		0.555	80		2.42	25
			0.56	38		2.44	27		0.56	38		2.44	27		0.56	190		2.44	27		0.56	63.3333		2.44	27
			0.565	50		2.46	28		0.565	50		2.46	28		0.565	124		2.46	28		0.565	41.3333		2.46	28
			0.57	61		2.48	24		0.57	61		2.48	24		0.57	88		2.48	24		0.57	29.3333		2.48	24
			0.575	73		2.5	27		0.575	73		2.5	27		0.575	54		2.5	27		0.575	54		2.5	27
			0.58	45		2.52	28		0.58	45		2.52	28		0.58	30		2.52	28		0.58	30		2.52	28
			0.585	34		2.54	27		0.585	34		2.54	27		0.585	19		2.54	27		0.585	19		2.54	27
			0.59	22		2.56	26		0.59	22		2.56	26		0.59	14		2.56	26		0.59	14		2.56	26
			0.595	14		2.58	31		0.595	14		2.58	31		0.595	11		2.58	31		0.595	11		2.58	31
			0.6	15		2.6	37		0.6	15		2.6	37		0.6	14		2.6	37		0.6	14		2.6	37
			0.605	18		2.62	38		0.605	18		2.62	38		0.605	13		2.62	38		0.605	13		2.62	38
			0.61	16		2.64	35		0.61	16		2.64	35		0.61	14		2.64	35		0.61	14		2.64	35
			0.615	16		2.66	31		0.615	16		2.66	31		0.615	13		2.66	31		0.615	13		2.66	31
			0.62	17		2.68	40		0.62	17		2.68	40		0.62	13		2.68	40		0.62	13		2.68	40
			0.625	15		2.7	32		0.625	15		2.7	32		0.625	15		2.7	32		0.625	15		2.7	32
			0.63	18		2.72	25		0.63	18		2.72	25		0.63	22		2.72	25		0.63	22		2.72	25
			0.635	20		2.74	27		0.635	20		2.74	27		0.635	16		2.74	27		0.635	16		2.74	27
			0.64	19		2.76	30		0.64	19		2.76	30		0.64	11		2.76	30		0.64	11		2.76	30
			0.645	23		2.78	30		0.645	23		2.78	30		0.645	10		2.78	30		0.645	10		2.78	30
			0.65	21		2.8	29		0.65	21		2.8	29		0.65	8		2.8	29		0.65	8		2.8	29
			0.655	21		2.82	24		0.655	21		2.82	24		0.655	13		2.82	24		0.655	13		2.82	24
			0.66	26		2.84	25		0.66	26		2.84	25		0.66	15		2.84	25		0.66	15		2.84	25
			0.665	22		2.86	25		0.665	22		2.86	25		0.665	18		2.86	25		0.665	18		2.86	25
			0.67	23		2.88	24		0.67	23		2.88	24		0.67	22		2.88	24		0.67	22		2.88	24
			0.675	26		2.9	23		0.675	26		2.9	23		0.675	18		2.9	23		0.675	18		2.9	23
			0.68	29		2.92	24		0.68	29		2.92	24		0.68	24		2.92	24		0.68	24		2.92	24
			0.685	20		2.94	28		0.685	20		2.94	28		0.685	29		2.94	28		0.685	29		2.94	28
			0.69	23		2.96	22		0.69	23		2.96	22		0.69	25		2.96	22		0.69	25		2.96	22
			0.695	22		2.98	26		0.695	22		2.98	26		0.695	27		2.98	26		0.695	27		2.98	26
			0.7	28		3	24		0.7	28		3	24		0.7	26		3	24		0.7	26		3	24
			0.705	22		3.02	18		0.705	22		3.02	18		0.705	24		3.02	18		0.705	24		3.02	18
			0.71	27		3.04	18		0.71	27		3.04	18		0.71	26		3.04	18		0.71	26		3.04	18
			0.715	25		3.06	24		0.715	25		3.06	24		0.715	33		3.06	24		0.715	33		3.06	24
			0.72	19		3.08	30		0.72	19		3.08	30		0.72	29		3.08	30		0.72	29		3.08	30
			0.725	18		3.1	27		0.725	18		3.1	27		0.725	26		3.1	27		0.725	26		3.1	27
			0.73	26		3.12	27		0.73	26		3.12	27		0.73	28		3.12	27		0.73	28		3.12	27
			0.735	14		3.14	18		0.735	14		3.14	18		0.735	17		3.14	18		0.735	17		3.14	18
			0.74	13		3.16	19		0.74	13		3.16	19		0.74	12		3.16	19		0.74	12		3.16	19
			0.745	23		3.18	29		0.745	23		3.18	29		0.745	12		3.18	29		0.745	12		3.18	29
			0.75	18		3.2	31		0.75	18		3.2	31		0.75	20		3.2	31		0.75	20		3.2	31
			0.755	15		3.22	23		0.755	15		3.22	23		0.755	13		3.22	23		0.755	13		3.22	23
			0.76	17		3.24	25		0.76	17		3.24	25		0.76	8		3.24	25		0.76	8		3.24	25
			0.765	18		3.26	25		0.765	18		3.26	25		0.765	14		3.26	25		0.765	14		3.26	25
			0.77	20		3.28	22		0.77	20		3.28	22		0.77	11		3.28	22		0.77	11		3.28	22
			0.775	17		3.3	23		0.775	17		3.3	23		0.775	14		3.3	23		0.775	14		3.3	23
			0.78	14		3.32	28		0.78	14		3.32	28		0.78	20		3.32	28		0.78	20		3.32	28
			0.785	19		3.34	29		0.785	19		3.34	29		0.785	14		3.34	29		0.785	14		3.34	29
			0.79	27		3.36	23		0.79	27		3.36	23		0.79	13		3.36	23		0.79	13		3.36	23
			0.795	30		3.38	27		0.795	30		3.38	27		0.795	12		3.38	27		0.795	12		3.38	27
			0.8	28		3.4	27		0.8	28		3.4	27		0.8	11		3.4	27		0.8	11		3.4	27
			0.805	19		3.42	21		0.805	19		3.42	21		0.805	15		3.42	21		0.805	15		3.42	21
			0.81	26		3.44	22		0.81	26		3.44	22		0.81	14		3.44	22		0.81	14		3.44	22
			0.815	22		3.46	22		0.815	22		3.46	22		0.815	16		3.46	22		0.815	16		3.46	22
			0.82	23		3.48	17		0.82	23		3.48	17		0.82	12		3.48	17		0.82	12		3.48	17
			0.825	21		3.5	18		0.825	21		3.5	18		0.825	16		3.5	18		0.825	16		3.5	18
			0.83	18		3.52	19		0.83	18		3.52	19		0.83	12		3.52	19		0.83	12		3.52	19
			0.835	16		3.54	18		0.835	16		3.54	18		0.835	15		3.54	18		0.835	15		3.54	18
			0.84	20		3.56	16		0.84	20		3.56	16		0.84	13		3.56	16		0.84	13		3.56	16
			0.845	19		3.58	19		0.845	19		3.58	19		0.845	20		3.58	19		0.845	20		3.58	19
			0.85	19		3.6	21		0.85	19		3.6	21		0.85	21		3.6	21		0.85	21		3.6	21
			0.855	32		3.62	22		0.855	32		3.62	22		0.855	19		3.62	22		0.855	19		3.62	22
			0.86	24		3.64	20		0.86	24		3.64	20		0.86	15		3.64	20		0.86	15		3.64	20
			0.865	25		3.66	18		0.865	25		3.66	18		0.865	19		3.66	18		0.865	19		3.66	18
			0.87	29		3.68	22		0.87	29		3.68	22		0.87	17		3.68	22		0.87	17		3.68	22
			0.875	22		3.7	19		0.875	22		3.7	19		0.875	18		3.7	19		0.875	18		3.7	19
			0.88	27		3.72	20		0.88	27		3.72	20		0.88	17		3.72	20		0.88	17		3.72	20
			0.885	22		3.74	23		0.885	22		3.74	23		0.885	14		3.74	23		0.885	14		3.74	23
			0.89	20		3.76	20		0.89	20		3.76	20		0.89	8		3.76	20		0.89	8		3.76	20
			0.895	28		3.78	21		0.895	28		3.78	21		0.895	18		3.78	21		0.895	18		3.78	21
			0.9	36		3.8	22		0.9	36		3.8	22		0.9	18		3.8	22		0.9	18		3.8	22
			0.905	33		3.82	14		0.905	33		3.82	14		0.905	15		3.82	14		0.905	15		3.82	14
			0.91	29		3.84	10		0.91	29		3.84	10		0.91	21		3.84	10		0.91	21		3.84	10
			0.915	30		3.86	11		0.915	30		3.86	11		0.915	18		3.86	11		0.915	18		3.86	11
			0.92	29		3.88	16		0.92	29		3.88	16		0.92	19		3.88	16		0.92	19		3.88	16
			0.925	31		3.9	21		0.925	31		3.9	21		0.925	15		3.9	21		0.925	15		3.9	21
			0.93	27		3.92	21		0.93	27		3.92	21		0.93	22		3.92	21		0.93	22		3.92	21
			0.935	22		3.94	18		0.935	22		3.94	18		0.935	19		3.94	18		0.935	19		3.94	18
			0.94	27		3.96	16		0.94	27		3.96	16		0.94	21		3.96	16		0.94	21		3.96	16
			0.945	32		3.98	17		0.945	32		3.98	17		0.945	23		3.98	17		0.945	23		3.98	17
			0.95	28		4	14		0.95	28		4	14		0.95	25		4	14		0.95	25		4	14
			0.955	28		4.02	15		0.955	28		4.02	15		0.955	29		4.02	15		0.955	29		4.02	15
			0.96	31		4.04	14		0.96	31		4.04	14		0.96	24		4.04	14		0.96	24		4.04	14
			0.965	34		4.06	16		0.965	34		4.06	16		0.965	24		4.06	16		0.965	24		4.06	16
			0.97	40		4.08	22		0.97	40		4.08	22		0.97	23		4.08	22		0.97	23		4.08	22
			0.975	37		4.1	23		0.975	37		4.1	23		0.975	24		4.1	23		0.975	24		4.1	23
			0.98	37		4.12	20		0.98	37		4.12	20		0.98	20		4.12	20		0.98	20		4.12	20
			0.985	37		4.14	14		0.985	37		4.14	14		0.985	21		4.14	14		0.985	21		4.14	14
			0.99	48		4.16	17		0.99	48		4.16	17		0.99	26		4.16	17		0.99	26		4.16	17
			0.995	63		4.18	18		0.995	63		4.18	18		0.995	25		4.18	18		0.995	25		4.18	18
			1	75		4.2	17		1	75		4.2	17		1	22		4.2	17		1	22		4.2	17
			1.005	82		4.22	14		1.005	82		4.22	14		1.005	26		4.22	14		1.005	26		4.22	14
			1.01	91		4.24	14		1.01	91		4.24	14		1.01	32		4.24	14		1.01	32		4.24	14
			1.015	119		4.26	14		1.015	119		4.26	14		1.015	25		4.26	14		1.015	25		4.26	14
			1.02	131		4.28	16		1.02	131		4.28	16		1.02	31		4.28	16		1.02	31		4.28	16
			1.025	161		4.3	18		1.025	161		4.3	18		1.025	33		4.3	18		1.025	33		4.3	18
			1.03	169		4.32	14		1.03	169		4.32	14		1.03	37		4.32	14		1.03	37		4.32	14
			1.035	182		4.34	10		1.035	182		4.34	10		1.035	43		4.34	10		1.035	43		4.34	10
			1.04	192		4.36	19		1.04	192		4.36	19		1.04	43		4.36	19		1.04	43		4.36	19
			1.045	189		4.38	18		1.045	189		4.38	18		1.045	36		4.38	18		1.045	36		4.38	18
			1.05	194		4.4	14		1.05	194		4.4	14		1.05	43		4.4	14		1.05	43		4.4	14
			1.055	181		4.42	17		1.055	181		4.42	17		1.055	41		4.42	17		1.055	41		4.42	17
			1.06	164		4.44	19		1.06	164		4.44	19		1.06	31		4.44	19		1.06	31		4.44	19
			1.065	153		4.46	21		1.065	153		4.46	21		1.065	32		4.46	21		1.065	32		4.46	21
			1.07	134		4.48	16		1.07	134		4.48	16		1.07	31		4.48	16		1.07	31		4.48	16
			1.075	115		4.5	16		1.075	115		4.5	16		1.075	34		4.5	16		1.075	34		4.5	16
			1.08	100		4.52	14		1.08	100		4.52	14		1.08	27		4.52	14		1.08	27		4.52	14
			1.085	80		4.54	12		1.085	80		4.54	12		1.085	23		4.54	12		1.085	23		4.54	12
			1.09	68		4.56	11		1.09	68		4.56	11		1.09	28		4.56	11		1.09	28		4.56	11
			1.095	61		4.58	16		1.095	61		4.58	16		1.095	21		4.58	16		1.095	21		4.58	16
			1.1	46		4.6	18		1.1	46		4.6	18		1.1	24		4.6	18		1.1	24		4.6	18
			1.105	39		4.62	14		1.105	39		4.62	14		1.105	25		4.62	14		1.105	25		4.62	14
			1.11	37		4.64	10		1.11	37		4.64	10		1.11	20		4.64	10		1.11	20		4.64	10
			1.115	38		4.66	9		1.115	38		4.66	9		1.115	26		4.66	9		1.115	26		4.66	9
			1.12	24		4.68	13		1.12	24		4.68	13		1.12	28		4.68	13		1.12	28		4.68	13
			1.125	25		4.7	13		1.125	25		4.7	13		1.125	26		4.7	13		1.125	26		4.7	13
			1.13	30		4.72	13		1.13	30		4.72	13		1.13	25		4.72	13		1.13	25		4.72	13
			1.135	30		4.74	13		1.135	30		4.74	13		1.135	23		4.74	13		1.135	23		4.74	13
			1.14	30		4.76	13		1.14	30		4.76	13		1.14	23		4.76	13		1.14	23		4.76	13
			1.145	28		4.78	12		1.145	28		4.78	12		1.145	25		4.78	12		1.145	25		4.78	12
			1.15	24		4.8	7		1.15	24		4.8	7		1.15	30		4.8	7		1.15	30		4.8	7
			1.155	27		4.82	11		1.155	27		4.82	11		1.155	24		4.82	11		1.155	24		4.82	11
			1.16	29		4.84	13		1.16	29		4.84	13		1.16	29		4.84	13		1.16	29		4.84	13
			1.165	29		4.86	13		1.165	29		4.86	13		1.165	23		4.86	13		1.165	23		4.86	13
			1.17	34		4.88	13		1.17	34		4.88	13		1.17	31		4.88	13		1.17	31		4.88	13
			1.175	37		4.9	11		1.175	37		4.9	11		1.175	33		4.9	11		1.175	33		4.9	11
			1.18	30		4.92	11		1.18	30		4.92	11		1.18	31		4.92	11		1.18	31		4.92	11
			1.185	30		4.94	15		1.185	30		4.94	15		1.185	36		4.94	15		1.185	36		4.94	15
			1.19	35		4.96	15		1.19	35		4.96	15		1.19	32		4.96	15		1.19	32		4.96	15
			1.195	29		4.98	13		1.195	29		4.98	13		1.195	41		4.98	13		1.195	41		4.98	13
			1.2	43		5	13		1.2	43		5	13		1.2	37		5	13		1.2	37		5	13
			1.205	45		5.02	15		1.205	45		5.02	15		1.205	42		5.02	15		1.205	42		5.02	15
			1.21	49		5.04	16		1.21	49		5.04	16		1.21	36		5.04	16		1.21	36		5.04	16
			1.215	39		5.06	17		1.215	39		5.06	17		1.215	43		5.06	17		1.215	43		5.06	17
			1.22	47		5.08	17		1.22	47		5.08	17		1.22	74		5.08	17		1.22	74		5.08	17
			1.225	38		5.1	16		1.225	38		5.1	16		1.225	74		5.1	16		1.225	74		5.1	16
			1.23	45		5.12	16		1.23	45		5.12	16		1.23	82		5.12	16		1.23	82		5.12	16
			1.235	42		5.14	15		1.235	42		5.14	15		1.235	78		5.14	15		1.235	78		5.14	15
			1.24	48		5.16	11		1.24	48		5.16	11		1.24	88		5.16	11		1.24	88		5.16	11
			1.245	44		5.18	12		1.245	44		5.18	12		1.245	96		5.18	12		1.245	96		5.18	12
			1.25	40		5.2	13		1.25	40		5.2	13		1.25	95		5.2	13		1.25	95		5.2	13
			1.255	39		5.22	10		1.255	39		5.22	10		1.255	118		5.22	10		1.255	118		5.22	10
			1.26	44		5.24	8		1.26	44		5.24	8		1.26	103		5.24	8		1.26	103		5.24	8
			1.265	46		5.26	11		1.265	46		5.26	11		1.265	101		5.26	11		1.265	101		5.26	11
			1.27	47		5.28	12		1.27	47		5.28	12		1.27	94		5.28	12		1.27	94		5.28	12
			1.275	55		5.3	8		1.275	55		5.3	8		1.275	105		5.3	8		1.275	105		5.3	8
			1.28	53		5.32	10		1.28	53		5.32	10		1.28	83		5.32	10		1.28	83		5.32	10
			1.285	36		5.34	9		1.285	36		5.34	9		1.285	65		5.34	9		1.285	65		5.34	9
			1.29	40		5.36	13		1.29	40		5.36	13		1.29	61		5.36	13		1.29	61		5.36	13
			1.295	39		5.38	14		1.295	39		5.38	14		1.295	57		5.38	14		1.295	57		5.38	14
			1.3	38		5.4	13		1.3	38		5.4	13		1.3	57		5.4	13		1.3	57		5.4	13
			1.305	40		5.42	11		1.305	40		5.42	11		1.305	52		5.42	11		1.305	52		5.42	11
			1.31	35		5.44	12		1.31	35		5.44	12		1.31	40		5.44	12		1.31	40		5.44	12
			1.315	40		5.46	14		1.315	40		5.46	14		1.315	32		5.46	14		1.315	32		5.46	14
			1.32	43		5.48	16		1.32	43		5.48	16		1.32	35		5.48	16		1.32	35		5.48	16
			1.325	35		5.5	13		1.325	35		5.5	13		1.325	34		5.5	13		1.325	34		5.5	13
			1.33	30		5.52	10		1.33	30		5.52	10		1.33	31		5.52	10		1.33	31		5.52	10
			1.335	37		5.54	10		1.335	37		5.54	10		1.335	27		5.54	10		1.335	27		5.54	10
			1.34	34		5.56	11		1.34	34		5.56	11		1.34	27		5.56	11		1.34	27		5.56	11
			1.345	40		5.58	10		1.345	40		5.58	10		1.345	32		5.58	10		1.345	32		5.58	10
			1.35	41		5.6	8		1.35	41		5.6	8		1.35	40		5.6	8		1.35	40		5.6	8
			1.355	38		5.62	8		1.355	38		5.62	8		1.355	31		5.62	8		1.355	31		5.62	8
			1.36	37		5.64	7		1.36	37		5.64	7		1.36	25		5.64	7		1.36	25		5.64	7
			1.365	45		5.66	12		1.365	45		5.66	12		1.365	27		5.66	12		1.365	27		5.66	12
			1.37	37		5.68	15		1.37	37		5.68	15		1.37	22		5.68	15		1.37	22		5.68	15
			1.375	34		5.7	10		1.375	34		5.7	10		1.375	30		5.7	10		1.375	30		5.7	10
			1.38	32		5.72	8		1.38	32		5.72	8		1.38	35		5.72	8		1.38	35		5.72	8
			1.385	41		5.74	8		1.385	41		5.74	8		1.385	39		5.74	8		1.385	39		5.74	8
			1.39	33		5.76	13		1.39	33		5.76	13		1.39	28		5.76	13		1.39	28		5.76	13
			1.395	46		5.78	16		1.395	46		5.78	16		1.395	31		5.78	16		1.395	31		5.78	16
			1.4	46		5.8	11		1.4	46		5.8	11		1.4	41		5.8	11		1.4	41		5.8	11
			1.405	56		5.82	8		1.405	56		5.82	8		1.405	45		5.82	8		1.405	45		5.82	8
			1.41	63		5.84	9		1.41	63		5.84	9		1.41	46		5.84	9		1.41	46		5.84	9
			1.415	82		5.86	13		1.415	82		5.86	13		1.415	59		5.86	13		1.415	59		5.86	13
			1.42	84		5.88	14		1.42	84		5.88	14		1.42	63		5.88	14		1.42	63		5.88	14
			1.425	90		5.9	14		1.425	90		5.9	14		1.425	90		5.9	14		1.425	90		5.9	14
			1.43	95		5.92	12		1.43	95		5.92	12		1.43	95		5.92	12		1.43	95		5.92	12
			1.435	98		5.94	14		1.435	98		5.94	14		1.435	98		5.94	14		1.435	98		5.94	14
			1.44	127		5.96	11		1.44	127		5.96	11		1.44	127		5.96	11		1.44	127		5.96	11
			1.445	138		5.98	13		1.445	138		5.98	13		1.445	138		5.98	13		1.445	138		5.98	13
			1.45	148		6	11		1.45	148		6	11		1.45	148		6	11		1.45	148		6	11
			1.455	242		6.02	15		1.455	242		6.02	15		1.455	242		6.02	15		1.455	242		6.02	15
			1.46	316		6.04	15		1.46	316		6.04	15		1.46	316		6.04	15		1.46	316		6.04	15
			1.465	394		6.06	12		1.465	394		6.06	12		1.465	394		6.06	12		1.465	394		6.06	12
			1.47	485		6.08	11		1.47	485		6.08	11		1.47	485		6.08	11		1.47	485		6.08	11
			1.475	511		6.1	8		1.475	511		6.1	8		1.475	511		6.1	8		1.475	511		6.1	8
			1.48	586		6.12	12		1.48	586		6.12	12		1.48	586		6.12	12		1.48	586		6.12	12
			1.485	609		6.14	14		1.485	609		6.14	14		1.485	609		6.14	14		1.485	609		6.14	14
			1.49	592		6.16	11		1.49	592		6.16	11		1.49	592		6.16	11		1.49	592		6.16	11
			1.495	592		6.18	10		1.495	592		6.18	10		1.495	592		6.18	10		1.495	592		6.18	10
			1.5	574		6.2	10		1.5	574		6.2	10		1.5	574		6.2	10		1.5	574		6.2	10
			1.505	540		6.22	9		1.505	540		6.22	9		1.505	540		6.22	9		1.505	540		6.22	9
			1.51	512		6.24	11		1.51	512		6.24	11		1.51	512		6.24	11		1.51	512		6.24	11
			1.515	384		6.26	11		1.515	384		6.26	11		1.515	384		6.26	11		1.515	384		6.26	11
			1.52	291		6.28	13		1.52	291		6.28	13		1.52	291		6.28	13		1.52	291		6.28	13
			1.525	210		6.3	10		1.525	210		6.3	10		1.525	210		6.3	10		1.525	210		6.3	10
			1.53	151		6.32	8		1.53	151		6.32	8		1.53	151		6.32	8		1.53	151		6.32	8
			1.535	148		6.34	11		1.535	148		6.34	11		1.535	148		6.34	11		1.535	148		6.34	11
			1.54	148		6.36	13		1.54	148		6.36	13		1.54	148		6.36	13		1.54	148		6.36	13
			1.545	147		6.38	12		1.545	147		6.38	12		1.545	147		6.38	12		1.545	147		6.38	12
			1.55	145		6.4	12		1.55	145		6.4	12		1.55	145		6.4	12		1.55	145		6.4	12
			1.555	143		6.42	12		1.555	143		6.42	12		1.555	143		6.42	12		1.555	143		6.42	12
			1.56	113		6.44	13		1.56	113		6.44	13		1.56	113		6.44	13		1.56	113		6.44	13
			1.565	107		6.46	8		1.565	107		6.46	8		1.565	107		6.46	8		1.565	107		6.46	8
			1.57	86		6.48	8		1.57	86		6.48	8		1.57	86		6.48	8		1.57	86		6.48	8
			1.575	67		6.5	11		1.575	67		6.5	11		1.575	67		6.5	11		1.575	67		6.5	11
			1.58	64		6.52	11		1.58	64		6.52	11		1.58	48		6.52	11		1.58	48		6.52	11
			1.585	51		6.54	7		1.585	51		6.54	7		1.585	47		6.54	7		1.585	47		6.54	7
			1.59	50		6.56	7		1.59	50		6.56	7		1.59	37		6.56	7		1.59	37		6.56	7
			1.595	59		6.58	8		1.595	59		6.58	8		1.595	56		6.58	8		1.595	56		6.58	8
			1.6	47		6.6	11		1.6	47		6.6	11		1.6	50		6.6	11		1.6	50		6.6	11
			1.605	50		6.62	8		1.605	50		6.62	8		1.605	53		6.62	8		1.605	53		6.62	8
			1.61	51		6.64	4		1.61	51		6.64	4		1.61	44		6.64	4		1.61	44		6.64	4
			1.615	46		6.66	4		1.615	46		6.66	4		1.615	43		6.66	4		1.615	43		6.66	4
			1.62	38		6.68	5		1.62	38		6.68	5		1.62	38		6.68	5		1.62	38		6.68	5
			1.625	47		6.7	9		1.625	47		6.7	9		1.625	41		6.7	9		1.625	41		6.7	9
			1.63	53		6.72	10		1.63	53		6.72	10		1.63	35		6.72	10		1.63	35		6.72	10
			1.635	49		6.74	9		1.635	49		6.74	9		1.635	45		6.74	9		1.635	45		6.74	9
			1.64	49		6.76	10		1.64	49		6.76	10		1.64	45		6.76	10		1.64	45		6.76	10
			1.645	51		6.78	7		1.645	51		6.78	7		1.645	56		6.78	7		1.645	56		6.78	7
			1.65	56		6.8	7		1.65	56		6.8	7		1.65	56		6.8	7		1.65	56		6.8	7
			1.655	61		6.82	9		1.655	61		6.82	9		1.655	77		6.82	9		1.655	77		6.82	9
			1.66	86		6.84	8		1.66	86		6.84	8		1.66	87		6.84	8		1.66	87		6.84	8
			1.665	107		6.86	8		1.665	107		6.86	8		1.665	102		6.86	8		1.665	102		6.86	8
			1.67	136		6.88	12		1.67	136		6.88	12		1.67	140		6.88	12		1.67	140		6.88	12
			1.675	169		6.9	10		1.675	169		6.9	10		1.675	173		6.9	10		1.675	173		6.9	10
			1.68	252		6.92	6		1.68	252		6.92	6		1.68	247		6.92	6		1.68	247		6.92	6
			1.685	291		6.94	6		1.685	291		6.94	6		1.685	325		6.94	6		1.685	325		6.94	6
			1.69	425		6.96	5		1.69	425		6.96	5		1.69	407		6.96	5		1.69	407		6.96	5
			1.695	512		6.98	5		1.695	512		6.98	5		1.695	523		6.98	5		1.695	523		6.98	5
			1.7	601		7	6		1.7	601		7	6		1.7	648		7	6		1.7	648		7	6
			1.705	790		7.02	8		1.705	790		7.02	8		1.705	774		7.02	8		1.705	774		7.02	8
			1.71	889		7.04	8		1.71	889		7.04	8		1.71	923		7.04	8		1.71	923		7.04	8
			1.715	1000		7.06	11		1.715	1000		7.06	11		1.715	1113		7.06	11		1.715	1113		7.06	11
			1.72	1127		7.08	9		1.72	1127		7.08	9		1.72	1261		7.08	9		1.72	1261		7.08	9
			1.725	1299		7.1	8		1.725	1299		7.1	8		1.725	1335		7.1	8		1.725	1335		7.1	8
			1.73	1426		7.12	7		1.73	1426		7.12	7		1.73	1447		7.12	7		1.73	1447		7.12	7
			1.735	1468		7.14	12		1.735	1468		7.14	12		1.735	1542		7.14	12		1.735	1542		7.14	12
			1.74	1492		7.16	12		1.74	1492		7.16	12		1.74	1587		7.16	12		1.74	1587		7.16	12
			1.745	1485		7.18	9		1.745	1485		7.18	9		1.745	1598		7.18	9		1.745	1598		7.18	9
			1.75	1467		7.2	9		1.75	1467		7.2	9		1.75	1522		7.2	9		1.75	1522		7.2	9
			1.755	1423		7.22	9		1.755	1423		7.22	9		1.755	1469		7.22	9		1.755	1469		7.22	9
			1.76	1334		7.24	8		1.76	1334		7.24	8		1.76	1428		7.24	8		1.76	1428		7.24	8
			1.765	1201		7.26	7		1.765	1201		7.26	7		1.765	1283		7.26	7		1.765	1283		7.26	7
			1.77	1091		7.28	6		1.77	1091		7.28	6		1.77	1144		7.28	6		1.77	1144		7.28	6
			1.775	974		7.3	5		1.775	974		7.3	5		1.775	990		7.3	5		1.775	990		7.3	5
			1.78	834		7.32	9		1.78	834		7.32	9		1.78	845		7.32	9		1.78	845		7.32	9
			1.785	646		7.34	9		1.785	646		7.34	9		1.785	675		7.34	9		1.785	675		7.34	9
			1.79	501		7.36	7		1.79	501		7.36	7		1.79	549		7.36	7		1.79	549		7.36	7
			1.795	423		7.38	6		1.795	423		7.38	6		1.795	463		7.38	6		1.795	463		7.38	6
			1.8	346		7.4	6		1.8	346		7.4	6		1.8	370		7.4	6		1.8	370		7.4	6
			1.805	274		7.42	9		1.805	274		7.42	9		1.805	285		7.42	9		1.805	285		7.42	9
			1.81	212		7.44	10		1.81	212		7.44	10		1.81	253		7.44	10		1.81	253		7.44	10
			1.815	175		7.46	11		1.815	175		7.46	11		1.815	189		7.46	11		1.815	189		7.46	11
			1.82	145		7.48	9		1.82	145		7.48	9		1.82	153		7.48	9		1.82	153		7.48	9
			1.825	127		7.5	8		1.825	127		7.5	8		1.825	137		7.5	8		1.825	137		7.5	8
			1.83	111		7.52	7		1.83	111		7.52	7		1.83	115		7.52	7		1.83	115		7.52	7
			1.835	109		7.54	10		1.835	109		7.54	10		1.835	108		7.54	10		1.835	108		7.54	10
			1.84	89		7.56	9		1.84	89		7.56	9		1.84	90		7.56	9		1.84	90		7.56	9
			1.845	83		7.58	9		1.845	83		7.58	9		1.845	91		7.58	9		1.845	91		7.58	9
			1.85	78		7.6	8		1.85	78		7.6	8		1.85	73		7.6	8		1.85	73		7.6	8
			1.855	55		7.62	6		1.855	55		7.62	6		1.855	59		7.62	6		1.855	59		7.62	6
			1.86	59		7.64	4		1.86	59		7.64	4		1.86	55		7.64	4		1.86	55		7.64	4
			1.865	51		7.66	4		1.865	51		7.66	4		1.865	54		7.66	4		1.865	54		7.66	4
			1.87	53		7.68	6		1.87	53		7.68	6		1.87	55		7.68	6		1.87	55		7.68	6
			1.875	45		7.7	6		1.875	45		7.7	6		1.875	44		7.7	6		1.875	44		7.7	6
			1.88	41		7.72	7		1.88	41		7.72	7		1.88	39		7.72	7		1.88	39		7.72	7
			1.885	30		7.74	8		1.885	30		7.74	8		1.885	39		7.74	8		1.885	39		7.74	8
			1.89	36		7.76	8		1.89	36		7.76	8		1.89	34		7.76	8		1.89	34		7.76	8
			1.895	28		7.78	6		1.895	28		7.78	6		1.895	32		7.78	6		1.895	32		7.78	6
			1.9	29		7.8	9		1.9	29		7.8	9		1.9	25		7.8	9		1.9	25		7.8	9
			1.905	29		7.82	9		1.905	29		7.82	9		1.905	28		7.82	9		1.905	28		7.82	9
			1.91	24		7.84	8		1.91	24		7.84	8		1.91	33		7.84	8		1.91	33		7.84	8
			1.915	25		7.86	8		1.915	25		7.86	8		1.915	25		7.86	8		1.915	25		7.86	8
			1.92	27		7.88	6		1.92	27		7.88	6		1.92	25		7.88	6		1.92	25		7.88	6
			1.925	25		7.9	7		1.925	25		7.9	7		1.925	24		7.9	7		1.925	24		7.9	7
			1.93	25		7.92	3		1.93	25		7.92	3		1.93	30		7.92	3		1.93	30		7.92	3
			1.935	22		7.94	7		1.935	22		7.94	7		1.935	36		7.94	7		1.935	36		7.94	7
			1.94	32		7.96	14		1.94	32		7.96	14		1.94	28		7.96	14		1.94	28		7.96	14
			1.945	33		7.98	14		1.945	33		7.98	14		1.945	22		7.98	14		1.945	22		7.98	14
			1.95	25		8	12		1.95	25		8	12		1.95	25		8	12		1.95	25		8	12
			1.955	35		8.02	13		1.955	35		8.02	13		1.955	28		8.02	13		1.955	28		8.02	13
			1.96	28		8.04	13		1.96	28		8.04	13		1.96	32		8.04	13		1.96	32		8.04	13
			1.965	27		8.06	13		1.965	27		8.06	13		1.965	29		8.06	13		1.965	29		8.06	13
			1.97	44		8.08	9		1.97	44		8.08	9		1.97	30		8.08	9		1.97	30		8.08	9
			1.975	45		8.1	5		1.975	45		8.1	5		1.975	38		8.1	5		1.975	38		8.1	5
			1.98	50		8.12	5		1.98	50		8.12	5		1.98	40		8.12	5		1.98	40		8.12	5
			1.985	50		8.14	10		1.985	50		8.14	10		1.985	53		8.14	10		1.985	53		8.14	10
			1.99	55		8.16	9		1.99	55		8.16	9		1.99	54		8.16	9		1.99	54		8.16	9
			1.995	67		8.18	9		1.995	67		8.18	9		1.995	60		8.18	9		1.995	60		8.18	9
			2	78		8.2	8		2	78		8.2	8		2	73		8.2	8		2	73		8.2	8
			2.005	73		8.22	10		2.005	73		8.22	10		2.005	82		8.22	10		2.005	82		8.22	10
			2.01	88		8.24	7		2.01	88		8.24	7		2.01	83		8.24	7		2.01	83		8.24	7
			2.015	93		8.26	7		2.015	93		8.26	7		2.015	78		8.26	7		2.015	78		8.26	7
			2.02	95		8.28	9		2.02	95		8.28	9		2.02	93		8.28	9		2.02	93		8.28	9
			2.025	100		8.3	10		2.025	100		8.3	10		2.025	90		8.3	10		2.025	90		8.3	10
			2.03	104		8.32	6		2.03	104		8.32	6		2.03	108		8.32	6		2.03	80		8.32	6
			2.035	119		8.34	5		2.035	119		8.34	5		2.035	116		8.34	5		2.035	112		8.34	5
			2.04	129		8.36	5		2.04	129		8.36	5		2.04	118		8.36	5		2.04	133		8.36	5
			2.045	124		8.38	6		2.045	124		8.38	6		2.045	118		8.38	6		2.045	215		8.38	6
			2.05	111		8.4	7		2.05	111		8.4	7		2.05	125		8.4	7		2.05	357		8.4	7
			2.055	121		8.42	7		2.055	121		8.42	7		2.055	124		8.42	7		2.055	509		8.42	7
			2.06	125		8.44	5		2.06	125		8.44	5		2.06	130		8.44	5		2.06	593		8.44	5
			2.065	109		8.46	8		2.065	109		8.46	8		2.065	109		8.46	8		2.065	553		8.46	8
			2.07	104		8.48	9		2.07	104		8.48	9		2.07	114		8.48	9		2.07	479		8.48	9
			2.075	99		8.5	7		2.075	99		8.5	7		2.075	120		8.5	7		2.075	407		8.5	7
			2.08	93		8.52	4		2.08	93		8.52	4		2.08	102		8.52	4		2.08	335		8.52	4
			2.085	106		8.54	4		2.085	106		8.54	4		2.085	104		8.54	4		2.085	288		8.54	4
			2.09	110		8.56	8		2.09	110		8.56	8		2.09	106		8.56	8		2.09	231		8.56	8
			2.095	87		8.58	7		2.095	87		8.58	7		2.095	91		8.58	7		2.095	136		8.58	7
			2.1	91		8.6	11		2.1	91		8.6	11		2.1	83		8.6	11		2.1	128		8.6	11
			2.105	77		8.62	12		2.105	77		8.62	12		2.105	86		8.62	12		2.105	124		8.62	12
			2.11	81		8.64	10		2.11	81		8.64	10		2.11	75		8.64	10		2.11	120		8.64	10
			2.115	86		8.66	8		2.115	86		8.66	8		2.115	81		8.66	8		2.115	119		8.66	8
			2.12	81		8.68	10		2.12	81		8.68	10		2.12	89		8.68	10		2.12	109		8.68	10
			2.125	80		8.7	9		2.125	80		8.7	9		2.125	91		8.7	9		2.125	95		8.7	9
			2.13	73		8.72	6		2.13	73		8.72	6		2.13	73		8.72	6		2.13	73		8.72	6
			2.135	79		8.74	4		2.135	79		8.74	4		2.135	67		8.74	4		2.135	67		8.74	4
			2.14	65		8.76	3		2.14	65		8.76	3		2.14	74		8.76	3		2.14	74		8.76	3
			2.145	64		8.78	4		2.145	64		8.78	4		2.145	62		8.78	4		2.145	62		8.78	4
			2.15	69		8.8	11		2.15	69		8.8	11		2.15	64		8.8	11		2.15	64		8.8	11
			2.155	74		8.82	9		2.155	74		8.82	9		2.155	74		8.82	9		2.155	74		8.82	9
			2.16	61		8.84	7		2.16	61		8.84	7		2.16	50		8.84	7		2.16	50		8.84	7
			2.165	50		8.86	6		2.165	50		8.86	6		2.165	42		8.86	6		2.165	42		8.86	6
			2.17	46		8.88	5		2.17	46		8.88	5		2.17	45		8.88	5		2.17	45		8.88	5
			2.175	41		8.9	4		2.175	41		8.9	4		2.175	39		8.9	4		2.175	39		8.9	4
			2.18	44		8.92	5		2.18	44		8.92	5		2.18	37		8.92	5		2.18	37		8.92	5
			2.185	38		8.94	7		2.185	38		8.94	7		2.185	33		8.94	7		2.185	33		8.94	7
			2.19	30		8.96	5		2.19	30		8.96	5		2.19	31		8.96	5		2.19	31		8.96	5
			2.195	32		8.98	4		2.195	32		8.98	4		2.195	24		8.98	4		2.195	24		8.98	4
			2.2	27		9	7		2.2	27		9	7		2.2	22		9	7		2.2	22		9	7
			2.205	20		9.02	7		2.205	20		9.02	7		2.205	16		9.02	7		2.205	16		9.02	7
			2.21	27		9.04	6		2.21	27		9.04	6		2.21	18		9.04	6		2.21	18		9.04	6
			2.215	23		9.06	7		2.215	23		9.06	7		2.215	25		9.06	7		2.215	25		9.06	7
			2.22	22		9.08	6		2.22	22		9.08	6		2.22	22		9.08	6		2.22	22		9.08	6
			2.225	17		9.1	9		2.225	17		9.1	9		2.225	10		9.1	9		2.225	10		9.1	9
			2.23	15		9.12	7		2.23	15		9.12	7		2.23	13		9.12	7		2.23	13		9.12	7
			2.235	23		9.14	4		2.235	23		9.14	4		2.235	16		9.14	4		2.235	16		9.14	4
			2.24	18		9.16	4		2.24	18		9.16	4		2.24	23		9.16	4		2.24	23		9.16	4
			2.245	15		9.18	5		2.245	15		9.18	5		2.245	19		9.18	5		2.245	19		9.18	5
			2.25	16		9.2	7		2.25	16		9.2	7		2.25	18		9.2	7		2.25	18		9.2	7
			2.255	15		9.22	7		2.255	15		9.22	7		2.255	21		9.22	7		2.255	21		9.22	7
			2.26	23		9.24	5		2.26	23		9.24	5		2.26	15		9.24	5		2.26	15		9.24	5
			2.265	28		9.26	8		2.265	28		9.26	8		2.265	11		9.26	8		2.265	11		9.26	8
			2.27	20		9.28	12		2.27	20		9.28	12		2.27	23		9.28	12		2.27	23		9.28	12
			2.275	22		9.3	16		2.275	22		9.3	16		2.275	22		9.3	16		2.275	22		9.3	16
			2.28	23		9.32	12		2.28	23		9.32	12		2.28	25		9.32	12		2.28	25		9.32	12
			2.285	18		9.34	22		2.285	18		9.34	22		2.285	22		9.34	22		2.285	22		9.34	22
			2.29	16		9.36	37		2.29	16		9.36	37		2.29	27		9.36	37		2.29	27		9.36	37
			2.295	17		9.38	38		2.295	17		9.38	38		2.295	25		9.38	38		2.295	25		9.38	38
			2.3	22		9.4	50		2.3	22		9.4	50		2.3	22		9.4	50		2.3	22		9.4	50
			2.305	18		9.42	47		2.305	18		9.42	47		2.305	25		9.42	47		2.305	25		9.42	47
			2.31	13		9.44	43		2.31	13		9.44	43		2.31	26		9.44	43		2.31	26		9.44	43
			2.315	22		9.46	42		2.315	22		9.46	42		2.315	28		9.46	42		2.315	28		9.46	42
			2.32	27		9.48	38		2.32	27		9.48	38		2.32	30		9.48	38		2.32	30		9.48	38
			2.325	22		9.5	33		2.325	22		9.5	33		2.325	33		9.5	33		2.325	33		9.5	33
			2.33	18		9.52	26		2.33	18		9.52	26		2.33	24		9.52	26		2.33	24		9.52	26
			2.335	19		9.54	20		2.335	19		9.54	20		2.335	26		9.54	20		2.335	26		9.54	20
			2.34	23		9.56	16		2.34	23		9.56	16		2.34	27		9.56	16		2.34	27		9.56	16
			2.345	22		9.58	17		2.345	22		9.58	17		2.345	24		9.58	17		2.345	24		9.58	17
			2.35	19		9.6	14		2.35	19		9.6	14		2.35	22		9.6	14		2.35	22		9.6	14
			2.355	23		9.62	9		2.355	23		9.62	9		2.355	15		9.62	9		2.355	15		9.62	9
			2.36	18		9.64	6		2.36	18		9.64	6		2.36	20		9.64	6		2.36	20		9.64	6
			2.365	20		9.66	5		2.365	20		9.66	5		2.365	24		9.66	5		2.365	24		9.66	5
			2.37	17		9.68	8		2.37	17		9.68	8		2.37	21		9.68	8		2.37	21		9.68	8
			2.375	22		9.7	6		2.375	22		9.7	6		2.375	20		9.7	6		2.375	20		9.7	6
			2.38	21		9.72	3		2.38	21		9.72	3		2.38	15		9.72	3		2.38	15		9.72	3
			2.385	24		9.74	6		2.385	24		9.74	6		2.385	11		9.74	6		2.385	11		9.74	6
			2.39	17		9.76	7		2.39	17		9.76	7		2.39	14		9.76	7		2.39	14		9.76	7
			2.395	17		9.78	5		2.395	17		9.78	5		2.395	20		9.78	5		2.395	20		9.78	5
			2.4	15		9.8	5		2.4	15		9.8	5		2.4	13		9.8	5		2.4	13		9.8	5
			2.405	16		9.82	4		2.405	16		9.82	4		2.405	12		9.82	4		2.405	12		9.82	4
			2.41	18		9.84	3		2.41	18		9.84	3		2.41	16		9.84	3		2.41	16		9.84	3
			2.415	18		9.86	5		2.415	18		9.86	5		2.415	20		9.86	5		2.415	20		9.86	5
			2.42	16		9.88	5		2.42	16		9.88	5		2.42	8		9.88	5		2.42	8		9.88	5
			2.425	16		9.9	5		2.425	16		9.9	5		2.425	13		9.9	5		2.425	13		9.9	5
			2.43	14		9.92	4		2.43	14		9.92	4		2.43	17		9.92	4		2.43	17		9.92	4
			2.435	20		9.94	4		2.435	20		9.94	4		2.435	17		9.94	4		2.435	17		9.94	4
			2.44	19		9.96	6		2.44	19		9.96	6		2.44	18		9.96	6		2.44	18		9.96	6
			2.445	16		9.98	8		2.445	16		9.98	8		2.445	14		9.98	8		2.445	14		9.98	8
			2.45	14		10	7		2.45	14		10	7		2.45	16		10	7		2.45	16		10	7
			2.455	16		10.02	5		2.455	16		10.02	5		2.455	16		10.02	5		2.455	16		10.02	5
			2.46	16		10.04	4		2.46	16		10.04	4		2.46	19		10.04	4		2.46	19		10.04	4
			2.465	22		10.06	4		2.465	22		10.06	4		2.465	17		10.06	4		2.465	17		10.06	4
			2.47	22		10.08	3		2.47	22		10.08	3		2.47	16		10.08	3		2.47	16		10.08	3
			2.475	18		10.1	2		2.475	18		10.1	2		2.475	16		10.1	2		2.475	16		10.1	2
			2.48	18		10.12	2		2.48	18		10.12	2		2.48	15		10.12	2		2.48	15		10.12	2
			2.485	22		10.14	5		2.485	22		10.14	5		2.485	15		10.14	5		2.485	15		10.14	5
			2.49	25		10.16	5		2.49	25		10.16	5		2.49	16		10.16	5		2.49	16		10.16	5
			2.495	19		10.18	4		2.495	19		10.18	4		2.495	9		10.18	4		2.495	9		10.18	4
			2.5	16		10.2	3		2.5	16		10.2	3		2.5	12		10.2	3		2.5	12		10.2	3
			2.505	15		10.22	6		2.505	15		10.22	6		2.505	22		10.22	6		2.505	22		10.22	6
			2.51	18		10.24	7		2.51	18		10.24	7		2.51	15		10.24	7		2.51	15		10.24	7
			2.515	17		10.26	5		2.515	17		10.26	5		2.515	16		10.26	5		2.515	16		10.26	5
			2.52	17		10.28	4		2.52	17		10.28	4		2.52	13		10.28	4		2.52	13		10.28	4
			2.525	20		10.3	3		2.525	20		10.3	3		2.525	16		10.3	3		2.525	16		10.3	3
			2.53	23		10.32	3		2.53	23		10.32	3		2.53	19		10.32	3		2.53	19		10.32	3
			2.535	20		10.34	4		2.535	20		10.34	4		2.535	17		10.34	4		2.535	17		10.34	4
			2.54	16		10.36	5		2.54	16		10.36	5		2.54	15		10.36	5		2.54	15		10.36	5
			2.545	17		10.38	4		2.545	17		10.38	4		2.545	16		10.38	4		2.545	16		10.38	4
			2.55	13		10.4	3		2.55	13		10.4	3		2.55	18		10.4	3		2.55	18		10.4	3
			2.555	16		10.42	2		2.555	16		10.42	2		2.555	17		10.42	2		2.555	17		10.42	2
			2.56	22		10.44	1		2.56	22		10.44	1		2.56	15		10.44	1		2.56	15		10.44	1
			2.565	20		10.46	1		2.565	20		10.46	1		2.565	24		10.46	1		2.565	24		10.46	1
			2.57	16		10.48	4		2.57	16		10.48	4		2.57	23		10.48	4		2.57	23		10.48	4
			2.575	21		10.5	4		2.575	21		10.5	4		2.575	24		10.5	4		2.575	24		10.5	4
			2.58	23		10.52	1		2.58	23		10.52	1		2.58	25		10.52	1		2.58	25		10.52	1
			2.585	29		10.54	4		2.585	29		10.54	4		2.585	26		10.54	4		2.585	26		10.54	4
			2.59	31		10.56	4		2.59	31		10.56	4		2.59	23		10.56	4		2.59	23		10.56	4
			2.595	28		10.58	4		2.595	28		10.58	4		2.595	38		10.58	4		2.595	38		10.58	4
			2.6	23		10.6	2		2.6	23		10.6	2		2.6	34		10.6	2		2.6	34		10.6	2
			2.605	33		10.62	3		2.605	33		10.62	3		2.605	39		10.62	3		2.605	39		10.62	3
			2.61	30		10.64	2		2.61	30		10.64	2		2.61	31		10.64	2		2.61	31		10.64	2
			2.615	38		10.66	2		2.615	38		10.66	2		2.615	32		10.66	2		2.615	32		10.66	2
			2.62	40		10.68	5		2.62	40		10.68	5		2.62	41		10.68	5		2.62	41		10.68	5
			2.625	34		10.7	5		2.625	34		10.7	5		2.625	37		10.7	5		2.625	37		10.7	5
			2.63	33		10.72	3		2.63	33		10.72	3		2.63	35		10.72	3		2.63	35		10.72	3
			2.635	33		10.74	3		2.635	33		10.74	3		2.635	37		10.74	3		2.635	37		10.74	3
			2.64	29		10.76	3		2.64	29		10.76	3		2.64	46		10.76	3		2.64	46		10.76	3
			2.645	44		10.78	8		2.645	44		10.78	8		2.645	40		10.78	8		2.645	40		10.78	8
			2.65	41		10.8	6		2.65	41		10.8	6		2.65	31		10.8	6		2.65	31		10.8	6
			2.655	31		10.82	7		2.655	31		10.82	7		2.655	33		10.82	7		2.655	33		10.82	7
			2.66	21		10.84	7		2.66	21		10.84	7		2.66	28		10.84	7		2.66	28		10.84	7
			2.665	23		10.86	8		2.665	23		10.86	8		2.665	30		10.86	8		2.665	30		10.86	8
			2.67	23		10.88	9		2.67	23		10.88	9		2.67	26		10.88	9		2.67	26		10.88	9
			2.675	22		10.9	7		2.675	22		10.9	7		2.675	25		10.9	7		2.675	25		10.9	7
			2.68	20		10.92	9		2.68	20		10.92	9		2.68	20		10.92	9		2.68	20		10.92	9
			2.685	19		10.94	9		2.685	19		10.94	9		2.685	28		10.94	9		2.685	28		10.94	9
			2.69	15		10.96	5		2.69	15		10.96	5		2.69	26		10.96	5		2.69	26		10.96	5
			2.695	21		10.98	3		2.695	21		10.98	3		2.695	23		10.98	3		2.695	23		10.98	3
			2.7	19		11	11		2.7	19		11	11		2.7	18		11	11		2.7	18		11	11
			2.705	25		11.02	18		2.705	25		11.02	18		2.705	23		11.02	18		2.705	23		11.02	18
			2.71	24		11.04	15		2.71	24		11.04	15		2.71	15		11.04	15		2.71	15		11.04	15
			2.715	17		11.06	12		2.715	17		11.06	12		2.715	13		11.06	12		2.715	13		11.06	12
			2.72	14		11.08	19		2.72	14		11.08	19		2.72	13		11.08	19		2.72	13		11.08	19
			2.725	18		11.1	16		2.725	18		11.1	16		2.725	20		11.1	16		2.725	20		11.1	16
			2.73	18		11.12	17		2.73	18		11.12	17		2.73	18		11.12	17		2.73	18		11.12	17
			2.735	21		11.14	17		2.735	21		11.14	17		2.735	19		11.14	17		2.735	19		11.14	17
			2.74	22		11.16	14		2.74	22		11.16	14		2.74	13		11.16	14		2.74	13		11.16	14
			2.745	16		11.18	17		2.745	16		11.18	17		2.745	11		11.18	17		2.745	11		11.18	17
			2.75	15		11.2	17		2.75	15		11.2	17		2.75	12		11.2	17		2.75	12		11.2	17
			2.755	13		11.22	15		2.755	13		11.22	15		2.755	13		11.22	15		2.755	13		11.22	15
			2.76	14		11.24	13		2.76	14		11.24	13		2.76	13		11.24	13		2.76	13		11.24	13
			2.765	18		11.26	10		2.765	18		11.26	10		2.765	14		11.26	10		2.765	14		11.26	10
			2.77	20		11.28	11		2.77	20		11.28	11		2.77	17		11.28	11		2.77	17		11.28	11
			2.775	19		11.3	11		2.775	19		11.3	11		2.775	13		11.3	11		2.775	13		11.3	11
			2.78	22		11.32	11		2.78	22		11.32	11		2.78	11		11.32	11		2.78	11		11.32	11
			2.785	19		11.34	6		2.785	19		11.34	6		2.785	12		11.34	6		2.785	12		11.34	6
			2.79	20		11.36	5		2.79	20		11.36	5		2.79	18		11.36	5		2.79	18		11.36	5
			2.795	15		11.38	7		2.795	15		11.38	7		2.795	13		11.38	7		2.795	13		11.38	7
			2.8	11		11.4	6		2.8	11		11.4	6		2.8	17		11.4	6		2.8	17		11.4	6
			2.805	11		11.42	3		2.805	11		11.42	3		2.805	12		11.42	3		2.805	12		11.42	3
			2.81	15		11.44	4		2.81	15		11.44	4		2.81	19		11.44	4		2.81	19		11.44	4
			2.815	12		11.46	8		2.815	12		11.46	8		2.815	21		11.46	8		2.815	21		11.46	8
			2.82	17		11.48	4		2.82	17		11.48	4		2.82	16		11.48	4		2.82	16		11.48	4
			2.825	18		11.5	4		2.825	18		11.5	4		2.825	17		11.5	4		2.825	17		11.5	4
			2.83	17		11.52	4		2.83	17		11.52	4		2.83	24		11.52	4		2.83	24		11.52	4
			2.835	18		11.54	3		2.835	18		11.54	3		2.835	22		11.54	3		2.835	22		11.54	3
			2.84	22		11.56	2		2.84	22		11.56	2		2.84	14		11.56	2		2.84	14		11.56	2
			2.845	20		11.58	2		2.845	20		11.58	2		2.845	16		11.58	2		2.845	16		11.58	2
			2.85	18		11.6	2		2.85	18		11.6	2		2.85	17		11.6	2		2.85	17		11.6	2
			2.855	16		11.62	3		2.855	16		11.62	3		2.855	15		11.62	3		2.855	15		11.62	3
			2.86	15		11.64	3		2.86	15		11.64	3		2.86	14		11.64	3		2.86	14		11.64	3
			2.865	22		11.66	2		2.865	22		11.66	2		2.865	11		11.66	2		2.865	11		11.66	2
			2.87	20		11.68	2		2.87	20		11.68	2		2.87	9		11.68	2		2.87	9		11.68	2
			2.875	18		11.7	3		2.875	18		11.7	3		2.875	19		11.7	3		2.875	19		11.7	3
			2.88	16		11.72	6		2.88	16		11.72	6		2.88	13		11.72	6		2.88	13		11.72	6
			2.885	18		11.74	5		2.885	18		11.74	5		2.885	13		11.74	5		2.885	13		11.74	5
			2.89	14		11.76	3		2.89	14		11.76	3		2.89	18		11.76	3		2.89	18		11.76	3
			2.895	16		11.78	2		2.895	16		11.78	2		2.895	15		11.78	2		2.895	15		11.78	2
			2.9	16		11.8	2		2.9	16		11.8	2		2.9	15		11.8	2		2.9	15		11.8	2
			2.905	15		11.82	5		2.905	15		11.82	5		2.905	18		11.82	5		2.905	18		11.82	5
			2.91	13		11.84	5		2.91	13		11.84	5		2.91	12		11.84	5		2.91	12		11.84	5
			2.915	14		11.86	5		2.915	14		11.86	5		2.915	13		11.86	5		2.915	13		11.86	5
			2.92	14		11.88	4		2.92	14		11.88	4		2.92	9		11.88	4		2.92	9		11.88	4
			2.925	12		11.9	3		2.925	12		11.9	3		2.925	11		11.9	3		2.925	11		11.9	3
			2.93	13		11.92	4		2.93	13		11.92	4		2.93	14		11.92	4		2.93	14		11.92	4
			2.935	17		11.94	2		2.935	17		11.94	2		2.935	10		11.94	2		2.935	10		11.94	2
			2.94	15		11.96	3		2.94	15		11.96	3		2.94	15		11.96	3		2.94	15		11.96	3
			2.945	19		11.98	4		2.945	19		11.98	4		2.945	12		11.98	4		2.945	12		11.98	4
			2.95	13		12	3		2.95	13		12	3		2.95	9		12	3		2.95	9		12	3
			2.955	16		12.02	3		2.955	16		12.02	3		2.955	13		12.02	3		2.955	13		12.02	3
			2.96	16		12.04	2		2.96	16		12.04	2		2.96	15		12.04	2		2.96	15		12.04	2
			2.965	13		12.06	3		2.965	13		12.06	3		2.965	14		12.06	3		2.965	14		12.06	3
			2.97	12		12.08	3		2.97	12		12.08	3		2.97	16		12.08	3		2.97	16		12.08	3
			2.975	14		12.1	3		2.975	14		12.1	3		2.975	13		12.1	3		2.975	13		12.1	3
			2.98	14		12.12	3		2.98	14		12.12	3		2.98	10		12.12	3		2.98	10		12.12	3
			2.985	16		12.14	1		2.985	16		12.14	1		2.985	11		12.14	1		2.985	11		12.14	1
			2.99	16		12.16	2		2.99	16		12.16	2		2.99	12		12.16	2		2.99	12		12.16	2
			2.995	15		12.18	3		2.995	15		12.18	3		2.995	13		12.18	3		2.995	13		12.18	3
			3	18		12.2	3		3	18		12.2	3		3	16		12.2	3		3	16		12.2	3
			3.005	13		12.22	4		3.005	13		12.22	4		3.005	12		12.22	4		3.005	12		12.22	4
			3.01	11		12.24	3		3.01	11		12.24	3		3.01	11		12.24	3		3.01	11		12.24	3
			3.015	16		12.26	3		3.015	16		12.26	3		3.015	16		12.26	3		3.015	16		12.26	3
			3.02	14		12.28	1		3.02	14		12.28	1		3.02	15		12.28	1		3.02	15		12.28	1
			3.025	13		12.3	2		3.025	13		12.3	2		3.025	18		12.3	2		3.025	18		12.3	2
			3.03	14		12.32	3		3.03	14		12.32	3		3.03	16		12.32	3		3.03	16		12.32	3
			3.035	16		12.34	6		3.035	16		12.34	6		3.035	15		12.34	6		3.035	15		12.34	6
			3.04	15		12.36	5		3.04	15		12.36	5		3.04	9		12.36	5		3.04	9		12.36	5
			3.045	10		12.38	3		3.045	10		12.38	3		3.045	4		12.38	3		3.045	4		12.38	3
			3.05	13		12.4	3		3.05	13		12.4	3		3.05	10		12.4	3		3.05	10		12.4	3
			3.055	10		12.42	2		3.055	10		12.42	2		3.055	9		12.42	2		3.055	9		12.42	2
			3.06	8		12.44	2		3.06	8		12.44	2		3.06	13		12.44	2		3.06	13		12.44	2
			3.065	12		12.46	1		3.065	12		12.46	1		3.065	11		12.46	1		3.065	11		12.46	1
			3.07	12		12.48	1		3.07	12		12.48	1		3.07	11		12.48	1		3.07	11		12.48	1
			3.075	15		12.5	3		3.075	15		12.5	3		3.075	11		12.5	3		3.075	11		12.5	3
			3.08	12		12.52	3		3.08	12		12.52	3		3.08	17		12.52	3		3.08	17		12.52	3
			3.085	11		12.54	6		3.085	11		12.54	6		3.085	13		12.54	6		3.085	13		12.54	6
			3.09	12		12.56	5		3.09	12		12.56	5		3.09	16		12.56	5		3.09	16		12.56	5
			3.095	11		12.58	3		3.095	11		12.58	3		3.095	12		12.58	3		3.095	12		12.58	3
			3.1	14		12.6	3		3.1	14		12.6	3		3.1	12		12.6	3		3.1	12		12.6	3
			3.105	13		12.62	2		3.105	13		12.62	2		3.105	9		12.62	2		3.105	9		12.62	2
			3.11	15		12.64	4		3.11	15		12.64	4		3.11	13		12.64	4		3.11	13		12.64	4
			3.115	12		12.66	3		3.115	12		12.66	3		3.115	13		12.66	3		3.115	13		12.66	3
			3.12	17		12.68	1		3.12	17		12.68	1		3.12	16		12.68	1		3.12	16		12.68	1
			3.125	19		12.7	4		3.125	19		12.7	4		3.125	13		12.7	4		3.125	13		12.7	4
			3.13	18		12.72	3		3.13	18		12.72	3		3.13	10		12.72	3		3.13	10		12.72	3
			3.135	19		12.74	2		3.135	19		12.74	2		3.135	9		12.74	2		3.135	9		12.74	2
			3.14	18		12.76	4		3.14	18		12.76	4		3.14	13		12.76	4		3.14	13		12.76	4
			3.145	13		12.78	2		3.145	13		12.78	2		3.145	13		12.78	2		3.145	13		12.78	2
			3.15	12		12.8	1		3.15	12		12.8	1		3.15	13		12.8	1		3.15	13		12.8	1
			3.155	10		12.82	3		3.155	10		12.82	3		3.155	20		12.82	3		3.155	20		12.82	3
			3.16	8		12.84	3		3.16	8		12.84	3		3.16	15		12.84	3		3.16	15		12.84	3
			3.165	13		12.86	4		3.165	13		12.86	4		3.165	19		12.86	4		3.165	19		12.86	4
			3.17	13		12.88	6		3.17	13		12.88	6		3.17	18		12.88	6		3.17	18		12.88	6
			3.175	12		12.9	3		3.175	12		12.9	3		3.175	13		12.9	3		3.175	13		12.9	3
			3.18	19		12.92	2		3.18	19		12.92	2		3.18	13		12.92	2		3.18	13		12.92	2
			3.185	19		12.94	4		3.185	19		12.94	4		3.185	14		12.94	4		3.185	14		12.94	4
			3.19	18		12.96	6		3.19	18		12.96	6		3.19	13		12.96	6		3.19	13		12.96	6
			3.195	19		12.98	6		3.195	19		12.98	6		3.195	15		12.98	6		3.195	15		12.98	6
			3.2	12		13	4		3.2	12		13	4		3.2	18		13	4		3.2	18		13	4
			3.205	20		13.02	4		3.205	20		13.02	4		3.205	22		13.02	4		3.205	22		13.02	4
			3.21	19		13.04	4		3.21	19		13.04	4		3.21	20		13.04	4		3.21	20		13.04	4
			3.215	19		13.06	3		3.215	19		13.06	3		3.215	18		13.06	3		3.215	18		13.06	3
			3.22	22		13.08	2		3.22	22		13.08	2		3.22	22		13.08	2		3.22	22		13.08	2
			3.225	25		13.1	2		3.225	25		13.1	2		3.225	20		13.1	2		3.225	20		13.1	2
			3.23	18		13.12	2		3.23	18		13.12	2		3.23	20		13.12	2		3.23	20		13.12	2
			3.235	22		13.14	1		3.235	22		13.14	1		3.235	25		13.14	1		3.235	25		13.14	1
			3.24	31		13.16	2		3.24	31		13.16	2		3.24	24		13.16	2		3.24	24		13.16	2
			3.245	37		13.18	2		3.245	37		13.18	2		3.245	24		13.18	2		3.245	24		13.18	2
			3.25	39		13.2	2		3.25	39		13.2	2		3.25	33		13.2	2		3.25	33		13.2	2
			3.255	40		13.22	3		3.255	40		13.22	3		3.255	34		13.22	3		3.255	34		13.22	3
			3.26	46		13.24	2		3.26	46		13.24	2		3.26	40		13.24	2		3.26	40		13.24	2
			3.265	64		13.26	4		3.265	64		13.26	4		3.265	48		13.26	4		3.265	48		13.26	4
			3.27	60		13.28	3		3.27	60		13.28	3		3.27	57		13.28	3		3.27	57		13.28	3
			3.275	70		13.3	2		3.275	70		13.3	2		3.275	64		13.3	2		3.275	64		13.3	2
			3.28	86		13.32	4		3.28	86		13.32	4		3.28	67		13.32	4		3.28	67		13.32	4
			3.285	89		13.34	3		3.285	89		13.34	3		3.285	61		13.34	3		3.285	61		13.34	3
			3.29	88		13.36	0		3.29	88		13.36	0		3.29	86		13.36	0		3.29	86		13.36	0
			3.295	97		13.38	1		3.295	97		13.38	1		3.295	79		13.38	1		3.295	79		13.38	1
			3.3	87		13.4	3		3.3	87		13.4	3		3.3	97		13.4	3		3.3	97		13.4	3
			3.305	106		13.42	4		3.305	106		13.42	4		3.305	98		13.42	4		3.305	98		13.42	4
			3.31	103		13.44	2		3.31	103		13.44	2		3.31	89		13.44	2		3.31	89		13.44	2
			3.315	105		13.46	1		3.315	105		13.46	1		3.315	94		13.46	1		3.315	94		13.46	1
			3.32	114		13.48	1		3.32	114		13.48	1		3.32	84		13.48	1		3.32	84		13.48	1
			3.325	100		13.5	3		3.325	100		13.5	3		3.325	79		13.5	3		3.325	79		13.5	3
			3.33	90		13.52	2		3.33	90		13.52	2		3.33	78		13.52	2		3.33	78		13.52	2
			3.335	97		13.54	2		3.335	97		13.54	2		3.335	87		13.54	2		3.335	87		13.54	2
			3.34	97		13.56	3		3.34	97		13.56	3		3.34	86		13.56	3		3.34	86		13.56	3
			3.345	100		13.58	2		3.345	100		13.58	2		3.345	78		13.58	2		3.345	78		13.58	2
			3.35	88		13.6	1		3.35	88		13.6	1		3.35	66		13.6	1		3.35	66		13.6	1
			3.355	77		13.62	1		3.355	77		13.62	1		3.355	67		13.62	1		3.355	67		13.62	1
			3.36	73		13.64	2		3.36	73		13.64	2		3.36	50		13.64	2		3.36	50		13.64	2
			3.365	68		13.66	1		3.365	68		13.66	1		3.365	49		13.66	1		3.365	49		13.66	1
			3.37	60		13.68	2		3.37	60		13.68	2		3.37	50		13.68	2		3.37	50		13.68	2
			3.375	47		13.7	1		3.375	47		13.7	1		3.375	43		13.7	1		3.375	43		13.7	1
			3.38	39		13.72	1		3.38	39		13.72	1		3.38	34		13.72	1		3.38	34		13.72	1
			3.385	46		13.74	0		3.385	46		13.74	0		3.385	35		13.74	0		3.385	35		13.74	0
			3.39	30		13.76	2		3.39	30		13.76	2		3.39	31		13.76	2		3.39	31		13.76	2
			3.395	30		13.78	2		3.395	30		13.78	2		3.395	20		13.78	2		3.395	20		13.78	2
			3.4	22		13.8	1		3.4	22		13.8	1		3.4	17		13.8	1		3.4	17		13.8	1
			3.405	14		13.82	2		3.405	14		13.82	2		3.405	21		13.82	2		3.405	21		13.82	2
			3.41	18		13.84	2		3.41	18		13.84	2		3.41	15		13.84	2		3.41	15		13.84	2
			3.415	18		13.86	4		3.415	18		13.86	4		3.415	19		13.86	4		3.415	19		13.86	4
			3.42	25		13.88	2		3.42	25		13.88	2		3.42	21		13.88	2		3.42	21		13.88	2
			3.425	16		13.9	0		3.425	16		13.9	0		3.425	13		13.9	0		3.425	13		13.9	0
			3.43	19		13.92	3		3.43	19		13.92	3		3.43	12		13.92	3		3.43	12		13.92	3
			3.435	20		13.94	3		3.435	20		13.94	3		3.435	12		13.94	3		3.435	12		13.94	3
			3.44	18		13.96	0		3.44	18		13.96	0		3.44	12		13.96	0		3.44	12		13.96	0
			3.445	12		13.98	1		3.445	12		13.98	1		3.445	13		13.98	1		3.445	13		13.98	1
			3.45	11		14	4		3.45	11		14	4		3.45	11		14	4		3.45	11		14	4
			3.455	12		14.02	4		3.455	12		14.02	4		3.455	11		14.02	4		3.455	11		14.02	4
			3.46	14		14.04	2		3.46	14		14.04	2		3.46	11		14.04	2		3.46	11		14.04	2
			3.465	16		14.06	2		3.465	16		14.06	2		3.465	13		14.06	2		3.465	13		14.06	2
			3.47	16		14.08	1		3.47	16		14.08	1		3.47	13		14.08	1		3.47	13		14.08	1
			3.475	15		14.1	1		3.475	15		14.1	1		3.475	15		14.1	1		3.475	15		14.1	1
			3.48	14		14.12	2		3.48	14		14.12	2		3.48	12		14.12	2		3.48	12		14.12	2
			3.485	15		14.14	1		3.485	15		14.14	1		3.485	14		14.14	1		3.485	14		14.14	1
			3.49	12		14.16	2		3.49	12		14.16	2		3.49	22		14.16	2		3.49	22		14.16	2
			3.495	10		14.18	2		3.495	10		14.18	2		3.495	11		14.18	2		3.495	11		14.18	2
			3.5	16		14.2	1		3.5	16		14.2	1		3.5	14		14.2	1		3.5	14		14.2	1
			3.505	20		14.22	1		3.505	20		14.22	1		3.505	16		14.22	1		3.505	16		14.22	1
			3.51	14		14.24	0		3.51	14		14.24	0		3.51	18		14.24	0		3.51	18		14.24	0
			3.515	14		14.26	1		3.515	14		14.26	1		3.515	15		14.26	1		3.515	15		14.26	1
			3.52	17		14.28	1		3.52	17		14.28	1		3.52	15		14.28	1		3.52	15		14.28	1
			3.525	16		14.3	1		3.525	16		14.3	1		3.525	15		14.3	1		3.525	15		14.3	1
			3.53	15		14.32	2		3.53	15		14.32	2		3.53	14		14.32	2		3.53	14		14.32	2
			3.535	16		14.34	2		3.535	16		14.34	2		3.535	13		14.34	2		3.535	13		14.34	2
			3.54	13		14.36	2		3.54	13		14.36	2		3.54	17		14.36	2		3.54	17		14.36	2
			3.545	12		14.38	1		3.545	12		14.38	1		3.545	18		14.38	1		3.545	18		14.38	1
			3.55	17		14.4	2		3.55	17		14.4	2		3.55	14		14.4	2		3.55	14		14.4	2
			3.555	25		14.42	1		3.555	25		14.42	1		3.555	12		14.42	1		3.555	12		14.42	1
			3.56	20		14.44	0		3.56	20		14.44	0		3.56	20		14.44	0		3.56	20		14.44	0
			3.565	15		14.46	1		3.565	15		14.46	1		3.565	20		14.46	1		3.565	20		14.46	1
			3.57	19		14.48	1		3.57	19		14.48	1		3.57	27		14.48	1		3.57	27		14.48	1
			3.575	23		14.5	1		3.575	23		14.5	1		3.575	21		14.5	1		3.575	21		14.5	1
			3.58	27		14.52	1		3.58	27		14.52	1		3.58	22		14.52	1		3.58	22		14.52	1
			3.585	24		14.54	0		3.585	24		14.54	0		3.585	20		14.54	0		3.585	20		14.54	0
			3.59	21		14.56	0		3.59	21		14.56	0		3.59	17		14.56	0		3.59	17		14.56	0
			3.595	27		14.58	0		3.595	27		14.58	0		3.595	25		14.58	0		3.595	25		14.58	0
			3.6	26		14.6	1		3.6	26		14.6	1		3.6	21		14.6	1		3.6	21		14.6	1
			3.605	21		14.62	1		3.605	21		14.62	1		3.605	17		14.62	1		3.605	17		14.62	1
			3.61	27		14.64	2		3.61	27		14.64	2		3.61	29		14.64	2		3.61	29		14.64	2
			3.615	24		14.66	2		3.615	24		14.66	2		3.615	25		14.66	2		3.615	25		14.66	2
			3.62	23		14.68	2		3.62	23		14.68	2		3.62	23		14.68	2		3.62	23		14.68	2
			3.625	25		14.7	1		3.625	25		14.7	1		3.625	28		14.7	1		3.625	28		14.7	1
			3.63	27		14.72	3		3.63	27		14.72	3		3.63	28		14.72	3		3.63	28		14.72	3
			3.635	21		14.74	3		3.635	21		14.74	3		3.635	26		14.74	3		3.635	26		14.74	3
			3.64	23		14.76	3		3.64	23		14.76	3		3.64	28		14.76	3		3.64	28		14.76	3
			3.645	32		14.78	2		3.645	32		14.78	2		3.645	21		14.78	2		3.645	21		14.78	2
			3.65	33		14.8	2		3.65	33		14.8	2		3.65	19		14.8	2		3.65	19		14.8	2
			3.655	40		14.82	1		3.655	40		14.82	1		3.655	27		14.82	1		3.655	27		14.82	1
			3.66	30		14.84	0		3.66	30		14.84	0		3.66	29		14.84	0		3.66	29		14.84	0
			3.665	33		14.86	1		3.665	33		14.86	1		3.665	36		14.86	1		3.665	36		14.86	1
			3.67	29		14.88	1		3.67	29		14.88	1		3.67	34		14.88	1		3.67	34		14.88	1
			3.675	45		14.9	1		3.675	45		14.9	1		3.675	36		14.9	1		3.675	36		14.9	1
			3.68	40		14.92	2		3.68	40		14.92	2		3.68	34		14.92	2		3.68	34		14.92	2
			3.685	33		14.94	3		3.685	33		14.94	3		3.685	30		14.94	3		3.685	30		14.94	3
			3.69	42		14.96	1		3.69	42		14.96	1		3.69	28		14.96	1		3.69	28		14.96	1
			3.695	38		14.98	1		3.695	38		14.98	1		3.695	31		14.98	1		3.695	31		14.98	1
			3.7	40		15	2		3.7	40		15	2		3.7	37		15	2		3.7	37		15	2
			3.705	31		15.02	1		3.705	31		15.02	1		3.705	34		15.02	1		3.705	34		15.02	1
			3.71	31		15.04	2		3.71	31		15.04	2		3.71	25		15.04	2		3.71	25		15.04	2
			3.715	35		15.06	1		3.715	35		15.06	1		3.715	34		15.06	1		3.715	34		15.06	1
			3.72	34		15.08	0		3.72	34		15.08	0		3.72	38		15.08	0		3.72	38		15.08	0
			3.725	29		15.1	1		3.725	29		15.1	1		3.725	29		15.1	1		3.725	29		15.1	1
			3.73	35		15.12	2		3.73	35		15.12	2		3.73	23		15.12	2		3.73	23		15.12	2
			3.735	29		15.14	2		3.735	29		15.14	2		3.735	32		15.14	2		3.735	32		15.14	2
			3.74	22		15.16	1		3.74	22		15.16	1		3.74	28		15.16	1		3.74	28		15.16	1
			3.745	22		15.18	2		3.745	22		15.18	2		3.745	23		15.18	2		3.745	23		15.18	2
			3.75	18		15.2	1		3.75	18		15.2	1		3.75	15		15.2	1		3.75	15		15.2	1
			3.755	20		15.22	0		3.755	20		15.22	0		3.755	19		15.22	0		3.755	19		15.22	0
			3.76	20		15.24	1		3.76	20		15.24	1		3.76	19		15.24	1		3.76	19		15.24	1
			3.765	12		15.26	1		3.765	12		15.26	1		3.765	15		15.26	1		3.765	15		15.26	1
			3.77	19		15.28	1		3.77	19		15.28	1		3.77	18		15.28	1		3.77	18		15.28	1
			3.775	17		15.3	2		3.775	17		15.3	2		3.775	21		15.3	2		3.775	21		15.3	2
			3.78	13		15.32	1		3.78	13		15.32	1		3.78	23		15.32	1		3.78	23		15.32	1
			3.785	11		15.34	2		3.785	11		15.34	2		3.785	22		15.34	2		3.785	22		15.34	2
			3.79	17		15.36	2		3.79	17		15.36	2		3.79	10		15.36	2		3.79	10		15.36	2
			3.795	13		15.38	3		3.795	13		15.38	3		3.795	10		15.38	3		3.795	10		15.38	3
			3.8	11		15.4	2		3.8	11		15.4	2		3.8	16		15.4	2		3.8	16		15.4	2
			3.805	11		15.42	0		3.805	11		15.42	0		3.805	13		15.42	0		3.805	13		15.42	0
			3.81	10		15.44	2		3.81	10		15.44	2		3.81	10		15.44	2		3.81	10		15.44	2
			3.815	13		15.46	2		3.815	13		15.46	2		3.815	12		15.46	2		3.815	12		15.46	2
			3.82	13		15.48	0		3.82	13		15.48	0		3.82	11		15.48	0		3.82	11		15.48	0
			3.825	15		15.5	1		3.825	15		15.5	1		3.825	9		15.5	1		3.825	9		15.5	1
			3.83	13		15.52	0		3.83	13		15.52	0		3.83	10		15.52	0		3.83	10		15.52	0
			3.835	13		15.54	2		3.835	13		15.54	2		3.835	8		15.54	2		3.835	8		15.54	2
			3.84	11		15.56	2		3.84	11		15.56	2		3.84	8		15.56	2		3.84	8		15.56	2
			3.845	14		15.58	2		3.845	14		15.58	2		3.845	12		15.58	2		3.845	12		15.58	2
			3.85	11		15.6	1		3.85	11		15.6	1		3.85	12		15.6	1		3.85	12		15.6	1
			3.855	9		15.62	2		3.855	9		15.62	2		3.855	7		15.62	2		3.855	7		15.62	2
			3.86	13		15.64	2		3.86	13		15.64	2		3.86	9		15.64	2		3.86	9		15.64	2
			3.865	9		15.66	3		3.865	9		15.66	3		3.865	11		15.66	3		3.865	11		15.66	3
			3.87	14		15.68	2		3.87	14		15.68	2		3.87	8		15.68	2		3.87	8		15.68	2
			3.875	11		15.7	0		3.875	11		15.7	0		3.875	8		15.7	0		3.875	8		15.7	0
			3.88	11		15.72	1		3.88	11		15.72	1		3.88	12		15.72	1		3.88	12		15.72	1
			3.885	13		15.74	2		3.885	13		15.74	2		3.885	10		15.74	2		3.885	10		15.74	2
			3.89	10		15.76	1		3.89	10		15.76	1		3.89	13		15.76	1		3.89	13		15.76	1
			3.895	10		15.78	2		3.895	10		15.78	2		3.895	12		15.78	2		3.895	12		15.78	2
			3.9	9		15.8	2		3.9	9		15.8	2		3.9	12		15.8	2		3.9	12		15.8	2
			3.905	7		15.82	3		3.905	7		15.82	3		3.905	9		15.82	3		3.905	9		15.82	3
			3.91	9		15.84	2		3.91	9		15.84	2		3.91	12		15.84	2		3.91	12		15.84	2
			3.915	9		15.86	1		3.915	9		15.86	1		3.915	14		15.86	1		3.915	14		15.86	1
			3.92	9		15.88	0		3.92	9		15.88	0		3.92	13		15.88	0		3.92	13		15.88	0
			3.925	11		15.9	2		3.925	11		15.9	2		3.925	11		15.9	2		3.925	11		15.9	2
			3.93	8		15.92	1		3.93	8		15.92	1		3.93	13		15.92	1		3.93	13		15.92	1
			3.935	7		15.94	2		3.935	7		15.94	2		3.935	13		15.94	2		3.935	13		15.94	2
			3.94	6		15.96	2		3.94	6		15.96	2		3.94	9		15.96	2		3.94	9		15.96	2
			3.945	7		15.98	1		3.945	7		15.98	1		3.945	15		15.98	1		3.945	15		15.98	1
			3.95	11		16	0		3.95	11		16	0		3.95	14		16	0		3.95	14		16	0
			3.955	12		16.02	1		3.955	12		16.02	1		3.955	8		16.02	1		3.955	8		16.02	1
			3.96	11		16.04	1		3.96	11		16.04	1		3.96	8		16.04	1		3.96	8		16.04	1
			3.965	9		16.06	1		3.965	9		16.06	1		3.965	16		16.06	1		3.965	16		16.06	1
			3.97	18		16.08	1		3.97	18		16.08	1		3.97	9		16.08	1		3.97	9		16.08	1
			3.975	17		16.1	1		3.975	17		16.1	1		3.975	10		16.1	1		3.975	10		16.1	1
			3.98	15		16.12	1		3.98	15		16.12	1		3.98	16		16.12	1		3.98	16		16.12	1
			3.985	14		16.14	2		3.985	14		16.14	2		3.985	15		16.14	2		3.985	15		16.14	2
			3.99	13		16.16	1		3.99	13		16.16	1		3.99	13		16.16	1		3.99	13		16.16	1
			3.995	13		16.18	0		3.995	13		16.18	0		3.995	12		16.18	0		3.995	12		16.18	0
			4	13		16.2	1		4	13		16.2	1		4	10		16.2	1		4	10		16.2	1
			4.005	9		16.22	2		4.005	9		16.22	2		4.005	8		16.22	2		4.005	8		16.22	2
			4.01	8		16.24	1		4.01	8		16.24	1		4.01	13		16.24	1		4.01	13		16.24	1
			4.015	15		16.26	1		4.015	15		16.26	1		4.015	11		16.26	1		4.015	11		16.26	1
			4.02	20		16.28	0		4.02	20		16.28	0		4.02	12		16.28	0		4.02	12		16.28	0
			4.025	14		16.3	1		4.025	14		16.3	1		4.025	13		16.3	1		4.025	13		16.3	1
			4.03	14		16.32	1		4.03	14		16.32	1		4.03	15		16.32	1		4.03	15		16.32	1
			4.035	17		16.34	2		4.035	17		16.34	2		4.035	12		16.34	2		4.035	12		16.34	2
			4.04	14		16.36	2		4.04	14		16.36	2		4.04	10		16.36	2		4.04	10		16.36	2
			4.045	11		16.38	1		4.045	11		16.38	1		4.045	16		16.38	1		4.045	16		16.38	1
			4.05	12		16.4	1		4.05	12		16.4	1		4.05	16		16.4	1		4.05	16		16.4	1
			4.055	10		16.42	0		4.055	10		16.42	0		4.055	12		16.42	0		4.055	12		16.42	0
			4.06	13		16.44	1		4.06	13		16.44	1		4.06	10		16.44	1		4.06	10		16.44	1
			4.065	16		16.46	2		4.065	16		16.46	2		4.065	16		16.46	2		4.065	16		16.46	2
			4.07	12		16.48	1		4.07	12		16.48	1		4.07	13		16.48	1		4.07	13		16.48	1
			4.075	9		16.5	2		4.075	9		16.5	2		4.075	7		16.5	2		4.075	7		16.5	2
			4.08	10		16.52	1		4.08	10		16.52	1		4.08	7		16.52	1		4.08	7		16.52	1
			4.085	12		16.54	0		4.085	12		16.54	0		4.085	9		16.54	0		4.085	9		16.54	0
			4.09	11		16.56	0		4.09	11		16.56	0		4.09	9		16.56	0		4.09	9		16.56	0
			4.095	9		16.58	1		4.095	9		16.58	1		4.095	8		16.58	1		4.095	8		16.58	1
			4.1	13		16.6	2		4.1	13		16.6	2		4.1	14		16.6	2		4.1	14		16.6	2
			4.105	15		16.62	1		4.105	15		16.62	1		4.105	8		16.62	1		4.105	8		16.62	1
			4.11	8		16.64	0		4.11	8		16.64	0		4.11	9		16.64	0		4.11	9		16.64	0
			4.115	10		16.66	1		4.115	10		16.66	1		4.115	12		16.66	1		4.115	12		16.66	1
			4.12	14		16.68	0		4.12	14		16.68	0		4.12	10		16.68	0		4.12	10		16.68	0
			4.125	14		16.7	1		4.125	14		16.7	1		4.125	7		16.7	1		4.125	7		16.7	1
			4.13	13		16.72	2		4.13	13		16.72	2		4.13	13		16.72	2		4.13	13		16.72	2
			4.135	11		16.74	2		4.135	11		16.74	2		4.135	12		16.74	2		4.135	12		16.74	2
			4.14	10		16.76	1		4.14	10		16.76	1		4.14	12		16.76	1		4.14	12		16.76	1
			4.145	11		16.78	1		4.145	11		16.78	1		4.145	9		16.78	1		4.145	9		16.78	1
			4.15	11		16.8	0		4.15	11		16.8	0		4.15	7		16.8	0		4.15	7		16.8	0
			4.155	9		16.82	0		4.155	9		16.82	0		4.155	5		16.82	0		4.155	5		16.82	0
			4.16	9		16.84	3		4.16	9		16.84	3		4.16	5		16.84	3		4.16	5		16.84	3
			4.165	5		16.86	2		4.165	5		16.86	2		4.165	10		16.86	2		4.165	10		16.86	2
			4.17	13		16.88	0		4.17	13		16.88	0		4.17	12		16.88	0		4.17	12		16.88	0
			4.175	13		16.9	0		4.175	13		16.9	0		4.175	9		16.9	0		4.175	9		16.9	0
			4.18	11		16.92	0		4.18	11		16.92	0		4.18	3		16.92	0		4.18	3		16.92	0
			4.185	7		16.94	0		4.185	7		16.94	0		4.185	6		16.94	0		4.185	6		16.94	0
			4.19	10		16.96	1		4.19	10		16.96	1		4.19	9		16.96	1		4.19	9		16.96	1
			4.195	8		16.98	1		4.195	8		16.98	1		4.195	11		16.98	1		4.195	11		16.98	1
			4.2	10		17	1		4.2	10		17	1		4.2	14		17	1		4.2	14		17	1
			4.205	7		17.02	0		4.205	7		17.02	0		4.205	19		17.02	0		4.205	19		17.02	0
			4.21	10		17.04	0		4.21	10		17.04	0		4.21	15		17.04	0		4.21	15		17.04	0
			4.215	8		17.06	1		4.215	8		17.06	1		4.215	12		17.06	1		4.215	12		17.06	1
			4.22	11		17.08	1		4.22	11		17.08	1		4.22	8		17.08	1		4.22	8		17.08	1
			4.225	7		17.1	2		4.225	7		17.1	2		4.225	8		17.1	2		4.225	8		17.1	2
			4.23	6		17.12	1		4.23	6		17.12	1		4.23	10		17.12	1		4.23	10		17.12	1
			4.235	11		17.14	0		4.235	11		17.14	0		4.235	7		17.14	0		4.235	7		17.14	0
			4.24	9		17.16	0		4.24	9		17.16	0		4.24	13		17.16	0		4.24	13		17.16	0
			4.245	7		17.18	1		4.245	7		17.18	1		4.245	8		17.18	1		4.245	8		17.18	1
			4.25	11		17.2	0		4.25	11		17.2	0		4.25	6		17.2	0		4.25	6		17.2	0
			4.255	10		17.22	0		4.255	10		17.22	0		4.255	12		17.22	0		4.255	12		17.22	0
			4.26	6		17.24	3		4.26	6		17.24	3		4.26	10		17.24	3		4.26	10		17.24	3
			4.265	6		17.26	2		4.265	6		17.26	2		4.265	9		17.26	2		4.265	9		17.26	2
			4.27	6		17.28	1		4.27	6		17.28	1		4.27	8		17.28	1		4.27	8		17.28	1
			4.275	9		17.3	0		4.275	9		17.3	0		4.275	9		17.3	0		4.275	9		17.3	0
			4.28	13		17.32	1		4.28	13		17.32	1		4.28	7		17.32	1		4.28	7		17.32	1
			4.285	15		17.34	1		4.285	15		17.34	1		4.285	10		17.34	1		4.285	10		17.34	1
			4.29	14		17.36	0		4.29	14		17.36	0		4.29	8		17.36	0		4.29	8		17.36	0
			4.295	11		17.38	0		4.295	11		17.38	0		4.295	11		17.38	0		4.295	11		17.38	0
			4.3	11		17.4	1		4.3	11		17.4	1		4.3	8		17.4	1		4.3	8		17.4	1
			4.305	9		17.42	0		4.305	9		17.42	0		4.305	10		17.42	0		4.305	10		17.42	0
			4.31	7		17.44	0		4.31	7		17.44	0		4.31	13		17.44	0		4.31	13		17.44	0
			4.315	5		17.46	0		4.315	5		17.46	0		4.315	8		17.46	0		4.315	8		17.46	0
			4.32	10		17.48	1		4.32	10		17.48	1		4.32	10		17.48	1		4.32	10		17.48	1
			4.325	13		17.5	0		4.325	13		17.5	0		4.325	9		17.5	0		4.325	9		17.5	0
			4.33	13		17.52	0		4.33	13		17.52	0		4.33	11		17.52	0		4.33	11		17.52	0
			4.335	11		17.54	1		4.335	11		17.54	1		4.335	11		17.54	1		4.335	11		17.54	1
			4.34	8		17.56	1		4.34	8		17.56	1		4.34	6		17.56	1		4.34	6		17.56	1
			4.345	12		17.58	2		4.345	12		17.58	2		4.345	5		17.58	2		4.345	5		17.58	2
			4.35	7		17.6	1		4.35	7		17.6	1		4.35	4		17.6	1		4.35	4		17.6	1
			4.355	9		17.62	0		4.355	9		17.62	0		4.355	7		17.62	0		4.355	7		17.62	0
			4.36	9		17.64	0		4.36	9		17.64	0		4.36	8		17.64	0		4.36	8		17.64	0
			4.365	12		17.66	0		4.365	12		17.66	0		4.365	12		17.66	0		4.365	12		17.66	0
			4.37	12		17.68	1		4.37	12		17.68	1		4.37	9		17.68	1		4.37	9		17.68	1
			4.375	12		17.7	2		4.375	12		17.7	2		4.375	6		17.7	2		4.375	6		17.7	2
			4.38	11		17.72	1		4.38	11		17.72	1		4.38	5		17.72	1		4.38	5		17.72	1
			4.385	11		17.74	1		4.385	11		17.74	1		4.385	10		17.74	1		4.385	10		17.74	1
			4.39	13		17.76	1		4.39	13		17.76	1		4.39	11		17.76	1		4.39	11		17.76	1
			4.395	16		17.78	0		4.395	16		17.78	0		4.395	11		17.78	0		4.395	11		17.78	0
			4.4	12		17.8	0		4.4	12		17.8	0		4.4	8		17.8	0		4.4	8		17.8	0
			4.405	11		17.82	1		4.405	11		17.82	1		4.405	10		17.82	1		4.405	10		17.82	1
			4.41	9		17.84	1		4.41	9		17.84	1		4.41	10		17.84	1		4.41	10		17.84	1
			4.415	9		17.86	0		4.415	9		17.86	0		4.415	11		17.86	0		4.415	11		17.86	0
			4.42	11		17.88	1		4.42	11		17.88	1		4.42	10		17.88	1		4.42	10		17.88	1
			4.425	12		17.9	0		4.425	12		17.9	0		4.425	13		17.9	0		4.425	13		17.9	0
			4.43	11		17.92	0		4.43	11		17.92	0		4.43	8		17.92	0		4.43	8		17.92	0
			4.435	8		17.94	0		4.435	8		17.94	0		4.435	11		17.94	0		4.435	11		17.94	0
			4.44	8		17.96	0		4.44	8		17.96	0		4.44	14		17.96	0		4.44	14		17.96	0
			4.445	5		17.98	0		4.445	5		17.98	0		4.445	16		17.98	0		4.445	16		17.98	0
			4.45	7		18	1		4.45	7		18	1		4.45	9		18	1		4.45	9		18	1
			4.455	9		18.02	0		4.455	9		18.02	0		4.455	14		18.02	0		4.455	14		18.02	0
			4.46	9		18.04	0		4.46	9		18.04	0		4.46	16		18.04	0		4.46	16		18.04	0
			4.465	10		18.06	0		4.465	10		18.06	0		4.465	9		18.06	0		4.465	9		18.06	0
			4.47	9		18.08	0		4.47	9		18.08	0		4.47	9		18.08	0		4.47	9		18.08	0
			4.475	9		18.1	0		4.475	9		18.1	0		4.475	16		18.1	0		4.475	16		18.1	0
			4.48	8		18.12	0		4.48	8		18.12	0		4.48	8		18.12	0		4.48	8		18.12	0
			4.485	8		18.14	0		4.485	8		18.14	0		4.485	9		18.14	0		4.485	9		18.14	0
			4.49	6		18.16	0		4.49	6		18.16	0		4.49	13		18.16	0		4.49	13		18.16	0
			4.495	8		18.18	0		4.495	8		18.18	0		4.495	10		18.18	0		4.495	10		18.18	0
			4.5	11		18.2	1		4.5	11		18.2	1		4.5	13		18.2	1		4.5	13		18.2	1
			4.505	9		18.22	2		4.505	9		18.22	2		4.505	14		18.22	2		4.505	14		18.22	2
			4.51	9		18.24	1		4.51	9		18.24	1		4.51	14		18.24	1		4.51	14		18.24	1
			4.515	8		18.26	1		4.515	8		18.26	1		4.515	9		18.26	1		4.515	9		18.26	1
			4.52	4		18.28	0		4.52	4		18.28	0		4.52	11		18.28	0		4.52	11		18.28	0
			4.525	5		18.3	0		4.525	5		18.3	0		4.525	9		18.3	0		4.525	9		18.3	0
			4.53	5		18.32	0		4.53	5		18.32	0		4.53	11		18.32	0		4.53	11		18.32	0
			4.535	6		18.34	1		4.535	6		18.34	1		4.535	9		18.34	1		4.535	9		18.34	1
			4.54	10		18.36	1		4.54	10		18.36	1		4.54	4		18.36	1		4.54	4		18.36	1
			4.545	10		18.38	0		4.545	10		18.38	0		4.545	9		18.38	0		4.545	9		18.38	0
			4.55	10		18.4	0		4.55	10		18.4	0		4.55	15		18.4	0		4.55	15		18.4	0
			4.555	8		18.42	0		4.555	8		18.42	0		4.555	11		18.42	0		4.555	11		18.42	0
			4.56	13		18.44	0		4.56	13		18.44	0		4.56	8		18.44	0		4.56	8		18.44	0
			4.565	8		18.46	1		4.565	8		18.46	1		4.565	8		18.46	1		4.565	8		18.46	1
			4.57	7		18.48	0		4.57	7		18.48	0		4.57	15		18.48	0		4.57	15		18.48	0
			4.575	9		18.5	0		4.575	9		18.5	0		4.575	12		18.5	0		4.575	12		18.5	0
			4.58	9		18.52	0		4.58	9		18.52	0		4.58	6		18.52	0		4.58	6		18.52	0
			4.585	9		18.54	0		4.585	9		18.54	0		4.585	8		18.54	0		4.585	8		18.54	0
			4.59	8		18.56	1		4.59	8		18.56	1		4.59	10		18.56	1		4.59	10		18.56	1
			4.595	8		18.58	0		4.595	8		18.58	0		4.595	12		18.58	0		4.595	12		18.58	0
			4.6	9		18.6	1		4.6	9		18.6	1		4.6	9		18.6	1		4.6	9		18.6	1
			4.605	11		18.62	2		4.605	11		18.62	2		4.605	12		18.62	2		4.605	12		18.62	2
			4.61	11		18.64	1		4.61	11		18.64	1		4.61	8		18.64	1		4.61	8		18.64	1
			4.615	6		18.66	0		4.615	6		18.66	0		4.615	15		18.66	0		4.615	15		18.66	0
			4.62	6		18.68	1		4.62	6		18.68	1		4.62	11		18.68	1		4.62	11		18.68	1
			4.625	6		18.7	0		4.625	6		18.7	0		4.625	10		18.7	0		4.625	10		18.7	0
			4.63	6		18.72	0		4.63	6		18.72	0		4.63	6		18.72	0		4.63	6		18.72	0
			4.635	7		18.74	0		4.635	7		18.74	0		4.635	7		18.74	0		4.635	7		18.74	0
			4.64	7		18.76	0		4.64	7		18.76	0		4.64	6		18.76	0		4.64	6		18.76	0
			4.645	6		18.78	0		4.645	6		18.78	0		4.645	6		18.78	0		4.645	6		18.78	0
			4.65	6		18.8	0		4.65	6		18.8	0		4.65	11		18.8	0		4.65	11		18.8	0
			4.655	8		18.82	0		4.655	8		18.82	0		4.655	10		18.82	0		4.655	10		18.82	0
			4.66	7		18.84	1		4.66	7		18.84	1		4.66	8		18.84	1		4.66	8		18.84	1
			4.665	9		18.86	0		4.665	9		18.86	0		4.665	7		18.86	0		4.665	7		18.86	0
			4.67	8		18.88	0		4.67	8		18.88	0		4.67	9		18.88	0		4.67	9		18.88	0
			4.675	8		18.9	1		4.675	8		18.9	1		4.675	9		18.9	1		4.675	9		18.9	1
			4.68	8		18.92	0		4.68	8		18.92	0		4.68	9		18.92	0		4.68	9		18.92	0
			4.685	11		18.94	1		4.685	11		18.94	1		4.685	8		18.94	1		4.685	8		18.94	1
			4.69	10		18.96	0		4.69	10		18.96	0		4.69	9		18.96	0		4.69	9		18.96	0
			4.695	10		18.98	0		4.695	10		18.98	0		4.695	11		18.98	0		4.695	11		18.98	0
			4.7	10		19	0		4.7	10		19	0		4.7	10		19	0		4.7	10		19	0
			4.705	12		19.02	0		4.705	12		19.02	0		4.705	10		19.02	0		4.705	10		19.02	0
			4.71	8		19.04	0		4.71	8		19.04	0		4.71	11		19.04	0		4.71	11		19.04	0
			4.715	5		19.06	0		4.715	5		19.06	0		4.715	10		19.06	0		4.715	10		19.06	0
			4.72	11		19.08	0		4.72	11		19.08	0		4.72	10		19.08	0		4.72	10		19.08	0
			4.725	12		19.1	1		4.725	12		19.1	1		4.725	8		19.1	1		4.725	8		19.1	1
			4.73	9		19.12	1		4.73	9		19.12	1		4.73	11		19.12	1		4.73	11		19.12	1
			4.735	9		19.14	1		4.735	9		19.14	1		4.735	11		19.14	1		4.735	11		19.14	1
			4.74	6		19.16	0		4.74	6		19.16	0		4.74	12		19.16	0		4.74	12		19.16	0
			4.745	9		19.18	1		4.745	9		19.18	1		4.745	13		19.18	1		4.745	13		19.18	1
			4.75	5		19.2	1		4.75	5		19.2	1		4.75	8		19.2	1		4.75	8		19.2	1
			4.755	7		19.22	0		4.755	7		19.22	0		4.755	9		19.22	0		4.755	9		19.22	0
			4.76	6		19.24	0		4.76	6		19.24	0		4.76	7		19.24	0		4.76	7		19.24	0
			4.765	7		19.26	0		4.765	7		19.26	0		4.765	10		19.26	0		4.765	10		19.26	0
			4.77	11		19.28	1		4.77	11		19.28	1		4.77	10		19.28	1		4.77	10		19.28	1
			4.775	14		19.3	0		4.775	14		19.3	0		4.775	10		19.3	0		4.775	10		19.3	0
			4.78	11		19.32	0		4.78	11		19.32	0		4.78	9		19.32	0		4.78	9		19.32	0
			4.785	8		19.34	1		4.785	8		19.34	1		4.785	11		19.34	1		4.785	11		19.34	1
			4.79	9		19.36	1		4.79	9		19.36	1		4.79	10		19.36	1		4.79	10		19.36	1
			4.795	7		19.38	0		4.795	7		19.38	0		4.795	5		19.38	0		4.795	5		19.38	0
			4.8	6		19.4	0		4.8	6		19.4	0		4.8	7		19.4	0		4.8	7		19.4	0
			4.805	5		19.42	0		4.805	5		19.42	0		4.805	7		19.42	0		4.805	7		19.42	0
			4.81	8		19.44	0		4.81	8		19.44	0		4.81	8		19.44	0		4.81	8		19.44	0
			4.815	9		19.46	0		4.815	9		19.46	0		4.815	9		19.46	0		4.815	9		19.46	0
			4.82	10		19.48	1		4.82	10		19.48	1		4.82	13		19.48	1		4.82	13		19.48	1
			4.825	10		19.5	0		4.825	10		19.5	0		4.825	11		19.5	0		4.825	11		19.5	0
			4.83	5		19.52	0		4.83	5		19.52	0		4.83	8		19.52	0		4.83	8		19.52	0
			4.835	10		19.54	0		4.835	10		19.54	0		4.835	6		19.54	0		4.835	6		19.54	0
			4.84	6		19.56	0		4.84	6		19.56	0		4.84	7		19.56	0		4.84	7		19.56	0
			4.845	8		19.58	0		4.845	8		19.58	0		4.845	17		19.58	0		4.845	17		19.58	0
			4.85	10		19.6	0		4.85	10		19.6	0		4.85	9		19.6	0		4.85	9		19.6	0
			4.855	7		19.62	0		4.855	7		19.62	0		4.855	10		19.62	0		4.855	10		19.62	0
			4.86	6		19.64	1		4.86	6		19.64	1		4.86	8		19.64	1		4.86	8		19.64	1
			4.865	5		19.66	0		4.865	5		19.66	0		4.865	10		19.66	0		4.865	10		19.66	0
			4.87	8		19.68	0		4.87	8		19.68	0		4.87	10		19.68	0		4.87	10		19.68	0
			4.875	7		19.7	0		4.875	7		19.7	0		4.875	9		19.7	0		4.875	9		19.7	0
			4.88	10		19.72	0		4.88	10		19.72	0		4.88	8		19.72	0		4.88	8		19.72	0
			4.885	12		19.74	0		4.885	12		19.74	0		4.885	8		19.74	0		4.885	8		19.74	0
			4.89	10		19.76	1		4.89	10		19.76	1		4.89	10		19.76	1		4.89	10		19.76	1
			4.895	5		19.78	0		4.895	5		19.78	0		4.895	6		19.78	0		4.895	6		19.78	0
			4.9	3		19.8	0		4.9	3		19.8	0		4.9	5		19.8	0		4.9	5		19.8	0
			4.905	6		19.82	0		4.905	6		19.82	0		4.905	11		19.82	0		4.905	11		19.82	0
			4.91	9		19.84	0		4.91	9		19.84	0		4.91	8		19.84	0		4.91	8		19.84	0
			4.915	12		19.86	0		4.915	12		19.86	0		4.915	11		19.86	0		4.915	11		19.86	0
			4.92	12		19.88	0		4.92	12		19.88	0		4.92	12		19.88	0		4.92	12		19.88	0
			4.925	10		19.9	0		4.925	10		19.9	0		4.925	6		19.9	0		4.925	6		19.9	0
			4.93	8		19.92	0		4.93	8		19.92	0		4.93	9		19.92	0		4.93	9		19.92	0
			4.935	6		19.94	0		4.935	6		19.94	0		4.935	9		19.94	0		4.935	9		19.94	0
			4.94	6		19.96	0		4.94	6		19.96	0		4.94	12		19.96	0		4.94	12		19.96	0
			4.945	10		19.98	0		4.945	10		19.98	0		4.945	8		19.98	0		4.945	8		19.98	0
			4.95	7		20	0		4.95	7		20	0		4.95	7		20	0		4.95	7		20	0
			4.955	8		20.02	0		4.955	8		20.02	0		4.955	7		20.02	0		4.955	7		20.02	0
			4.96	7		20.04	0		4.96	7		20.04	0		4.96	9		20.04	0		4.96	9		20.04	0
			4.965	8		20.06	0		4.965	8		20.06	0		4.965	8		20.06	0		4.965	8		20.06	0
			4.97	6		20.08	0		4.97	6		20.08	0		4.97	6		20.08	0		4.97	6		20.08	0
			4.975	6		20.1	0		4.975	6		20.1	0		4.975	10		20.1	0		4.975	10		20.1	0
			4.98	8		20.12	0		4.98	8		20.12	0		4.98	11		20.12	0		4.98	11		20.12	0
			4.985	7		20.14	0		4.985	7		20.14	0		4.985	8		20.14	0		4.985	8		20.14	0
			4.99	11		20.16	0		4.99	11		20.16	0		4.99	12		20.16	0		4.99	12		20.16	0
			4.995	6		20.18	0		4.995	6		20.18	0		4.995	9		20.18	0		4.995	9		20.18	0
			5	5		20.2	0		5	5		20.2	0		5	10		20.2	0		5	10		20.2	0
			5.005	7		20.22	0		5.005	7		20.22	0		5.005	9		20.22	0		5.005	9		20.22	0
			5.01	7		20.24	0		5.01	7		20.24	0		5.01	9		20.24	0		5.01	9		20.24	0
			5.015	9		20.26	0		5.015	9		20.26	0		5.015	10		20.26	0		5.015	10		20.26	0
			5.02	8					5.02	8					5.02	7					5.02	7
			5.025	8					5.025	8					5.025	9					5.025	9
			5.03	7					5.03	7					5.03	7					5.03	7
			5.035	7					5.035	7					5.035	4					5.035	4
			5.04	8					5.04	8					5.04	6					5.04	6
			5.045	7					5.045	7					5.045	6					5.045	6
			5.05	7					5.05	7					5.05	5					5.05	5
			5.055	12					5.055	12					5.055	6					5.055	6
			5.06	7					5.06	7					5.06	11					5.06	11
			5.065	7					5.065	7					5.065	10					5.065	10
			5.07	8					5.07	8					5.07	8					5.07	8
			5.075	7					5.075	7					5.075	6					5.075	6
			5.08	7					5.08	7					5.08	5					5.08	5
			5.085	6					5.085	6					5.085	7					5.085	7
			5.09	10					5.09	10					5.09	7					5.09	7
			5.095	8					5.095	8					5.095	10					5.095	10
			5.1	7					5.1	7					5.1	12					5.1	12
			5.105	8					5.105	8					5.105	9					5.105	9
			5.11	8					5.11	8					5.11	7					5.11	7
			5.115	8					5.115	8					5.115	8					5.115	8
			5.12	7					5.12	7					5.12	8					5.12	8
			5.125	8					5.125	8					5.125	8					5.125	8
			5.13	9					5.13	9					5.13	8					5.13	8
			5.135	5					5.135	5					5.135	11					5.135	11
			5.14	6					5.14	6					5.14	8					5.14	8
			5.145	8					5.145	8					5.145	7					5.145	7
			5.15	9					5.15	9					5.15	6					5.15	6
			5.155	8					5.155	8					5.155	7					5.155	7
			5.16	5					5.16	5					5.16	12					5.16	12
			5.165	5					5.165	5					5.165	10					5.165	10
			5.17	6					5.17	6					5.17	6					5.17	6
			5.175	8					5.175	8					5.175	6					5.175	6
			5.18	7					5.18	7					5.18	8					5.18	8
			5.185	4					5.185	4					5.185	10					5.185	10
			5.19	4					5.19	4					5.19	8					5.19	8
			5.195	5					5.195	5					5.195	7					5.195	7
			5.2	9					5.2	9					5.2	10					5.2	10
			5.205	7					5.205	7					5.205	7					5.205	7
			5.21	8					5.21	8					5.21	5					5.21	5
			5.215	8					5.215	8					5.215	6					5.215	6
			5.22	8					5.22	8					5.22	6					5.22	6
			5.225	11					5.225	11					5.225	6					5.225	6
			5.23	8					5.23	8					5.23	7					5.23	7
			5.235	5					5.235	5					5.235	4					5.235	4
			5.24	9					5.24	9					5.24	8					5.24	8
			5.245	4					5.245	4					5.245	9					5.245	9
			5.25	3					5.25	3					5.25	7					5.25	7
			5.255	4					5.255	4					5.255	10					5.255	10
			5.26	6					5.26	6					5.26	7					5.26	7
			5.265	6					5.265	6					5.265	5					5.265	5
			5.27	8					5.27	8					5.27	9					5.27	9
			5.275	9					5.275	9					5.275	9					5.275	9
			5.28	12					5.28	12					5.28	8					5.28	8
			5.285	8					5.285	8					5.285	8					5.285	8
			5.29	7					5.29	7					5.29	8					5.29	8
			5.295	9					5.295	9					5.295	7					5.295	7
			5.3	9					5.3	9					5.3	5					5.3	5
			5.305	9					5.305	9					5.305	8					5.305	8
			5.31	6					5.31	6					5.31	6					5.31	6
			5.315	6					5.315	6					5.315	8					5.315	8
			5.32	7					5.32	7					5.32	8					5.32	8
			5.325	5					5.325	5					5.325	7					5.325	7
			5.33	8					5.33	8					5.33	8					5.33	8
			5.335	8					5.335	8					5.335	6					5.335	6
			5.34	7					5.34	7					5.34	7					5.34	7
			5.345	8					5.345	8					5.345	7					5.345	7
			5.35	8					5.35	8					5.35	10					5.35	10
			5.355	8					5.355	8					5.355	4					5.355	4
			5.36	4					5.36	4					5.36	4					5.36	4
			5.365	7					5.365	7					5.365	6					5.365	6
			5.37	7					5.37	7					5.37	8					5.37	8
			5.375	9					5.375	9					5.375	8					5.375	8
			5.38	9					5.38	9					5.38	7					5.38	7
			5.385	12					5.385	12					5.385	6					5.385	6
			5.39	9					5.39	9					5.39	7					5.39	7
			5.395	5					5.395	5					5.395	7					5.395	7
			5.4	8					5.4	8					5.4	4					5.4	4
			5.405	9					5.405	9					5.405	5					5.405	5
			5.41	13					5.41	13					5.41	9					5.41	9
			5.415	5					5.415	5					5.415	14					5.415	14
			5.42	5					5.42	5					5.42	14					5.42	14
			5.425	3					5.425	3					5.425	6					5.425	6
			5.43	4					5.43	4					5.43	5					5.43	5
			5.435	2					5.435	2					5.435	7					5.435	7
			5.44	5					5.44	5					5.44	11					5.44	11
			5.445	4					5.445	4					5.445	5					5.445	5
			5.45	10					5.45	10					5.45	4					5.45	4
			5.455	9					5.455	9					5.455	7					5.455	7
			5.46	5					5.46	5					5.46	9					5.46	9
			5.465	8					5.465	8					5.465	7					5.465	7
			5.47	5					5.47	5					5.47	10					5.47	10
			5.475	4					5.475	4					5.475	10					5.475	10
			5.48	4					5.48	4					5.48	6					5.48	6
			5.485	7					5.485	7					5.485	6					5.485	6
			5.49	13					5.49	13					5.49	6					5.49	6
			5.495	8					5.495	8					5.495	6					5.495	6
			5.5	7					5.5	7					5.5	12					5.5	12
			5.505	5					5.505	5					5.505	7					5.505	7
			5.51	5					5.51	5					5.51	6					5.51	6
			5.515	4					5.515	4					5.515	6					5.515	6
			5.52	4					5.52	4					5.52	8					5.52	8
			5.525	3					5.525	3					5.525	8					5.525	8
			5.53	5					5.53	5					5.53	8					5.53	8
			5.535	7					5.535	7					5.535	7					5.535	7
			5.54	7					5.54	7					5.54	6					5.54	6
			5.545	6					5.545	6					5.545	7					5.545	7
			5.55	6					5.55	6					5.55	7					5.55	7
			5.555	7					5.555	7					5.555	12					5.555	12
			5.56	9					5.56	9					5.56	11					5.56	11
			5.565	7					5.565	7					5.565	7					5.565	7
			5.57	5					5.57	5					5.57	10					5.57	10
			5.575	4					5.575	4					5.575	7					5.575	7
			5.58	9					5.58	9					5.58	6					5.58	6
			5.585	7					5.585	7					5.585	3					5.585	3
			5.59	8					5.59	8					5.59	6					5.59	6
			5.595	5					5.595	5					5.595	7					5.595	7
			5.6	4					5.6	4					5.6	6					5.6	6
			5.605	3					5.605	3					5.605	9					5.605	9
			5.61	6					5.61	6					5.61	6					5.61	6
			5.615	6					5.615	6					5.615	7					5.615	7
			5.62	10					5.62	10					5.62	7					5.62	7
			5.625	8					5.625	8					5.625	7					5.625	7
			5.63	7					5.63	7					5.63	6					5.63	6
			5.635	4					5.635	4					5.635	8					5.635	8
			5.64	5					5.64	5					5.64	7					5.64	7
			5.645	5					5.645	5					5.645	11					5.645	11
			5.65	7					5.65	7					5.65	6					5.65	6
			5.655	9					5.655	9					5.655	5					5.655	5
			5.66	9					5.66	9					5.66	10					5.66	10
			5.665	7					5.665	7					5.665	10					5.665	10
			5.67	10					5.67	10					5.67	7					5.67	7
			5.675	10					5.675	10					5.675	5					5.675	5
			5.68	8					5.68	8					5.68	5					5.68	5
			5.685	6					5.685	6					5.685	6					5.685	6
			5.69	6					5.69	6					5.69	6					5.69	6
			5.695	4					5.695	4					5.695	6					5.695	6
			5.7	8					5.7	8					5.7	5					5.7	5
			5.705	7					5.705	7					5.705	4					5.705	4
			5.71	7					5.71	7					5.71	9					5.71	9
			5.715	8					5.715	8					5.715	7					5.715	7
			5.72	6					5.72	6					5.72	6					5.72	6
			5.725	8					5.725	8					5.725	9					5.725	9
			5.73	6					5.73	6					5.73	7					5.73	7
			5.735	4					5.735	4					5.735	7					5.735	7
			5.74	6					5.74	6					5.74	6					5.74	6
			5.745	9					5.745	9					5.745	5					5.745	5
			5.75	7					5.75	7					5.75	4					5.75	4
			5.755	8					5.755	8					5.755	6					5.755	6
			5.76	7					5.76	7					5.76	7					5.76	7
			5.765	8					5.765	8					5.765	7					5.765	7
			5.77	4					5.77	4					5.77	8					5.77	8
			5.775	6					5.775	6					5.775	8					5.775	8
			5.78	6					5.78	6					5.78	8					5.78	8
			5.785	5					5.785	5					5.785	9					5.785	9
			5.79	5					5.79	5					5.79	6					5.79	6
			5.795	4					5.795	4					5.795	5					5.795	5
			5.8	8					5.8	8					5.8	5					5.8	5
			5.805	9					5.805	9					5.805	5					5.805	5
			5.81	8					5.81	8					5.81	7					5.81	7
			5.815	4					5.815	4					5.815	8					5.815	8
			5.82	2					5.82	2					5.82	10					5.82	10
			5.825	3					5.825	3					5.825	10					5.825	10
			5.83	8					5.83	8					5.83	8					5.83	8
			5.835	7					5.835	7					5.835	7					5.835	7
			5.84	5					5.84	5					5.84	7					5.84	7
			5.845	9					5.845	9					5.845	8					5.845	8
			5.85	6					5.85	6					5.85	6					5.85	6
			5.855	6					5.855	6					5.855	6					5.855	6
			5.86	5					5.86	5					5.86	7					5.86	7
			5.865	4					5.865	4					5.865	4					5.865	4
			5.87	4					5.87	4					5.87	5					5.87	5
			5.875	3					5.875	3					5.875	7					5.875	7
			5.88	7					5.88	7					5.88	9					5.88	9
			5.885	12					5.885	12					5.885	9					5.885	9
			5.89	7					5.89	7					5.89	6					5.89	6
			5.895	6					5.895	6					5.895	6					5.895	6
			5.9	9					5.9	9					5.9	6					5.9	6
			5.905	7					5.905	7					5.905	10					5.905	10
			5.91	5					5.91	5					5.91	4					5.91	4
			5.915	3					5.915	3					5.915	5					5.915	5
			5.92	5					5.92	5					5.92	4					5.92	4
			5.925	5					5.925	5					5.925	7					5.925	7
			5.93	4					5.93	4					5.93	7					5.93	7
			5.935	3					5.935	3					5.935	9					5.935	9
			5.94	3					5.94	3					5.94	6					5.94	6
			5.945	4					5.945	4					5.945	9					5.945	9
			5.95	6					5.95	6					5.95	6					5.95	6
			5.955	6					5.955	6					5.955	6					5.955	6
			5.96	3					5.96	3					5.96	7					5.96	7
			5.965	6					5.965	6					5.965	6					5.965	6
			5.97	6					5.97	6					5.97	10					5.97	10
			5.975	9					5.975	9					5.975	7					5.975	7
			5.98	7					5.98	7					5.98	5					5.98	5
			5.985	6					5.985	6					5.985	9					5.985	9
			5.99	7					5.99	7					5.99	4					5.99	4
			5.995	12					5.995	12					5.995	4					5.995	4
			6	6					6	6					6	10					6	10
			6.005	6					6.005	6					6.005	8					6.005	8
			6.01	4					6.01	4					6.01	5					6.01	5
			6.015	5					6.015	5					6.015	6					6.015	6
			6.02	7					6.02	7					6.02	5					6.02	5
			6.025	5					6.025	5					6.025	7					6.025	7
			6.03	3					6.03	3					6.03	7					6.03	7
			6.035	5					6.035	5					6.035	7					6.035	7
			6.04	5					6.04	5					6.04	8					6.04	8
			6.045	4					6.045	4					6.045	5					6.045	5
			6.05	5					6.05	5					6.05	7					6.05	7
			6.055	7					6.055	7					6.055	6					6.055	6
			6.06	9					6.06	9					6.06	5					6.06	5
			6.065	6					6.065	6					6.065	5					6.065	5
			6.07	5					6.07	5					6.07	7					6.07	7
			6.075	6					6.075	6					6.075	7					6.075	7
			6.08	4					6.08	4					6.08	10					6.08	10
			6.085	5					6.085	5					6.085	6					6.085	6
			6.09	4					6.09	4					6.09	5					6.09	5
			6.095	1					6.095	1					6.095	5					6.095	5
			6.1	3					6.1	3					6.1	5					6.1	5
			6.105	6					6.105	6					6.105	7					6.105	7
			6.11	6					6.11	6					6.11	5					6.11	5
			6.115	5					6.115	5					6.115	5					6.115	5
			6.12	4					6.12	4					6.12	4					6.12	4
			6.125	6					6.125	6					6.125	5					6.125	5
			6.13	8					6.13	8					6.13	5					6.13	5
			6.135	8					6.135	8					6.135	5					6.135	5
			6.14	6					6.14	6					6.14	6					6.14	6
			6.145	7					6.145	7					6.145	6					6.145	6
			6.15	5					6.15	5					6.15	8					6.15	8
			6.155	5					6.155	5					6.155	8					6.155	8
			6.16	2					6.16	2					6.16	6					6.16	6
			6.165	3					6.165	3					6.165	6					6.165	6
			6.17	7					6.17	7					6.17	6					6.17	6
			6.175	7					6.175	7					6.175	7					6.175	7
			6.18	4					6.18	4					6.18	8					6.18	8
			6.185	6					6.185	6					6.185	10					6.185	10
			6.19	6					6.19	6					6.19	9					6.19	9
			6.195	7					6.195	7					6.195	7					6.195	7
			6.2	4					6.2	4					6.2	5					6.2	5
			6.205	4					6.205	4					6.205	6					6.205	6
			6.21	4					6.21	4					6.21	5					6.21	5
			6.215	4					6.215	4					6.215	3					6.215	3
			6.22	5					6.22	5					6.22	5					6.22	5
			6.225	6					6.225	6					6.225	5					6.225	5
			6.23	4					6.23	4					6.23	11					6.23	11
			6.235	9					6.235	9					6.235	6					6.235	6
			6.24	7					6.24	7					6.24	5					6.24	5
			6.245	5					6.245	5					6.245	3					6.245	3
			6.25	6					6.25	6					6.25	4					6.25	4
			6.255	6					6.255	6					6.255	5					6.255	5
			6.26	5					6.26	5					6.26	5					6.26	5
			6.265	4					6.265	4					6.265	8					6.265	8
			6.27	3					6.27	3					6.27	5					6.27	5
			6.275	4					6.275	4					6.275	4					6.275	4
			6.28	4					6.28	4					6.28	6					6.28	6
			6.285	5					6.285	5					6.285	7					6.285	7
			6.29	7					6.29	7					6.29	11					6.29	11
			6.295	5					6.295	5					6.295	8					6.295	8
			6.3	5					6.3	5					6.3	7					6.3	7
			6.305	7					6.305	7					6.305	8					6.305	8
			6.31	9					6.31	9					6.31	11					6.31	11
			6.315	6					6.315	6					6.315	15					6.315	15
			6.32	8					6.32	8					6.32	10					6.32	10
			6.325	10					6.325	10					6.325	12					6.325	12
			6.33	11					6.33	11					6.33	12					6.33	12
			6.335	10					6.335	10					6.335	12					6.335	12
			6.34	11					6.34	11					6.34	21					6.34	21
			6.345	13					6.345	13					6.345	18					6.345	18
			6.35	10					6.35	10					6.35	18					6.35	18
			6.355	7					6.355	7					6.355	17					6.355	17
			6.36	7					6.36	7					6.36	18					6.36	18
			6.365	8					6.365	8					6.365	21					6.365	21
			6.37	7					6.37	7					6.37	17					6.37	17
			6.375	8					6.375	8					6.375	25					6.375	25
			6.38	18					6.38	18					6.38	19					6.38	19
			6.385	14					6.385	14					6.385	25					6.385	25
			6.39	6					6.39	6					6.39	28					6.39	28
			6.395	7					6.395	7					6.395	26					6.395	26
			6.4	7					6.4	7					6.4	23					6.4	23
			6.405	8					6.405	8					6.405	22					6.405	22
			6.41	8					6.41	8					6.41	22					6.41	22
			6.415	10					6.415	10					6.415	25					6.415	25
			6.42	10					6.42	10					6.42	27					6.42	27
			6.425	9					6.425	9					6.425	24					6.425	24
			6.43	9					6.43	9					6.43	18					6.43	18
			6.435	8					6.435	8					6.435	23					6.435	23
			6.44	8					6.44	8					6.44	21					6.44	21
			6.445	11					6.445	11					6.445	12					6.445	12
			6.45	11					6.45	11					6.45	22					6.45	22
			6.455	9					6.455	9					6.455	13					6.455	13
			6.46	8					6.46	8					6.46	13					6.46	13
			6.465	9					6.465	9					6.465	17					6.465	17
			6.47	6					6.47	6					6.47	18					6.47	18
			6.475	8					6.475	8					6.475	15					6.475	15
			6.48	6					6.48	6					6.48	12					6.48	12
			6.485	4					6.485	4					6.485	11					6.485	11
			6.49	6					6.49	6					6.49	10					6.49	10
			6.495	5					6.495	5					6.495	8					6.495	8
			6.5	8					6.5	8					6.5	15					6.5	15
			6.505	6					6.505	6					6.505	7					6.505	7
			6.51	5					6.51	5					6.51	10					6.51	10
			6.515	2					6.515	2					6.515	10					6.515	10
			6.52	5					6.52	5					6.52	5					6.52	5
			6.525	5					6.525	5					6.525	7					6.525	7
			6.53	9					6.53	9					6.53	9					6.53	9
			6.535	5					6.535	5					6.535	6					6.535	6
			6.54	4					6.54	4					6.54	5					6.54	5
			6.545	7					6.545	7					6.545	4					6.545	4
			6.55	6					6.55	6					6.55	4					6.55	4
			6.555	4					6.555	4					6.555	5					6.555	5
			6.56	5					6.56	5					6.56	3					6.56	3
			6.565	5					6.565	5					6.565	4					6.565	4
			6.57	6					6.57	6					6.57	4					6.57	4
			6.575	6					6.575	6					6.575	3					6.575	3
			6.58	5					6.58	5					6.58	5					6.58	5
			6.585	3					6.585	3					6.585	5					6.585	5
			6.59	4					6.59	4					6.59	5					6.59	5
			6.595	4					6.595	4					6.595	4					6.595	4
			6.6	5					6.6	5					6.6	6					6.6	6
			6.605	5					6.605	5					6.605	4					6.605	4
			6.61	5					6.61	5					6.61	3					6.61	3
			6.615	1					6.615	1					6.615	6					6.615	6
			6.62	4					6.62	4					6.62	6					6.62	6
			6.625	4					6.625	4					6.625	7					6.625	7
			6.63	5					6.63	5					6.63	7					6.63	7
			6.635	6					6.635	6					6.635	5					6.635	5
			6.64	8					6.64	8					6.64	5					6.64	5
			6.645	5					6.645	5					6.645	5					6.645	5
			6.65	5					6.65	5					6.65	7					6.65	7
			6.655	4					6.655	4					6.655	4					6.655	4
			6.66	5					6.66	5					6.66	3					6.66	3
			6.665	6					6.665	6					6.665	5					6.665	5
			6.67	6					6.67	6					6.67	5					6.67	5
			6.675	8					6.675	8					6.675	4					6.675	4
			6.68	10					6.68	10					6.68	3					6.68	3
			6.685	4					6.685	4					6.685	6					6.685	6
			6.69	4					6.69	4					6.69	4					6.69	4
			6.695	5					6.695	5					6.695	7					6.695	7
			6.7	4					6.7	4					6.7	5					6.7	5
			6.705	6					6.705	6					6.705	3					6.705	3
			6.71	5					6.71	5					6.71	2					6.71	2
			6.715	3					6.715	3					6.715	3					6.715	3
			6.72	4					6.72	4					6.72	5					6.72	5
			6.725	4					6.725	4					6.725	4					6.725	4
			6.73	3					6.73	3					6.73	5					6.73	5
			6.735	2					6.735	2					6.735	4					6.735	4
			6.74	3					6.74	3					6.74	2					6.74	2
			6.745	3					6.745	3					6.745	6					6.745	6
			6.75	1					6.75	1					6.75	6					6.75	6
			6.755	1					6.755	1					6.755	5					6.755	5
			6.76	5					6.76	5					6.76	2					6.76	2
			6.765	6					6.765	6					6.765	4					6.765	4
			6.77	9					6.77	9					6.77	6					6.77	6
			6.775	5					6.775	5					6.775	2					6.775	2
			6.78	7					6.78	7					6.78	6					6.78	6
			6.785	7					6.785	7					6.785	6					6.785	6
			6.79	6					6.79	6					6.79	4					6.79	4
			6.795	4					6.795	4					6.795	4					6.795	4
			6.8	3					6.8	3					6.8	3					6.8	3
			6.805	4					6.805	4					6.805	3					6.805	3
			6.81	6					6.81	6					6.81	6					6.81	6
			6.815	5					6.815	5					6.815	8					6.815	8
			6.82	2					6.82	2					6.82	5					6.82	5
			6.825	3					6.825	3					6.825	3					6.825	3
			6.83	3					6.83	3					6.83	6					6.83	6
			6.835	5					6.835	5					6.835	8					6.835	8
			6.84	5					6.84	5					6.84	5					6.84	5
			6.845	3					6.845	3					6.845	5					6.845	5
			6.85	7					6.85	7					6.85	5					6.85	5
			6.855	5					6.855	5					6.855	5					6.855	5
			6.86	2					6.86	2					6.86	4					6.86	4
			6.865	2					6.865	2					6.865	2					6.865	2
			6.87	7					6.87	7					6.87	5					6.87	5
			6.875	6					6.875	6					6.875	8					6.875	8
			6.88	6					6.88	6					6.88	3					6.88	3
			6.885	5					6.885	5					6.885	2					6.885	2
			6.89	5					6.89	5					6.89	5					6.89	5
			6.895	3					6.895	3					6.895	3					6.895	3
			6.9	3					6.9	3					6.9	4					6.9	4
			6.905	2					6.905	2					6.905	6					6.905	6
			6.91	1					6.91	1					6.91	5					6.91	5
			6.915	3					6.915	3					6.915	5					6.915	5
			6.92	3					6.92	3					6.92	4					6.92	4
			6.925	6					6.925	6					6.925	5					6.925	5
			6.93	7					6.93	7					6.93	8					6.93	8
			6.935	7					6.935	7					6.935	9					6.935	9
			6.94	8					6.94	8					6.94	8					6.94	8
			6.945	7					6.945	7					6.945	8					6.945	8
			6.95	5					6.95	5					6.95	6					6.95	6
			6.955	5					6.955	5					6.955	6					6.955	6
			6.96	6					6.96	6					6.96	7					6.96	7
			6.965	3					6.965	3					6.965	5					6.965	5
			6.97	4					6.97	4					6.97	7					6.97	7
			6.975	6					6.975	6					6.975	4					6.975	4
			6.98	6					6.98	6					6.98	5					6.98	5
			6.985	7					6.985	7					6.985	6					6.985	6
			6.99	6					6.99	6					6.99	8					6.99	8
			6.995	5					6.995	5					6.995	8					6.995	8
			7	5					7	5					7	8					7	8
			7.005	3					7.005	3					7.005	7					7.005	7
			7.01	2					7.01	2					7.01	7					7.01	7
			7.015	4					7.015	4					7.015	5					7.015	5
			7.02	5					7.02	5					7.02	3					7.02	3
			7.025	5					7.025	5					7.025	7					7.025	7
			7.03	9					7.03	9					7.03	8					7.03	8
			7.035	14					7.035	14					7.035	4					7.035	4
			7.04	8					7.04	8					7.04	10					7.04	10
			7.045	2					7.045	2					7.045	8					7.045	8
			7.05	3					7.05	3					7.05	7					7.05	7
			7.055	4					7.055	4					7.055	7					7.055	7
			7.06	4					7.06	4					7.06	6					7.06	6
			7.065	5					7.065	5					7.065	6					7.065	6
			7.07	5					7.07	5					7.07	7					7.07	7
			7.075	3					7.075	3					7.075	5					7.075	5
			7.08	2					7.08	2					7.08	10					7.08	10
			7.085	4					7.085	4					7.085	8					7.085	8
			7.09	5					7.09	5					7.09	11					7.09	11
			7.095	2					7.095	2					7.095	9					7.095	9
			7.1	3					7.1	3					7.1	4					7.1	4
			7.105	5					7.105	5					7.105	7					7.105	7
			7.11	2					7.11	2					7.11	8					7.11	8
			7.115	4					7.115	4					7.115	6					7.115	6
			7.12	6					7.12	6					7.12	3					7.12	3
			7.125	7					7.125	7					7.125	6					7.125	6
			7.13	7					7.13	7					7.13	6					7.13	6
			7.135	6					7.135	6					7.135	4					7.135	4
			7.14	2					7.14	2					7.14	3					7.14	3
			7.145	1					7.145	1					7.145	4					7.145	4
			7.15	4					7.15	4					7.15	4					7.15	4
			7.155	5					7.155	5					7.155	5					7.155	5
			7.16	3					7.16	3					7.16	5					7.16	5
			7.165	5					7.165	5					7.165	6					7.165	6
			7.17	2					7.17	2					7.17	7					7.17	7
			7.175	4					7.175	4					7.175	6					7.175	6
			7.18	4					7.18	4					7.18	3					7.18	3
			7.185	2					7.185	2					7.185	3					7.185	3
			7.19	4					7.19	4					7.19	5					7.19	5
			7.195	3					7.195	3					7.195	3					7.195	3
			7.2	3					7.2	3					7.2	3					7.2	3
			7.205	5					7.205	5					7.205	3					7.205	3
			7.21	4					7.21	4					7.21	6					7.21	6
			7.215	4					7.215	4					7.215	7					7.215	7
			7.22	8					7.22	8					7.22	6					7.22	6
			7.225	6					7.225	6					7.225	4					7.225	4
			7.23	2					7.23	2					7.23	6					7.23	6
			7.235	2					7.235	2					7.235	6					7.235	6
			7.24	4					7.24	4					7.24	5					7.24	5
			7.245	6					7.245	6					7.245	4					7.245	4
			7.25	6					7.25	6					7.25	3					7.25	3
			7.255	7					7.255	7					7.255	6					7.255	6
			7.26	3					7.26	3					7.26	5					7.26	5
			7.265	2					7.265	2					7.265	3					7.265	3
			7.27	3					7.27	3					7.27	3					7.27	3
			7.275	6					7.275	6					7.275	2					7.275	2
			7.28	7					7.28	7					7.28	4					7.28	4
			7.285	7					7.285	7					7.285	4					7.285	4
			7.29	5					7.29	5					7.29	5					7.29	5
			7.295	5					7.295	5					7.295	4					7.295	4
			7.3	6					7.3	6					7.3	5					7.3	5
			7.305	4					7.305	4					7.305	7					7.305	7
			7.31	4					7.31	4					7.31	4					7.31	4
			7.315	6					7.315	6					7.315	7					7.315	7
			7.32	6					7.32	6					7.32	7					7.32	7
			7.325	9					7.325	9					7.325	6					7.325	6
			7.33	6					7.33	6					7.33	3					7.33	3
			7.335	6					7.335	6					7.335	5					7.335	5
			7.34	7					7.34	7					7.34	3					7.34	3
			7.345	6					7.345	6					7.345	3					7.345	3
			7.35	5					7.35	5					7.35	5					7.35	5
			7.355	3					7.355	3					7.355	3					7.355	3
			7.36	3					7.36	3					7.36	6					7.36	6
			7.365	3					7.365	3					7.365	3					7.365	3
			7.37	7					7.37	7					7.37	3					7.37	3
			7.375	4					7.375	4					7.375	7					7.375	7
			7.38	5					7.38	5					7.38	5					7.38	5
			7.385	6					7.385	6					7.385	5					7.385	5
			7.39	7					7.39	7					7.39	5					7.39	5
			7.395	5					7.395	5					7.395	7					7.395	7
			7.4	6					7.4	6					7.4	5					7.4	5
			7.405	5					7.405	5					7.405	4					7.405	4
			7.41	5					7.41	5					7.41	3					7.41	3
			7.415	4					7.415	4					7.415	3					7.415	3
			7.42	4					7.42	4					7.42	2					7.42	2
			7.425	5					7.425	5					7.425	2					7.425	2
			7.43	4					7.43	4					7.43	3					7.43	3
			7.435	5					7.435	5					7.435	1					7.435	1
			7.44	4					7.44	4					7.44	4					7.44	4
			7.445	4					7.445	4					7.445	6					7.445	6
			7.45	4					7.45	4					7.45	5					7.45	5
			7.455	3					7.455	3					7.455	4					7.455	4
			7.46	4					7.46	4					7.46	3					7.46	3
			7.465	5					7.465	5					7.465	5					7.465	5
			7.47	2					7.47	2					7.47	5					7.47	5
			7.475	3					7.475	3					7.475	5					7.475	5
			7.48	5					7.48	5					7.48	5					7.48	5
			7.485	5					7.485	5					7.485	6					7.485	6
			7.49	2					7.49	2					7.49	4					7.49	4
			7.495	2					7.495	2					7.495	3					7.495	3
			7.5	3					7.5	3					7.5	4					7.5	4
			7.505	5					7.505	5					7.505	3					7.505	3
			7.51	6					7.51	6					7.51	6					7.51	6
			7.515	6					7.515	6					7.515	6					7.515	6
			7.52	5					7.52	5					7.52	3					7.52	3
			7.525	8					7.525	8					7.525	3					7.525	3
			7.53	5					7.53	5					7.53	2					7.53	2
			7.535	5					7.535	5					7.535	5					7.535	5
			7.54	5					7.54	5					7.54	3					7.54	3
			7.545	3					7.545	3					7.545	4					7.545	4
			7.55	1					7.55	1					7.55	5					7.55	5
			7.555	7					7.555	7					7.555	6					7.555	6
			7.56	9					7.56	9					7.56	8					7.56	8
			7.565	4					7.565	4					7.565	4					7.565	4
			7.57	6					7.57	6					7.57	3					7.57	3
			7.575	5					7.575	5					7.575	4					7.575	4
			7.58	6					7.58	6					7.58	4					7.58	4
			7.585	5					7.585	5					7.585	4					7.585	4
			7.59	5					7.59	5					7.59	6					7.59	6
			7.595	3					7.595	3					7.595	4					7.595	4
			7.6	8					7.6	8					7.6	3					7.6	3
			7.605	3					7.605	3					7.605	5					7.605	5
			7.61	5					7.61	5					7.61	5					7.61	5
			7.615	5					7.615	5					7.615	3					7.615	3
			7.62	5					7.62	5					7.62	2					7.62	2
			7.625	4					7.625	4					7.625	2					7.625	2
			7.63	4					7.63	4					7.63	3					7.63	3
			7.635	3					7.635	3					7.635	2					7.635	2
			7.64	2					7.64	2					7.64	4					7.64	4
			7.645	3					7.645	3					7.645	6					7.645	6
			7.65	3					7.65	3					7.65	2					7.65	2
			7.655	4					7.655	4					7.655	4					7.655	4
			7.66	3					7.66	3					7.66	3					7.66	3
			7.665	1					7.665	1					7.665	1					7.665	1
			7.67	5					7.67	5					7.67	2					7.67	2
			7.675	6					7.675	6					7.675	3					7.675	3
			7.68	3					7.68	3					7.68	4					7.68	4
			7.685	4					7.685	4					7.685	5					7.685	5
			7.69	6					7.69	6					7.69	5					7.69	5
			7.695	7					7.695	7					7.695	5					7.695	5
			7.7	6					7.7	6					7.7	5					7.7	5
			7.705	5					7.705	5					7.705	3					7.705	3
			7.71	2					7.71	2					7.71	3					7.71	3
			7.715	2					7.715	2					7.715	1					7.715	1
			7.72	2					7.72	2					7.72	3					7.72	3
			7.725	2					7.725	2					7.725	4					7.725	4
			7.73	3					7.73	3					7.73	6					7.73	6
			7.735	1					7.735	1					7.735	5					7.735	5
			7.74	3					7.74	3					7.74	6					7.74	6
			7.745	3					7.745	3					7.745	5					7.745	5
			7.75	2					7.75	2					7.75	4					7.75	4
			7.755	3					7.755	3					7.755	4					7.755	4
			7.76	2					7.76	2					7.76	6					7.76	6
			7.765	5					7.765	5					7.765	8					7.765	8
			7.77	7					7.77	7					7.77	5					7.77	5
			7.775	5					7.775	5					7.775	5					7.775	5
			7.78	3					7.78	3					7.78	4					7.78	4
			7.785	4					7.785	4					7.785	7					7.785	7
			7.79	5					7.79	5					7.79	5					7.79	5
			7.795	3					7.795	3					7.795	6					7.795	6
			7.8	3					7.8	3					7.8	5					7.8	5
			7.805	3					7.805	3					7.805	6					7.805	6
			7.81	6					7.81	6					7.81	4					7.81	4
			7.815	6					7.815	6					7.815	4					7.815	4
			7.82	5					7.82	5					7.82	4					7.82	4
			7.825	5					7.825	5					7.825	7					7.825	7
			7.83	6					7.83	6					7.83	5					7.83	5
			7.835	2					7.835	2					7.835	4					7.835	4
			7.84	3					7.84	3					7.84	2					7.84	2
			7.845	4					7.845	4					7.845	5					7.845	5
			7.85	3					7.85	3					7.85	3					7.85	3
			7.855	3					7.855	3					7.855	5					7.855	5
			7.86	2					7.86	2					7.86	6					7.86	6
			7.865	2					7.865	2					7.865	5					7.865	5
			7.87	3					7.87	3					7.87	4					7.87	4
			7.875	3					7.875	3					7.875	2					7.875	2
			7.88	2					7.88	2					7.88	4					7.88	4
			7.885	3					7.885	3					7.885	2					7.885	2
			7.89	5					7.89	5					7.89	4					7.89	4
			7.895	4					7.895	4					7.895	4					7.895	4
			7.9	4					7.9	4					7.9	5					7.9	5
			7.905	3					7.905	3					7.905	5					7.905	5
			7.91	3					7.91	3					7.91	5					7.91	5
			7.915	2					7.915	2					7.915	3					7.915	3
			7.92	4					7.92	4					7.92	2					7.92	2
			7.925	6					7.925	6					7.925	3					7.925	3
			7.93	6					7.93	6					7.93	4					7.93	4
			7.935	8					7.935	8					7.935	3					7.935	3
			7.94	5					7.94	5					7.94	1					7.94	1
			7.945	3					7.945	3					7.945	2					7.945	2
			7.95	4					7.95	4					7.95	3					7.95	3
			7.955	4					7.955	4					7.955	2					7.955	2
			7.96	2					7.96	2					7.96	3					7.96	3
			7.965	3					7.965	3					7.965	6					7.965	6
			7.97	2					7.97	2					7.97	6					7.97	6
			7.975	5					7.975	5					7.975	5					7.975	5
			7.98	4					7.98	4					7.98	3					7.98	3
			7.985	3					7.985	3					7.985	1					7.985	1
			7.99	4					7.99	4					7.99	1					7.99	1
			7.995	4					7.995	4					7.995	3					7.995	3
			8	6					8	6					8	5					8	5
			8.005	7					8.005	7					8.005	4					8.005	4
			8.01	3					8.01	3					8.01	4					8.01	4
			8.015	2					8.015	2					8.015	6					8.015	6
			8.02	2					8.02	2					8.02	7					8.02	7
			8.025	3					8.025	3					8.025	5					8.025	5
			8.03	2					8.03	2					8.03	2					8.03	2
			8.035	1					8.035	1					8.035	3					8.035	3
			8.04	5					8.04	5					8.04	5					8.04	5
			8.045	7					8.045	7					8.045	2					8.045	2
			8.05	5					8.05	5					8.05	2					8.05	2
			8.055	1					8.055	1					8.055	2					8.055	2
			8.06	4					8.06	4					8.06	3					8.06	3
			8.065	4					8.065	4					8.065	4					8.065	4
			8.07	1					8.07	1					8.07	5					8.07	5
			8.075	3					8.075	3					8.075	2					8.075	2
			8.08	3					8.08	3					8.08	1					8.08	1
			8.085	4					8.085	4					8.085	1					8.085	1
			8.09	6					8.09	6					8.09	4					8.09	4
			8.095	4					8.095	4					8.095	2					8.095	2
			8.1	2					8.1	2					8.1	3					8.1	3
			8.105	2					8.105	2					8.105	4					8.105	4
			8.11	5					8.11	5					8.11	3					8.11	3
			8.115	3					8.115	3					8.115	4					8.115	4
			8.12	3					8.12	3					8.12	3					8.12	3
			8.125	5					8.125	5					8.125	6					8.125	6
			8.13	3					8.13	3					8.13	4					8.13	4
			8.135	4					8.135	4					8.135	4					8.135	4
			8.14	4					8.14	4					8.14	3					8.14	3
			8.145	3					8.145	3					8.145	2					8.145	2
			8.15	3					8.15	3					8.15	3					8.15	3
			8.155	7					8.155	7					8.155	5					8.155	5
			8.16	6					8.16	6					8.16	6					8.16	6
			8.165	3					8.165	3					8.165	3					8.165	3
			8.17	3					8.17	3					8.17	4					8.17	4
			8.175	3					8.175	3					8.175	8					8.175	8
			8.18	4					8.18	4					8.18	8					8.18	8
			8.185	6					8.185	6					8.185	5					8.185	5
			8.19	3					8.19	3					8.19	5					8.19	5
			8.195	5					8.195	5					8.195	3					8.195	3
			8.2	4					8.2	4					8.2	1					8.2	1
			8.205	3					8.205	3					8.205	2					8.205	2
			8.21	2					8.21	2					8.21	4					8.21	4
			8.215	3					8.215	3					8.215	5					8.215	5
			8.22	2					8.22	2					8.22	5					8.22	5
			8.225	6					8.225	6					8.225	3					8.225	3
			8.23	3					8.23	3					8.23	4					8.23	4
			8.235	2					8.235	2					8.235	6					8.235	6
			8.24	2					8.24	2					8.24	6					8.24	6
			8.245	3					8.245	3					8.245	4					8.245	4
			8.25	6					8.25	6					8.25	4					8.25	4
			8.255	6					8.255	6					8.255	3					8.255	3
			8.26	5					8.26	5					8.26	4					8.26	4
			8.265	7					8.265	7					8.265	3					8.265	3
			8.27	4					8.27	4					8.27	3					8.27	3
			8.275	6					8.275	6					8.275	2					8.275	2
			8.28	7					8.28	7					8.28	1					8.28	1
			8.285	5					8.285	5					8.285	2					8.285	2
			8.29	3					8.29	3					8.29	3					8.29	3
			8.295	3					8.295	3					8.295	6					8.295	6
			8.3	4					8.3	4					8.3	6					8.3	6
			8.305	3					8.305	3					8.305	4					8.305	4
			8.31	6					8.31	6					8.31	4					8.31	4
			8.315	4					8.315	4					8.315	3					8.315	3
			8.32	4					8.32	4					8.32	4					8.32	4
			8.325	5					8.325	5					8.325	4					8.325	4
			8.33	4					8.33	4					8.33	7					8.33	7
			8.335	8					8.335	8					8.335	9					8.335	9
			8.34	6					8.34	6					8.34	5					8.34	5
			8.345	4					8.345	4					8.345	4					8.345	4
			8.35	4					8.35	4					8.35	1					8.35	1
			8.355	3					8.355	3					8.355	1					8.355	1
			8.36	3					8.36	3					8.36	2					8.36	2
			8.365	3					8.365	3					8.365	4					8.365	4
			8.37	4					8.37	4					8.37	5					8.37	5
			8.375	4					8.375	4					8.375	5					8.375	5
			8.38	5					8.38	5					8.38	2					8.38	2
			8.385	3					8.385	3					8.385	5					8.385	5
			8.39	2					8.39	2					8.39	5					8.39	5
			8.395	3					8.395	3					8.395	4					8.395	4
			8.4	2					8.4	2					8.4	2					8.4	2
			8.405	2					8.405	2					8.405	2					8.405	2
			8.41	3					8.41	3					8.41	2					8.41	2
			8.415	3					8.415	3					8.415	3					8.415	3
			8.42	3					8.42	3					8.42	4					8.42	4
			8.425	5					8.425	5					8.425	2					8.425	2
			8.43	4					8.43	4					8.43	3					8.43	3
			8.435	2					8.435	2					8.435	2					8.435	2
			8.44	2					8.44	2					8.44	5					8.44	5
			8.445	3					8.445	3					8.445	4					8.445	4
			8.45	3					8.45	3					8.45	4					8.45	4
			8.455	3					8.455	3					8.455	3					8.455	3
			8.46	2					8.46	2					8.46	3					8.46	3
			8.465	2					8.465	2					8.465	4					8.465	4
			8.47	2					8.47	2					8.47	4					8.47	4
			8.475	1					8.475	1					8.475	4					8.475	4
			8.48	5					8.48	5					8.48	5					8.48	5
			8.485	4					8.485	4					8.485	3					8.485	3
			8.49	3					8.49	3					8.49	3					8.49	3
			8.495	3					8.495	3					8.495	3					8.495	3
			8.5	7					8.5	7					8.5	4					8.5	4
			8.505	4					8.505	4					8.505	4					8.505	4
			8.51	1					8.51	1					8.51	6					8.51	6
			8.515	3					8.515	3					8.515	5					8.515	5
			8.52	3					8.52	3					8.52	4					8.52	4
			8.525	6					8.525	6					8.525	3					8.525	3
			8.53	6					8.53	6					8.53	3					8.53	3
			8.535	5					8.535	5					8.535	2					8.535	2
			8.54	4					8.54	4					8.54	5					8.54	5
			8.545	6					8.545	6					8.545	3					8.545	3
			8.55	5					8.55	5					8.55	2					8.55	2
			8.555	3					8.555	3					8.555	1					8.555	1
			8.56	7					8.56	7					8.56	4					8.56	4
			8.565	5					8.565	5					8.565	4					8.565	4
			8.57	3					8.57	3					8.57	2					8.57	2
			8.575	3					8.575	3					8.575	4					8.575	4
			8.58	3					8.58	3					8.58	8					8.58	8
			8.585	2					8.585	2					8.585	5					8.585	5
			8.59	3					8.59	3					8.59	3					8.59	3
			8.595	2					8.595	2					8.595	4					8.595	4
			8.6	0					8.6	0					8.6	3					8.6	3
			8.605	2					8.605	2					8.605	3					8.605	3
			8.61	3					8.61	3					8.61	2					8.61	2
			8.615	5					8.615	5					8.615	2					8.615	2
			8.62	5					8.62	5					8.62	3					8.62	3
			8.625	5					8.625	5					8.625	3					8.625	3
			8.63	4					8.63	4					8.63	2					8.63	2
			8.635	7					8.635	7					8.635	5					8.635	5
			8.64	3					8.64	3					8.64	5					8.64	5
			8.645	3					8.645	3					8.645	6					8.645	6
			8.65	5					8.65	5					8.65	4					8.65	4
			8.655	5					8.655	5					8.655	7					8.655	7
			8.66	5					8.66	5					8.66	5					8.66	5
			8.665	2					8.665	2					8.665	4					8.665	4
			8.67	3					8.67	3					8.67	3					8.67	3
			8.675	4					8.675	4					8.675	2					8.675	2
			8.68	4					8.68	4					8.68	1					8.68	1
			8.685	4					8.685	4					8.685	2					8.685	2
			8.69	2					8.69	2					8.69	4					8.69	4
			8.695	6					8.695	6					8.695	6					8.695	6
			8.7	5					8.7	5					8.7	4					8.7	4
			8.705	4					8.705	4					8.705	3					8.705	3
			8.71	4					8.71	4					8.71	4					8.71	4
			8.715	3					8.715	3					8.715	4					8.715	4
			8.72	2					8.72	2					8.72	4					8.72	4
			8.725	4					8.725	4					8.725	6					8.725	6
			8.73	3					8.73	3					8.73	4					8.73	4
			8.735	1					8.735	1					8.735	4					8.735	4
			8.74	0					8.74	0					8.74	3					8.74	3
			8.745	1					8.745	1					8.745	4					8.745	4
			8.75	1					8.75	1					8.75	2					8.75	2
			8.755	2					8.755	2					8.755	3					8.755	3
			8.76	4					8.76	4					8.76	3					8.76	3
			8.765	4					8.765	4					8.765	3					8.765	3
			8.77	4					8.77	4					8.77	3					8.77	3
			8.775	6					8.775	6					8.775	4					8.775	4
			8.78	4					8.78	4					8.78	3					8.78	3
			8.785	4					8.785	4					8.785	3					8.785	3
			8.79	3					8.79	3					8.79	6					8.79	6
			8.795	1					8.795	1					8.795	4					8.795	4
			8.8	5					8.8	5					8.8	4					8.8	4
			8.805	3					8.805	3					8.805	2					8.805	2
			8.81	2					8.81	2					8.81	3					8.81	3
			8.815	4					8.815	4					8.815	4					8.815	4
			8.82	4					8.82	4					8.82	5					8.82	5
			8.825	3					8.825	3					8.825	5					8.825	5
			8.83	4					8.83	4					8.83	3					8.83	3
			8.835	4					8.835	4					8.835	5					8.835	5
			8.84	3					8.84	3					8.84	4					8.84	4
			8.845	2					8.845	2					8.845	6					8.845	6
			8.85	2					8.85	2					8.85	5					8.85	5
			8.855	4					8.855	4					8.855	3					8.855	3
			8.86	4					8.86	4					8.86	6					8.86	6
			8.865	4					8.865	4					8.865	3					8.865	3
			8.87	6					8.87	6					8.87	1					8.87	1
			8.875	4					8.875	4					8.875	1					8.875	1
			8.88	4					8.88	4					8.88	3					8.88	3
			8.885	3					8.885	3					8.885	3					8.885	3
			8.89	4					8.89	4					8.89	2					8.89	2
			8.895	4					8.895	4					8.895	2					8.895	2
			8.9	3					8.9	3					8.9	6					8.9	6
			8.905	2					8.905	2					8.905	6					8.905	6
			8.91	3					8.91	3					8.91	1					8.91	1
			8.915	2					8.915	2					8.915	6					8.915	6
			8.92	4					8.92	4					8.92	5					8.92	5
			8.925	4					8.925	4					8.925	6					8.925	6
			8.93	3					8.93	3					8.93	3					8.93	3
			8.935	4					8.935	4					8.935	5					8.935	5
			8.94	4					8.94	4					8.94	7					8.94	7
			8.945	2					8.945	2					8.945	4					8.945	4
			8.95	0					8.95	0					8.95	1					8.95	1
			8.955	4					8.955	4					8.955	3					8.955	3
			8.96	3					8.96	3					8.96	3					8.96	3
			8.965	3					8.965	3					8.965	3					8.965	3
			8.97	2					8.97	2					8.97	3					8.97	3
			8.975	1					8.975	1					8.975	5					8.975	5
			8.98	2					8.98	2					8.98	9					8.98	9
			8.985	1					8.985	1					8.985	3					8.985	3
			8.99	7					8.99	7					8.99	1					8.99	1
			8.995	4					8.995	4					8.995	2					8.995	2
			9	3					9	3					9	3					9	3
			9.005	2					9.005	2					9.005	4					9.005	4
			9.01	3					9.01	3					9.01	2					9.01	2
			9.015	2					9.015	2					9.015	2					9.015	2
			9.02	2					9.02	2					9.02	3					9.02	3
			9.025	2					9.025	2					9.025	2					9.025	2
			9.03	2					9.03	2					9.03	4					9.03	4
			9.035	5					9.035	5					9.035	4					9.035	4
			9.04	5					9.04	5					9.04	2					9.04	2
			9.045	3					9.045	3					9.045	4					9.045	4
			9.05	4					9.05	4					9.05	7					9.05	7
			9.055	4					9.055	4					9.055	4					9.055	4
			9.06	2					9.06	2					9.06	5					9.06	5
			9.065	2					9.065	2					9.065	5					9.065	5
			9.07	3					9.07	3					9.07	3					9.07	3
			9.075	4					9.075	4					9.075	3					9.075	3
			9.08	4					9.08	4					9.08	4					9.08	4
			9.085	2					9.085	2					9.085	2					9.085	2
			9.09	2					9.09	2					9.09	1					9.09	1
			9.095	4					9.095	4					9.095	4					9.095	4
			9.1	4					9.1	4					9.1	3					9.1	3
			9.105	5					9.105	5					9.105	1					9.105	1
			9.11	4					9.11	4					9.11	1					9.11	1
			9.115	3					9.115	3					9.115	2					9.115	2
			9.12	3					9.12	3					9.12	3					9.12	3
			9.125	4					9.125	4					9.125	3					9.125	3
			9.13	3					9.13	3					9.13	4					9.13	4
			9.135	2					9.135	2					9.135	2					9.135	2
			9.14	2					9.14	2					9.14	3					9.14	3
			9.145	2					9.145	2					9.145	2					9.145	2
			9.15	6					9.15	6					9.15	4					9.15	4
			9.155	3					9.155	3					9.155	3					9.155	3
			9.16	2					9.16	2					9.16	3					9.16	3
			9.165	4					9.165	4					9.165	3					9.165	3
			9.17	3					9.17	3					9.17	3					9.17	3
			9.175	4					9.175	4					9.175	4					9.175	4
			9.18	3					9.18	3					9.18	3					9.18	3
			9.185	2					9.185	2					9.185	4					9.185	4
			9.19	3					9.19	3					9.19	3					9.19	3
			9.195	3					9.195	3					9.195	4					9.195	4
			9.2	3					9.2	3					9.2	4					9.2	4
			9.205	2					9.205	2					9.205	4					9.205	4
			9.21	1					9.21	1					9.21	3					9.21	3
			9.215	2					9.215	2					9.215	3					9.215	3
			9.22	1					9.22	1					9.22	2					9.22	2
			9.225	0					9.225	0					9.225	1					9.225	1
			9.23	3					9.23	3					9.23	3					9.23	3
			9.235	3					9.235	3					9.235	2					9.235	2
			9.24	4					9.24	4					9.24	5					9.24	5
			9.245	3					9.245	3					9.245	4					9.245	4
			9.25	3					9.25	3					9.25	5					9.25	5
			9.255	5					9.255	5					9.255	3					9.255	3
			9.26	3					9.26	3					9.26	5					9.26	5
			9.265	1					9.265	1					9.265	5					9.265	5
			9.27	6					9.27	6					9.27	3					9.27	3
			9.275	4					9.275	4					9.275	2					9.275	2
			9.28	6					9.28	6					9.28	2					9.28	2
			9.285	6					9.285	6					9.285	2					9.285	2
			9.29	3					9.29	3					9.29	5					9.29	5
			9.295	4					9.295	4					9.295	7					9.295	7
			9.3	6					9.3	6					9.3	6					9.3	6
			9.305	6					9.305	6					9.305	6					9.305	6
			9.31	5					9.31	5					9.31	5					9.31	5
			9.315	6					9.315	6					9.315	4					9.315	4
			9.32	7					9.32	7					9.32	4					9.32	4
			9.325	4					9.325	4					9.325	5					9.325	5
			9.33	7					9.33	7					9.33	6					9.33	6
			9.335	4					9.335	4					9.335	5					9.335	5
			9.34	7					9.34	7					9.34	8					9.34	8
			9.345	9					9.345	9					9.345	8					9.345	8
			9.35	10					9.35	10					9.35	8					9.35	8
			9.355	6					9.355	6					9.355	8					9.355	8
			9.36	9					9.36	9					9.36	11					9.36	11
			9.365	10					9.365	10					9.365	11					9.365	11
			9.37	10					9.37	10					9.37	7					9.37	7
			9.375	8					9.375	8					9.375	7					9.375	7
			9.38	7					9.38	7					9.38	12					9.38	12
			9.385	11					9.385	11					9.385	11					9.385	11
			9.39	11					9.39	11					9.39	12					9.39	12
			9.395	11					9.395	11					9.395	14					9.395	14
			9.4	10					9.4	10					9.4	11					9.4	11
			9.405	9					9.405	9					9.405	11					9.405	11
			9.41	16					9.41	16					9.41	8					9.41	8
			9.415	14					9.415	14					9.415	16					9.415	16
			9.42	11					9.42	11					9.42	9					9.42	9
			9.425	8					9.425	8					9.425	8					9.425	8
			9.43	8					9.43	8					9.43	8					9.43	8
			9.435	11					9.435	11					9.435	10					9.435	10
			9.44	11					9.44	11					9.44	14					9.44	14
			9.445	9					9.445	9					9.445	11					9.445	11
			9.45	12					9.45	12					9.45	9					9.45	9
			9.455	10					9.455	10					9.455	12					9.455	12
			9.46	11					9.46	11					9.46	9					9.46	9
			9.465	9					9.465	9					9.465	15					9.465	15
			9.47	10					9.47	10					9.47	16					9.47	16
			9.475	13					9.475	13					9.475	8					9.475	8
			9.48	9					9.48	9					9.48	13					9.48	13
			9.485	11					9.485	11					9.485	8					9.485	8
			9.49	13					9.49	13					9.49	9					9.49	9
			9.495	8					9.495	8					9.495	7					9.495	7
			9.5	10					9.5	10					9.5	5					9.5	5
			9.505	10					9.505	10					9.505	9					9.505	9
			9.51	11					9.51	11					9.51	9					9.51	9
			9.515	9					9.515	9					9.515	7					9.515	7
			9.52	10					9.52	10					9.52	6					9.52	6
			9.525	9					9.525	9					9.525	5					9.525	5
			9.53	6					9.53	6					9.53	3					9.53	3
			9.535	6					9.535	6					9.535	4					9.535	4
			9.54	4					9.54	4					9.54	9					9.54	9
			9.545	4					9.545	4					9.545	8					9.545	8
			9.55	4					9.55	4					9.55	6					9.55	6
			9.555	5					9.555	5					9.555	4					9.555	4
			9.56	5					9.56	5					9.56	6					9.56	6
			9.565	3					9.565	3					9.565	5					9.565	5
			9.57	3					9.57	3					9.57	7					9.57	7
			9.575	4					9.575	4					9.575	4					9.575	4
			9.58	5					9.58	5					9.58	4					9.58	4
			9.585	3					9.585	3					9.585	3					9.585	3
			9.59	2					9.59	2					9.59	3					9.59	3
			9.595	4					9.595	4					9.595	2					9.595	2
			9.6	2					9.6	2					9.6	2					9.6	2
			9.605	3					9.605	3					9.605	3					9.605	3
			9.61	2					9.61	2					9.61	1					9.61	1
			9.615	2					9.615	2					9.615	2					9.615	2
			9.62	4					9.62	4					9.62	2					9.62	2
			9.625	3					9.625	3					9.625	1					9.625	1
			9.63	2					9.63	2					9.63	4					9.63	4
			9.635	1					9.635	1					9.635	4					9.635	4
			9.64	1					9.64	1					9.64	3					9.64	3
			9.645	2					9.645	2					9.645	1					9.645	1
			9.65	1					9.65	1					9.65	2					9.65	2
			9.655	1					9.655	1					9.655	6					9.655	6
			9.66	2					9.66	2					9.66	3					9.66	3
			9.665	4					9.665	4					9.665	5					9.665	5
			9.67	4					9.67	4					9.67	4					9.67	4
			9.675	3					9.675	3					9.675	2					9.675	2
			9.68	4					9.68	4					9.68	2					9.68	2
			9.685	6					9.685	6					9.685	1					9.685	1
			9.69	3					9.69	3					9.69	2					9.69	2
			9.695	2					9.695	2					9.695	2					9.695	2
			9.7	1					9.7	1					9.7	0					9.7	0
			9.705	1					9.705	1					9.705	1					9.705	1
			9.71	3					9.71	3					9.71	3					9.71	3
			9.715	3					9.715	3					9.715	5					9.715	5
			9.72	2					9.72	2					9.72	5					9.72	5
			9.725	1					9.725	1					9.725	1					9.725	1
			9.73	2					9.73	2					9.73	2					9.73	2
			9.735	3					9.735	3					9.735	2					9.735	2
			9.74	2					9.74	2					9.74	1					9.74	1
			9.745	0					9.745	0					9.745	4					9.745	4
			9.75	2					9.75	2					9.75	4					9.75	4
			9.755	2					9.755	2					9.755	3					9.755	3
			9.76	5					9.76	5					9.76	2					9.76	2
			9.765	3					9.765	3					9.765	1					9.765	1
			9.77	1					9.77	1					9.77	2					9.77	2
			9.775	2					9.775	2					9.775	1					9.775	1
			9.78	3					9.78	3					9.78	2					9.78	2
			9.785	2					9.785	2					9.785	3					9.785	3
			9.79	1					9.79	1					9.79	3					9.79	3
			9.795	4					9.795	4					9.795	2					9.795	2
			9.8	3					9.8	3					9.8	2					9.8	2
			9.805	2					9.805	2					9.805	2					9.805	2
			9.81	5					9.81	5					9.81	3					9.81	3
			9.815	4					9.815	4					9.815	2					9.815	2
			9.82	3					9.82	3					9.82	2					9.82	2
			9.825	2					9.825	2					9.825	4					9.825	4
			9.83	3					9.83	3					9.83	5					9.83	5
			9.835	3					9.835	3					9.835	5					9.835	5
			9.84	4					9.84	4					9.84	4					9.84	4
			9.845	4					9.845	4					9.845	4					9.845	4
			9.85	4					9.85	4					9.85	4					9.85	4
			9.855	3					9.855	3					9.855	5					9.855	5
			9.86	2					9.86	2					9.86	3					9.86	3
			9.865	4					9.865	4					9.865	1					9.865	1
			9.87	3					9.87	3					9.87	2					9.87	2
			9.875	6					9.875	6					9.875	4					9.875	4
			9.88	5					9.88	5					9.88	1					9.88	1
			9.885	3					9.885	3					9.885	4					9.885	4
			9.89	1					9.89	1					9.89	4					9.89	4
			9.895	4					9.895	4					9.895	2					9.895	2
[truncated: 48 more rows]
