# Supplementary material for: Mg²⁺-modified corncob biochar and natural zeolite significantly enhanced simultaneous N and P recovery from livestock wastewater
Source: PLoS One. 2025 Aug 29;20(8):e0331575. doi: 10.1371/journal.pone.0331575 (PMC12396728; doi:10.1371/journal.pone.0331575)
Supplement: S1 Appendix — (ZIP) [file pone.0331575.s002.zip › S1 Appendix. The minimum dataset of this paper/Fig9.xls]

## Sheet: A
	4000	46.15		4000	53		4000	18.89		4000	58.52
	3999	46.15		3999	53		3999	18.86		3999	58.51
	3998	46.15		3998	53		3998	18.83		3998	58.5
	3997	46.14		3997	53		3997	18.82		3997	58.5
	3996	46.14		3996	53		3996	18.83		3996	58.49
	3995	46.13		3995	53		3995	18.84		3995	58.49
	3994	46.13		3994	53.01		3994	18.85		3994	58.49
	3993	46.12		3993	53.01		3993	18.85		3993	58.48
	3992	46.12		3992	53.01		3992	18.85		3992	58.48
	3991	46.12		3991	53.01		3991	18.85		3991	58.48
	3990	46.11		3990	53.01		3990	18.83		3990	58.47
	3989	46.11		3989	53.01		3989	18.82		3989	58.47
	3988	46.1		3988	53.02		3988	18.8		3988	58.46
	3987	46.1		3987	53.02		3987	18.78		3987	58.46
	3986	46.09		3986	53.02		3986	18.76		3986	58.45
	3985	46.09		3985	53.02		3985	18.74		3985	58.45
	3984	46.08		3984	53.02		3984	18.71		3984	58.44
	3983	46.08		3983	53.02		3983	18.69		3983	58.44
	3982	46.07		3982	53.02		3982	18.67		3982	58.44
	3981	46.06		3981	53.02		3981	18.66		3981	58.43
	3980	46.06		3980	53.02		3980	18.67		3980	58.43
	3979	46.05		3979	53.02		3979	18.68		3979	58.42
	3978	46.05		3978	53.02		3978	18.7		3978	58.42
	3977	46.05		3977	53.01		3977	18.71		3977	58.41
	3976	46.04		3976	53.01		3976	18.72		3976	58.41
	3975	46.04		3975	53.01		3975	18.72		3975	58.41
	3974	46.03		3974	53.01		3974	18.71		3974	58.41
	3973	46.03		3973	53.01		3973	18.7		3973	58.4
	3972	46.02		3972	53		3972	18.69		3972	58.4
	3971	46.02		3971	53		3971	18.68		3971	58.39
	3970	46.01		3970	53		3970	18.67		3970	58.39
	3969	46.01		3969	53		3969	18.67		3969	58.38
	3968	46		3968	53		3968	18.66		3968	58.38
	3967	46		3967	52.99		3967	18.66		3967	58.37
	3966	46		3966	52.99		3966	18.65		3966	58.36
	3965	45.99		3965	52.99		3965	18.64		3965	58.36
	3964	45.99		3964	52.98		3964	18.63		3964	58.36
	3963	45.98		3963	52.98		3963	18.62		3963	58.36
	3962	45.98		3962	52.98		3962	18.6		3962	58.35
	3961	45.98		3961	52.97		3961	18.58		3961	58.35
	3960	45.97		3960	52.97		3960	18.57		3960	58.34
	3959	45.97		3959	52.97		3959	18.56		3959	58.34
	3958	45.96		3958	52.97		3958	18.55		3958	58.33
	3957	45.96		3957	52.97		3957	18.55		3957	58.33
	3956	45.95		3956	52.96		3956	18.55		3956	58.32
	3955	45.95		3955	52.96		3955	18.55		3955	58.32
	3954	45.94		3954	52.96		3954	18.54		3954	58.31
	3953	45.94		3953	52.95		3953	18.54		3953	58.31
	3952	45.94		3952	52.95		3952	18.52		3952	58.3
	3951	45.94		3951	52.95		3951	18.51		3951	58.3
	3950	45.94		3950	52.95		3950	18.49		3950	58.3
	3949	45.93		3949	52.95		3949	18.47		3949	58.3
	3948	45.93		3948	52.95		3948	18.45		3948	58.3
	3947	45.93		3947	52.95		3947	18.44		3947	58.29
	3946	45.93		3946	52.95		3946	18.43		3946	58.29
	3945	45.93		3945	52.95		3945	18.43		3945	58.28
	3944	45.92		3944	52.96		3944	18.43		3944	58.28
	3943	45.92		3943	52.96		3943	18.43		3943	58.28
	3942	45.91		3942	52.97		3942	18.43		3942	58.28
	3941	45.9		3941	52.97		3941	18.43		3941	58.27
	3940	45.89		3940	52.97		3940	18.43		3940	58.27
	3939	45.89		3939	52.97		3939	18.42		3939	58.26
	3938	45.88		3938	52.97		3938	18.41		3938	58.25
	3937	45.88		3937	52.97		3937	18.4		3937	58.24
	3936	45.87		3936	52.97		3936	18.39		3936	58.24
	3935	45.87		3935	52.97		3935	18.38		3935	58.23
	3934	45.87		3934	52.97		3934	18.37		3934	58.23
	3933	45.87		3933	52.97		3933	18.36		3933	58.23
	3932	45.87		3932	52.98		3932	18.35		3932	58.23
	3931	45.86		3931	52.98		3931	18.33		3931	58.23
	3930	45.86		3930	52.98		3930	18.32		3930	58.22
	3929	45.86		3929	52.98		3929	18.31		3929	58.22
	3928	45.85		3928	52.98		3928	18.31		3928	58.22
	3927	45.85		3927	52.98		3927	18.32		3927	58.22
	3926	45.85		3926	52.99		3926	18.33		3926	58.22
	3925	45.84		3925	52.99		3925	18.34		3925	58.22
	3924	45.84		3924	52.99		3924	18.34		3924	58.21
	3923	45.84		3923	52.99		3923	18.34		3923	58.2
	3922	45.84		3922	52.98		3922	18.34		3922	58.19
	3921	45.84		3921	52.98		3921	18.34		3921	58.18
	3920	45.84		3920	52.98		3920	18.34		3920	58.18
	3919	45.84		3919	52.98		3919	18.34		3919	58.17
	3918	45.83		3918	52.98		3918	18.34		3918	58.17
	3917	45.83		3917	52.99		3917	18.34		3917	58.17
	3916	45.82		3916	53		3916	18.33		3916	58.17
	3915	45.81		3915	53		3915	18.32		3915	58.17
	3914	45.8		3914	53.01		3914	18.3		3914	58.17
	3913	45.79		3913	53.02		3913	18.29		3913	58.17
	3912	45.78		3912	53.02		3912	18.28		3912	58.16
	3911	45.77		3911	53.03		3911	18.28		3911	58.16
	3910	45.76		3910	53.03		3910	18.28		3910	58.15
	3909	45.77		3909	53.02		3909	18.28		3909	58.14
	3908	45.77		3908	53.01		3908	18.28		3908	58.12
	3907	45.79		3907	52.99		3907	18.28		3907	58.11
	3906	45.81		3906	52.97		3906	18.29		3906	58.09
	3905	45.83		3905	52.95		3905	18.28		3905	58.09
	3904	45.85		3904	52.93		3904	18.28		3904	58.08
	3903	45.87		3903	52.92		3903	18.28		3903	58.08
	3902	45.88		3902	52.92		3902	18.27		3902	58.08
	3901	45.88		3901	52.92		3901	18.25		3901	58.09
	3900	45.88		3900	52.93		3900	18.23		3900	58.1
	3899	45.86		3899	52.95		3899	18.21		3899	58.11
	3898	45.84		3898	52.97		3898	18.19		3898	58.12
	3897	45.82		3897	52.98		3897	18.18		3897	58.12
	3896	45.8		3896	53		3896	18.17		3896	58.12
	3895	45.78		3895	53		3895	18.16		3895	58.11
	3894	45.77		3894	53.01		3894	18.15		3894	58.1
	3893	45.76		3893	53.01		3893	18.16		3893	58.1
	3892	45.75		3892	53.01		3892	18.16		3892	58.09
	3891	45.75		3891	53		3891	18.17		3891	58.08
	3890	45.75		3890	52.99		3890	18.19		3890	58.06
	3889	45.76		3889	52.98		3889	18.19		3889	58.04
	3888	45.76		3888	52.96		3888	18.19		3888	58.03
	3887	45.77		3887	52.96		3887	18.19		3887	58.03
	3886	45.77		3886	52.97		3886	18.18		3886	58.03
	3885	45.77		3885	52.97		3885	18.17		3885	58.04
	3884	45.76		3884	52.98		3884	18.16		3884	58.05
	3883	45.76		3883	52.99		3883	18.14		3883	58.05
	3882	45.75		3882	52.99		3882	18.12		3882	58.06
	3881	45.75		3881	53.01		3881	18.1		3881	58.07
	3880	45.74		3880	53.02		3880	18.09		3880	58.07
	3879	45.72		3879	53.03		3879	18.08		3879	58.07
	3878	45.71		3878	53.03		3878	18.08		3878	58.06
	3877	45.69		3877	53.03		3877	18.07		3877	58.04
	3876	45.69		3876	53.02		3876	18.08		3876	58.03
	3875	45.68		3875	53.02		3875	18.09		3875	58.03
	3874	45.69		3874	53.01		3874	18.11		3874	58.02
	3873	45.7		3873	52.99		3873	18.12		3873	58
	3872	45.7		3872	52.97		3872	18.12		3872	57.99
	3871	45.72		3871	52.96		3871	18.11		3871	57.98
	3870	45.73		3870	52.95		3870	18.1		3870	57.97
	3869	45.73		3869	52.94		3869	18.09		3869	57.97
	3868	45.74		3868	52.94		3868	18.08		3868	57.97
	3867	45.74		3867	52.95		3867	18.07		3867	57.98
	3866	45.73		3866	52.96		3866	18.05		3866	57.98
	3865	45.72		3865	52.97		3865	18.04		3865	57.99
	3864	45.7		3864	52.99		3864	18.04		3864	58
	3863	45.69		3863	53.01		3863	18.04		3863	58.01
	3862	45.67		3862	53.02		3862	18.04		3862	58.01
	3861	45.65		3861	53.03		3861	18.05		3861	58
	3860	45.64		3860	53.02		3860	18.07		3860	57.98
	3859	45.64		3859	52.99		3859	18.09		3859	57.96
	3858	45.66		3858	52.94		3858	18.12		3858	57.91
	3857	45.68		3857	52.87		3857	18.14		3857	57.85
	3856	45.71		3856	52.79		3856	18.15		3856	57.8
	3855	45.74		3855	52.73		3855	18.14		3855	57.76
	3854	45.77		3854	52.69		3854	18.13		3854	57.75
	3853	45.79		3853	52.69		3853	18.11		3853	57.77
	3852	45.8		3852	52.7		3852	18.08		3852	57.79
	3851	45.79		3851	52.73		3851	18.06		3851	57.82
	3850	45.77		3850	52.78		3850	18.02		3850	57.85
	3849	45.73		3849	52.84		3849	18		3849	57.89
	3848	45.68		3848	52.91		3848	17.98		3848	57.93
	3847	45.63		3847	52.98		3847	17.97		3847	57.96
	3846	45.59		3846	53.03		3846	17.96		3846	57.97
	3845	45.55		3845	53.06		3845	17.97		3845	57.96
	3844	45.53		3844	53.06		3844	17.97		3844	57.94
	3843	45.53		3843	53.04		3843	17.98		3843	57.91
	3842	45.53		3842	53		3842	17.97		3842	57.88
	3841	45.55		3841	52.96		3841	17.97		3841	57.86
	3840	45.57		3840	52.93		3840	17.97		3840	57.84
	3839	45.58		3839	52.9		3839	17.96		3839	57.82
	3838	45.6		3838	52.88		3838	17.95		3838	57.82
	3837	45.61		3837	52.88		3837	17.95		3837	57.82
	3836	45.61		3836	52.88		3836	17.93		3836	57.83
	3835	45.61		3835	52.9		3835	17.91		3835	57.84
	3834	45.6		3834	52.92		3834	17.89		3834	57.86
	3833	45.58		3833	52.95		3833	17.88		3833	57.88
	3832	45.55		3832	52.97		3832	17.87		3832	57.89
	3831	45.52		3831	53		3831	17.87		3831	57.89
	3830	45.48		3830	53.02		3830	17.87		3830	57.89
	3829	45.45		3829	53.03		3829	17.86		3829	57.88
	3828	45.43		3828	53.03		3828	17.86		3828	57.88
	3827	45.42		3827	53.04		3827	17.85		3827	57.87
	3826	45.41		3826	53.03		3826	17.85		3826	57.86
	3825	45.42		3825	53.01		3825	17.85		3825	57.84
	3824	45.42		3824	52.99		3824	17.83		3824	57.82
	3823	45.43		3823	52.96		3823	17.82		3823	57.8
	3822	45.45		3822	52.94		3822	17.81		3822	57.79
	3821	45.46		3821	52.92		3821	17.81		3821	57.79
	3820	45.47		3820	52.9		3820	17.81		3820	57.78
	3819	45.48		3819	52.88		3819	17.81		3819	57.77
	3818	45.48		3818	52.87		3818	17.8		3818	57.76
	3817	45.47		3817	52.86		3817	17.79		3817	57.76
	3816	45.46		3816	52.88		3816	17.79		3816	57.77
	3815	45.44		3815	52.9		3815	17.78		3815	57.79
	3814	45.42		3814	52.92		3814	17.78		3814	57.8
	3813	45.39		3813	52.94		3813	17.77		3813	57.8
	3812	45.37		3812	52.96		3812	17.76		3812	57.8
	3811	45.35		3811	52.97		3811	17.75		3811	57.8
	3810	45.33		3810	52.97		3810	17.74		3810	57.79
	3809	45.32		3809	52.97		3809	17.74		3809	57.78
	3808	45.31		3808	52.96		3808	17.74		3808	57.76
	3807	45.31		3807	52.94		3807	17.75		3807	57.74
	3806	45.32		3806	52.91		3806	17.75		3806	57.72
	3805	45.33		3805	52.89		3805	17.75		3805	57.71
	3804	45.34		3804	52.86		3804	17.74		3804	57.69
	3803	45.35		3803	52.85		3803	17.73		3803	57.7
	3802	45.35		3802	52.85		3802	17.72		3802	57.71
	3801	45.35		3801	52.85		3801	17.71		3801	57.72
	3800	45.35		3800	52.86		3800	17.69		3800	57.73
	3799	45.33		3799	52.87		3799	17.66		3799	57.73
	3798	45.31		3798	52.89		3798	17.63		3798	57.74
	3797	45.29		3797	52.91		3797	17.59		3797	57.75
	3796	45.26		3796	52.94		3796	17.56		3796	57.76
	3795	45.23		3795	52.97		3795	17.55		3795	57.76
	3794	45.19		3794	52.99		3794	17.54		3794	57.76
	3793	45.16		3793	53		3793	17.54		3793	57.75
	3792	45.13		3792	53		3792	17.54		3792	57.74
	3791	45.1		3791	53.01		3791	17.54		3791	57.73
	3790	45.09		3790	53.01		3790	17.55		3790	57.72
	3789	45.07		3789	53.02		3789	17.55		3789	57.72
	3788	45.06		3788	53.01		3788	17.56		3788	57.71
	3787	45.05		3787	53.01		3787	17.56		3787	57.71
	3786	45.05		3786	53.01		3786	17.56		3786	57.7
	3785	45.04		3785	53		3785	17.56		3785	57.7
	3784	45.04		3784	53		3784	17.56		3784	57.69
	3783	45.04		3783	52.99		3783	17.56		3783	57.68
	3782	45.04		3782	52.98		3782	17.56		3782	57.67
	3781	45.03		3781	52.98		3781	17.55		3781	57.66
	3780	45.03		3780	52.98		3780	17.53		3780	57.66
	3779	45.02		3779	52.98		3779	17.51		3779	57.66
	3778	45.01		3778	52.98		3778	17.49		3778	57.66
	3777	45		3777	52.97		3777	17.47		3777	57.65
	3776	45		3776	52.97		3776	17.46		3776	57.65
	3775	44.99		3775	52.97		3775	17.45		3775	57.64
	3774	44.98		3774	52.96		3774	17.45		3774	57.63
	3773	44.98		3773	52.95		3773	17.45		3773	57.63
	3772	44.98		3772	52.94		3772	17.45		3772	57.62
	3771	44.98		3771	52.93		3771	17.46		3771	57.61
	3770	44.98		3770	52.91		3770	17.46		3770	57.61
	3769	44.98		3769	52.9		3769	17.45		3769	57.6
	3768	44.98		3768	52.89		3768	17.44		3768	57.6
	3767	44.97		3767	52.88		3767	17.43		3767	57.6
	3766	44.97		3766	52.87		3766	17.42		3766	57.6
	3765	44.96		3765	52.87		3765	17.4		3765	57.6
	3764	44.94		3764	52.86		3764	17.39		3764	57.6
	3763	44.93		3763	52.85		3763	17.39		3763	57.59
	3762	44.92		3762	52.84		3762	17.38		3762	57.58
	3761	44.91		3761	52.82		3761	17.37		3761	57.58
	3760	44.9		3760	52.81		3760	17.37		3760	57.57
	3759	44.9		3759	52.79		3759	17.37		3759	57.57
	3758	44.9		3758	52.76		3758	17.38		3758	57.56
	3757	44.9		3757	52.71		3757	17.4		3757	57.54
	3756	44.91		3756	52.65		3756	17.42		3756	57.51
	3755	44.93		3755	52.58		3755	17.43		3755	57.48
	3754	44.95		3754	52.5		3754	17.44		3754	57.44
	3753	44.97		3753	52.42		3753	17.44		3753	57.41
	3752	45		3752	52.35		3752	17.44		3752	57.39
	3751	45.03		3751	52.29		3751	17.44		3751	57.38
	3750	45.05		3750	52.23		3750	17.44		3750	57.38
	3749	45.08		3749	52.18		3749	17.43		3749	57.38
	3748	45.1		3748	52.12		3748	17.42		3748	57.38
	3747	45.11		3747	52.07		3747	17.4		3747	57.38
	3746	45.1		3746	52.02		3746	17.38		3746	57.39
	3745	45.08		3745	51.98		3745	17.36		3745	57.4
	3744	45.05		3744	51.94		3744	17.34		3744	57.42
	3743	45.01		3743	51.9		3743	17.32		3743	57.42
	3742	44.97		3742	51.84		3742	17.3		3742	57.42
	3741	44.93		3741	51.78		3741	17.27		3741	57.42
	3740	44.89		3740	51.71		3740	17.23		3740	57.42
	3739	44.86		3739	51.64		3739	17.2		3739	57.42
	3738	44.84		3738	51.56		3738	17.16		3738	57.42
	3737	44.81		3737	51.47		3737	17.13		3737	57.41
	3736	44.8		3736	51.37		3736	17.11		3736	57.39
	3735	44.79		3735	51.26		3735	17.09		3735	57.38
	3734	44.78		3734	51.15		3734	17.07		3734	57.38
	3733	44.77		3733	51.03		3733	17.05		3733	57.37
	3732	44.75		3732	50.91		3732	17.04		3732	57.37
	3731	44.72		3731	50.77		3731	17.04		3731	57.37
	3730	44.69		3730	50.63		3730	17.03		3730	57.36
	3729	44.65		3729	50.46		3729	17.03		3729	57.36
	3728	44.65		3728	50.28		3728	17.02		3728	57.36
	3727	44.57		3727	50.07		3727	17.02		3727	57.35
	3726	44.49		3726	49.83		3726	17.01		3726	57.35
	3725	44.41		3725	49.55		3725	17		3725	57.34
	3724	44.33		3724	49.23		3724	16.98		3724	57.33
	3723	44.25		3723	48.86		3723	16.96		3723	57.31
	3722	44.17		3722	48.45		3722	16.94		3722	57.3
	3721	44.09		3721	47.99		3721	16.92		3721	57.29
	3720	44		3720	47.48		3720	16.9		3720	57.28
	3719	43.91		3719	46.94		3719	16.89		3719	57.27
	3718	43.82		3718	46.35		3718	16.88		3718	57.26
	3717	43.72		3717	45.74		3717	16.89		3717	57.24
	3716	43.63		3716	45.11		3716	16.89		3716	57.22
	3715	43.54		3715	44.46		3715	16.89		3715	57.18
	3714	43.44		3714	43.79		3714	16.88		3714	57.15
	3713	43.33		3713	43.06		3713	16.87		3713	57.12
	3712	43.21		3712	42.23		3712	16.85		3712	57.1
	3711	43.07		3711	41.27		3711	16.82		3711	57.09
	3710	42.91		3710	40.12		3710	16.79		3710	57.07
	3709	42.73		3709	38.74		3709	16.77		3709	57.06
	3708	42.52		3708	37.14		3708	16.74		3708	57.04
	3707	42.28		3707	35.32		3707	16.71		3707	57.01
	3706	42.01		3706	33.35		3706	16.68		3706	56.98
	3705	41.69		3705	31.3		3705	16.65		3705	56.94
	3704	41.35		3704	29.28		3704	16.62		3704	56.89
	3703	40.96		3703	27.44		3703	16.6		3703	56.85
	3702	40.56		3702	25.92		3702	16.58		3702	56.81
	3701	40.16		3701	24.84		3701	16.55		3701	56.77
	3700	39.77		3700	24.28		3700	16.51		3700	56.75
	3699	39.42		3699	24.27		3699	16.47		3699	56.73
	3698	39.12		3698	24.77		3698	16.43		3698	56.72
	3697	38.9		3697	25.7		3697	16.39		3697	56.72
	3696	38.77		3696	26.97		3696	16.36		3696	56.72
	3695	38.73		3695	28.45		3695	16.33		3695	56.71
	3694	38.8		3694	30.07		3694	16.3		3694	56.7
	3693	38.97		3693	31.72		3693	16.27		3693	56.67
	3692	39.23		3692	33.36		3692	16.24		3692	56.64
	3691	39.56		3691	34.93		3691	16.21		3691	56.61
	3690	39.94		3690	36.4		3690	16.17		3690	56.58
	3689	40.34		3689	37.74		3689	16.11		3689	56.56
	3688	40.72		3688	38.94		3688	16.06		3688	56.55
	3687	41.08		3687	39.98		3687	15.99		3687	56.54
	3686	41.4		3686	40.87		3686	15.92		3686	56.53
	3685	41.66		3685	41.63		3685	15.85		3685	56.53
	3684	41.87		3684	42.27		3684	15.78		3684	56.52
	3683	42.03		3683	42.82		3683	15.72		3683	56.5
	3682	42.15		3682	43.27		3682	15.67		3682	56.47
	3681	42.24		3681	43.63		3681	15.63		3681	56.41
	3680	42.31		3680	43.92		3680	15.6		3680	56.34
	3679	42.37		3679	44.13		3679	15.57		3679	56.26
	3678	42.42		3678	44.3		3678	15.53		3678	56.19
	3677	42.45		3677	44.44		3677	15.48		3677	56.13
	3676	42.48		3676	44.54		3676	15.42		3676	56.08
	3675	42.49		3675	44.63		3675	15.36		3675	56.04
	3674	42.49		3674	44.69		3674	15.3		3674	56
	3673	42.48		3673	44.74		3673	15.23		3673	55.96
	3672	42.46		3672	44.77		3672	15.16		3672	55.92
	3671	42.41		3671	44.79		3671	15.08		3671	55.89
	3670	42.36		3670	44.8		3670	15.01		3670	55.86
	3669	42.88		3669	44.79		3669	14.94		3669	55.81
	3668	42.78		3668	44.76		3668	14.87		3668	55.76
	3667	42.67		3667	44.72		3667	14.81		3667	55.7
	3666	42.57		3666	44.67		3666	14.75		3666	55.64
	3665	42.46		3665	44.61		3665	14.7		3665	55.58
	3664	42.36		3664	44.52		3664	14.66		3664	55.52
	3663	42.26		3663	44.42		3663	14.61		3663	55.45
	3662	42.16		3662	44.3		3662	14.56		3662	55.38
	3661	42.08		3661	44.15		3661	14.51		3661	55.3
	3660	42		3660	43.99		3660	14.46		3660	55.21
	3659	41.93		3659	43.81		3659	14.4		3659	55.13
	3658	41.86		3658	43.62		3658	14.35		3658	55.06
	3657	41.79		3657	43.42		3657	14.31		3657	54.99
	3656	41.73		3656	43.22		3656	14.27		3656	54.92
	3655	41.66		3655	43.02		3655	14.25		3655	54.84
	3654	41.6		3654	42.82		3654	14.23		3654	54.76
	3653	41.55		3653	42.63		3653	14.21		3653	54.68
	3652	41.48		3652	42.44		3652	14.17		3652	54.61
	3651	41.42		3651	42.26		3651	14.13		3651	54.54
	3650	41.35		3650	42.1		3650	14.07		3650	54.48
	3649	41.27		3649	41.95		3649	14.01		3649	54.42
	3648	41.19		3648	41.82		3648	13.94		3648	54.36
	3647	41.1		3647	41.72		3647	13.87		3647	54.31
	3646	41		3646	41.63		3646	13.82		3646	54.26
	3645	40.89		3645	41.55		3645	13.79		3645	54.2
	3644	40.78		3644	41.49		3644	13.76		3644	54.15
	3643	40.66		3643	41.43		3643	13.75		3643	54.1
	3642	40.55		3642	41.36		3642	13.74		3642	54.04
	3641	40.44		3641	41.29		3641	13.73		3641	53.98
	3640	40.34		3640	41.21		3640	13.71		3640	53.91
	3639	40.24		3639	41.12		3639	13.69		3639	53.84
	3638	40.15		3638	41.03		3638	13.66		3638	53.76
	3637	40.07		3637	40.94		3637	13.63		3637	53.7
	3636	40		3636	40.84		3636	13.59		3636	53.63
	3635	39.93		3635	40.74		3635	13.56		3635	53.57
	3634	39.86		3634	40.63		3634	13.54		3634	53.49
	3633	39.81		3633	40.52		3633	13.52		3633	53.42
	3632	39.75		3632	40.4		3632	13.5		3632	53.34
	3631	39.7		3631	40.28		3631	13.49		3631	53.27
	3630	39.64		3630	40.16		3630	13.48		3630	53.21
	3629	39.57		3629	40.05		3629	13.48		3629	53.15
	3628	39.5		3628	39.96		3628	13.46		3628	53.11
	3627	39.41		3627	39.87		3627	13.45		3627	53.06
	3626	39.33		3626	39.79		3626	13.43		3626	53.02
	3625	39.24		3625	39.71		3625	13.4		3625	52.98
	3624	39.15		3624	39.64		3624	13.38		3624	52.94
	3623	39.07		3623	39.57		3623	13.35		3623	52.9
	3622	38.99		3622	39.49		3622	13.33		3622	52.85
	3621	38.91		3621	39.4		3621	13.3		3621	52.79
	3620	38.83		3620	39.3		3620	13.28		3620	52.73
	3619	38.76		3619	39.21		3619	13.25		3619	52.68
	3618	38.7		3618	39.11		3618	13.24		3618	52.63
	3617	38.63		3617	39.02		3617	13.22		3617	52.58
	3616	38.57		3616	38.93		3616	13.2		3616	52.53
	3615	38.5		3615	38.84		3615	13.18		3615	52.49
	3614	38.43		3614	38.76		3614	13.17		3614	52.44
	3613	38.37		3613	38.67		3613	13.15		3613	52.39
	3612	38.29		3612	38.59		3612	13.13		3612	52.33
	3611	38.22		3611	38.5		3611	13.1		3611	52.27
	3610	38.15		3610	38.41		3610	13.07		3610	52.22
	3609	38.07		3609	38.33		3609	13.04		3609	52.16
	3608	38		3608	38.26		3608	13.02		3608	52.12
	3607	37.92		3607	38.18		3607	13		3607	52.07
	3606	37.84		3606	38.11		3606	12.99		3606	52.02
	3605	37.76		3605	38.04		3605	12.97		3605	51.97
	3604	37.69		3604	37.96		3604	12.96		3604	51.93
	3603	37.61		3603	37.89		3603	12.95		3603	51.88
	3602	37.54		3602	37.81		3602	12.94		3602	51.83
	3601	37.47		3601	37.73		3601	12.92		3601	51.77
	3600	37.4		3600	37.65		3600	12.91		3600	51.72
	3599	37.33		3599	37.57		3599	12.89		3599	51.67
	3598	37.27		3598	37.48		3598	12.86		3598	51.61
	3597	37.21		3597	37.4		3597	12.84		3597	51.56
	3596	37.15		3596	37.32		3596	12.81		3596	51.52
	3595	37.09		3595	37.24		3595	12.78		3595	51.47
	3594	37.03		3594	37.16		3594	12.76		3594	51.42
	3593	36.98		3593	37.08		3593	12.74		3593	51.36
	3592	36.92		3592	36.99		3592	12.73		3592	51.3
	3591	36.87		3591	36.91		3591	12.71		3591	51.24
	3590	36.81		3590	36.82		3590	12.7		3590	51.18
	3589	36.76		3589	36.74		3589	12.69		3589	51.13
	3588	36.7		3588	36.65		3588	12.68		3588	51.08
	3587	36.64		3587	36.57		3587	12.67		3587	51.03
	3586	36.57		3586	36.49		3586	12.66		3586	50.98
	3585	36.51		3585	36.42		3585	12.65		3585	50.93
	3584	36.44		3584	36.35		3584	12.64		3584	50.88
	3583	36.37		3583	36.28		3583	12.61		3583	50.83
	3582	36.3		3582	36.21		3582	12.59		3582	50.79
	3581	36.23		3581	36.14		3581	12.55		3581	50.75
	3580	36.16		3580	36.06		3580	12.52		3580	50.7
	3579	36.1		3579	35.99		3579	12.49		3579	50.65
	3578	36.03		3578	35.91		3578	12.46		3578	50.59
	3577	35.97		3577	35.83		3577	12.43		3577	50.53
	3576	35.91		3576	35.74		3576	12.41		3576	50.48
	3575	35.85		3575	35.66		3575	12.39		3575	50.42
	3574	35.8		3574	35.58		3574	12.38		3574	50.37
	3573	35.74		3573	35.49		3573	12.38		3573	50.31
	3572	35.69		3572	35.4		3572	12.37		3572	50.25
	3571	35.64		3571	35.31		3571	12.35		3571	50.19
	3570	35.6		3570	35.22		3570	12.32		3570	50.13
	3569	35.55		3569	35.14		3569	12.29		3569	50.08
	3568	35.5		3568	35.05		3568	12.25		3568	50.03
	3567	35.45		3567	34.97		3567	12.22		3567	49.99
	3566	35.39		3566	34.88		3566	12.18		3566	49.94
	3565	35.33		3565	34.8		3565	12.16		3565	49.89
	3564	35.27		3564	34.72		3564	12.13		3564	49.84
	3563	35.21		3563	34.64		3563	12.11		3563	49.79
	3562	35.14		3562	34.56		3562	12.09		3562	49.73
	3561	35.08		3561	34.48		3561	12.08		3561	49.68
	3560	35.02		3560	34.41		3560	12.07		3560	49.63
	3559	34.95		3559	34.33		3559	12.06		3559	49.57
	3558	34.89		3558	34.25		3558	12.05		3558	49.51
	3557	34.83		3557	34.16		3557	12.03		3557	49.46
	3556	34.77		3556	34.08		3556	12.01		3556	49.4
	3555	34.72		3555	33.99		3555	11.99		3555	49.35
	3554	34.66		3554	33.91		3554	11.97		3554	49.29
	3553	34.61		3553	33.83		3553	11.95		3553	49.24
	3552	34.56		3552	33.74		3552	11.92		3552	49.18
	3551	34.5		3551	33.66		3551	11.9		3551	49.13
	3550	34.45		3550	33.57		3550	11.88		3550	49.07
	3549	34.4		3549	33.48		3549	11.86		3549	49.01
	3548	34.35		3548	33.39		3548	11.84		3548	48.95
	3547	34.29		3547	33.31		3547	11.83		3547	48.9
	3546	34.24		3546	33.23		3546	11.82		3546	48.84
	3545	34.18		3545	33.15		3545	11.81		3545	48.79
	3544	34.13		3544	33.07		3544	11.79		3544	48.75
	3543	34.08		3543	33		3543	11.77		3543	48.7
	3542	34.03		3542	32.92		3542	11.75		3542	48.65
	3541	33.97		3541	32.85		3541	11.73		3541	48.6
	3540	33.92		3540	32.77		3540	11.71		3540	48.55
	3539	33.87		3539	32.69		3539	11.69		3539	48.5
	3538	33.81		3538	32.61		3538	11.67		3538	48.45
	3537	33.76		3537	32.53		3537	11.66		3537	48.4
	3536	33.71		3536	32.46		3536	11.64		3536	48.35
	3535	33.66		3535	32.38		3535	11.62		3535	48.3
	3534	33.61		3534	32.3		3534	11.6		3534	48.26
	3533	33.56		3533	32.23		3533	11.58		3533	48.21
	3532	33.51		3532	32.15		3532	11.56		3532	48.16
	3531	33.47		3531	32.08		3531	11.54		3531	48.11
	3530	33.42		3530	32		3530	11.52		3530	48.06
	3529	33.37		3529	31.92		3529	11.5		3529	48.01
	3528	33.33		3528	31.84		3528	11.49		3528	47.96
	3527	33.28		3527	31.76		3527	11.48		3527	47.91
	3526	33.23		3526	31.69		3526	11.47		3526	47.86
	3525	33.18		3525	31.61		3525	11.46		3525	47.81
	3524	33.14		3524	31.54		3524	11.45		3524	47.77
	3523	33.09		3523	31.47		3523	11.43		3523	47.72
	3522	33.04		3522	31.4		3522	11.41		3522	47.68
	3521	33		3521	31.33		3521	11.38		3521	47.63
	3520	32.95		3520	31.25		3520	11.35		3520	47.59
	3519	32.9		3519	31.18		3519	11.32		3519	47.54
	3518	32.85		3518	31.11		3518	11.3		3518	47.49
	3517	32.8		3517	31.04		3517	11.29		3517	47.44
	3516	32.76		3516	30.97		3516	11.28		3516	47.4
	3515	32.71		3515	30.89		3515	11.28		3515	47.35
	3514	32.67		3514	30.82		3514	11.28		3514	47.3
	3513	32.63		3513	30.75		3513	11.28		3513	47.26
	3512	32.59		3512	30.68		3512	11.28		3512	47.22
	3511	32.54		3511	30.62		3511	11.28		3511	47.18
	3510	32.5		3510	30.55		3510	11.28		3510	47.14
	3509	32.46		3509	30.48		3509	11.26		3509	47.09
	3508	32.42		3508	30.41		3508	11.25		3508	47.05
	3507	32.37		3507	30.34		3507	11.22		3507	47
	3506	32.33		3506	30.27		3506	11.2		3506	46.95
	3505	32.29		3505	30.2		3505	11.18		3505	46.9
	3504	32.25		3504	30.13		3504	11.16		3504	46.86
	3503	32.2		3503	30.06		3503	11.14		3503	46.82
	3502	32.16		3502	29.99		3502	11.12		3502	46.78
	3501	32.12		3501	29.93		3501	11.11		3501	46.74
	3500	32.08		3500	29.87		3500	11.09		3500	46.7
	3499	32.04		3499	29.8		3499	11.08		3499	46.66
	3498	32		3498	29.74		3498	11.07		3498	46.62
	3497	31.96		3497	29.68		3497	11.07		3497	46.59
	3496	31.92		3496	29.62		3496	11.06		3496	46.55
	3495	31.88		3495	29.56		3495	11.05		3495	46.51
	3494	31.84		3494	29.5		3494	11.04		3494	46.47
	3493	31.8		3493	29.43		3493	11.03		3493	46.44
	3492	31.77		3492	29.37		3492	11.01		3492	46.4
	3491	31.73		3491	29.31		3491	11		3491	46.36
	3490	31.69		3490	29.25		3490	10.98		3490	46.33
	3489	31.65		3489	29.19		3489	10.96		3489	46.29
	3488	31.61		3488	29.13		3488	10.94		3488	46.25
	3487	31.58		3487	29.07		3487	10.92		3487	46.22
	3486	31.54		3486	29.01		3486	10.91		3486	46.18
	3485	31.5		3485	28.95		3485	10.9		3485	46.14
	3484	31.47		3484	28.89		3484	10.9		3484	46.11
	3483	31.43		3483	28.83		3483	10.9		3483	46.07
	3482	31.39		3482	28.77		3482	10.9		3482	46.03
	3481	31.35		3481	28.71		3481	10.89		3481	45.99
	3480	31.32		3480	28.66		3480	10.88		3480	45.96
	3479	31.28		3479	28.6		3479	10.87		3479	45.92
	3478	31.25		3478	28.55		3478	10.84		3478	45.89
	3477	31.21		3477	28.5		3477	10.82		3477	45.86
	3476	31.17		3476	28.44		3476	10.79		3476	45.83
	3475	31.14		3475	28.39		3475	10.77		3475	45.8
	3474	31.1		3474	28.33		3474	10.76		3474	45.77
	3473	31.07		3473	28.27		3473	10.76		3473	45.73
	3472	31.03		3472	28.21		3472	10.76		3472	45.68
	3471	31		3471	28.16		3471	10.76		3471	45.64
	3470	30.96		3470	28.1		3470	10.76		3470	45.6
	3469	30.93		3469	28.05		3469	10.75		3469	45.57
	3468	30.9		3468	28		3468	10.75		3468	45.53
	3467	30.87		3467	27.95		3467	10.74		3467	45.51
	3466	30.84		3466	27.9		3466	10.72		3466	45.49
	3465	30.8		3465	27.86		3465	10.71		3465	45.46
	3464	30.77		3464	27.81		3464	10.69		3464	45.44
	3463	30.74		3463	27.76		3463	10.67		3463	45.41
	3462	30.7		3462	27.71		3462	10.66		3462	45.39
	3461	30.67		3461	27.66		3461	10.65		3461	45.36
	3460	30.64		3460	27.61		3460	10.63		3460	45.33
	3459	30.61		3459	27.57		3459	10.62		3459	45.3
	3458	30.57		3458	27.52		3458	10.61		3458	45.27
	3457	30.54		3457	27.47		3457	10.6		3457	45.24
	3456	30.51		3456	27.43		3456	10.59		3456	45.21
	3455	30.48		3455	27.38		3455	10.58		3455	45.18
	3454	30.45		3454	27.34		3454	10.58		3454	45.16
	3453	30.42		3453	27.29		3453	10.57		3453	45.13
	3452	30.39		3452	27.25		3452	10.56		3452	45.1
	3451	30.36		3451	27.2		3451	10.55		3451	45.07
	3450	30.34		3450	27.16		3450	10.54		3450	45.05
	3449	30.31		3449	27.11		3449	10.53		3449	45.02
	3448	30.28		3448	27.07		3448	10.52		3448	44.99
	3447	30.25		3447	27.03		3447	10.51		3447	44.96
	3446	30.23		3446	26.98		3446	10.5		3446	44.94
	3445	30.2		3445	26.94		3445	10.49		3445	44.91
	3444	30.17		3444	26.9		3444	10.48		3444	44.89
	3443	30.14		3443	26.86		3443	10.47		3443	44.87
	3442	30.11		3442	26.82		3442	10.45		3442	44.84
	3441	30.08		3441	26.78		3441	10.44		3441	44.81
	3440	30.05		3440	26.74		3440	10.44		3440	44.78
	3439	30.03		3439	26.7		3439	10.43		3439	44.75
	3438	30		3438	26.66		3438	10.42		3438	44.72
	3437	29.98		3437	26.63		3437	10.42		3437	44.69
	3436	29.95		3436	26.59		3436	10.41		3436	44.67
	3435	29.93		3435	26.56		3435	10.39		3435	44.64
	3434	29.91		3434	26.52		3434	10.38		3434	44.63
	3433	29.88		3433	26.49		3433	10.37		3433	44.61
	3432	29.86		3432	26.46		3432	10.36		3432	44.59
	3431	29.84		3431	26.42		3431	10.35		3431	44.57
	3430	29.82		3430	26.39		3430	10.35		3430	44.55
	3429	29.8		3429	26.36		3429	10.34		3429	44.54
	3428	29.78		3428	26.33		3428	10.33		3428	44.52
	3427	29.76		3427	26.3		3427	10.32		3427	44.5
	3426	29.73		3426	26.27		3426	10.31		3426	44.49
	3425	29.71		3425	26.23		3425	10.31		3425	44.47
	3424	29.69		3424	26.2		3424	10.3		3424	44.45
	3423	29.67		3423	26.17		3423	10.29		3423	44.43
	3422	29.65		3422	26.15		3422	10.29		3422	44.42
	3421	29.63		3421	26.12		3421	10.28		3421	44.4
	3420	29.61		3420	26.09		3420	10.28		3420	44.38
	3419	29.59		3419	26.06		3419	10.27		3419	44.37
	3418	29.57		3418	26.04		3418	10.27		3418	44.35
	3417	29.55		3417	26.01		3417	10.26		3417	44.33
	3416	29.53		3416	25.99		3416	10.26		3416	44.31
	3415	29.51		3415	25.96		3415	10.25		3415	44.3
	3414	29.5		3414	25.94		3414	10.25		3414	44.28
	3413	29.48		3413	25.92		3413	10.25		3413	44.27
	3412	29.46		3412	25.89		3412	10.24		3412	44.25
	3411	29.44		3411	25.87		3411	10.24		3411	44.24
	3410	29.42		3410	25.85		3410	10.24		3410	44.23
	3409	29.4		3409	25.83		3409	10.24		3409	44.21
	3408	29.39		3408	25.81		3408	10.23		3408	44.2
	3407	29.37		3407	25.79		3407	10.22		3407	44.19
	3406	29.35		3406	25.77		3406	10.21		3406	44.17
	3405	29.33		3405	25.75		3405	10.19		3405	44.16
	3404	29.31		3404	25.73		3404	10.17		3404	44.14
	3403	29.29		3403	25.71		3403	10.15		3403	44.12
	3402	29.27		3402	25.69		3402	10.14		3402	44.1
	3401	29.26		3401	25.68		3401	10.13		3401	44.09
	3400	29.24		3400	25.66		3400	10.13		3400	44.08
	3399	29.23		3399	25.65		3399	10.12		3399	44.07
	3398	29.21		3398	25.63		3398	10.13		3398	44.07
	3397	29.19		3397	25.62		3397	10.13		3397	44.06
	3396	29.18		3396	25.61		3396	10.14		3396	44.05
	3395	29.16		3395	25.59		3395	10.14		3395	44.04
	3394	29.15		3394	25.57		3394	10.14		3394	44.03
	3393	29.13		3393	25.56		3393	10.13		3393	44.02
	3392	29.12		3392	25.55		3392	10.12		3392	44.01
	3391	29.1		3391	25.54		3391	10.11		3391	44.01
	3390	29.09		3390	25.53		3390	10.09		3390	44
	3389	29.08		3389	25.52		3389	10.08		3389	44
	3388	29.06		3388	25.51		3388	10.06		3388	44.01
	3387	29.05		3387	25.5		3387	10.04		3387	44
	3386	29.03		3386	25.49		3386	10.03		3386	44
	3385	29.02		3385	25.47		3385	10.01		3385	44
	3384	29		3384	25.46		3384	10.01		3384	44
	3383	28.99		3383	25.46		3383	10.01		3383	43.99
	3382	28.97		3382	25.45		3382	10.01		3382	43.99
	3381	28.96		3381	25.44		3381	10.01		3381	43.98
	3380	28.95		3380	25.43		3380	10.01		3380	43.98
	3379	28.93		3379	25.43		3379	10.01		3379	43.97
	3378	28.92		3378	25.42		3378	10.01		3378	43.97
	3377	28.91		3377	25.42		3377	10.01		3377	43.97
	3376	28.9		3376	25.41		3376	10.01		3376	43.97
	3375	28.89		3375	25.41		3375	10.01		3375	43.96
	3374	28.87		3374	25.4		3374	10.01		3374	43.96
	3373	28.86		3373	25.4		3373	10.01		3373	43.95
	3372	28.85		3372	25.39		3372	10.01		3372	43.94
	3371	28.84		3371	25.39		3371	10.02		3371	43.94
	3370	28.83		3370	25.39		3370	10.02		3370	43.93
	3369	28.82		3369	25.39		3369	10.02		3369	43.93
	3368	28.81		3368	25.39		3368	10.02		3368	43.94
	3367	28.8		3367	25.39		3367	10.01		3367	43.94
	3366	28.79		3366	25.39		3366	10		3366	43.95
	3365	28.78		3365	25.39		3365	10		3365	43.96
	3364	28.77		3364	25.39		3364	9.99		3364	43.96
	3363	28.76		3363	25.39		3363	9.98		3363	43.97
	3362	28.75		3362	25.39		3362	9.97		3362	43.97
	3361	28.73		3361	25.4		3361	9.96		3361	43.97
	3360	28.72		3360	25.4		3360	9.95		3360	43.97
	3359	28.71		3359	25.4		3359	9.94		3359	43.97
	3358	28.7		3358	25.4		3358	9.93		3358	43.98
	3357	28.69		3357	25.4		3357	9.93		3357	43.98
	3356	28.68		3356	25.4		3356	9.93		3356	43.97
	3355	28.66		3355	25.4		3355	9.93		3355	43.97
	3354	28.65		3354	25.41		3354	9.93		3354	43.97
	3353	28.64		3353	25.41		3353	9.93		3353	43.96
	3352	28.62		3352	25.41		3352	9.92		3352	43.96
	3351	28.61		3351	25.41		3351	9.92		3351	43.96
	3350	28.6		3350	25.41		3350	9.91		3350	43.95
	3349	28.58		3349	25.42		3349	9.9		3349	43.95
	3348	28.57		3348	25.42		3348	9.89		3348	43.95
	3347	28.55		3347	25.42		3347	9.89		3347	43.95
	3346	28.54		3346	25.42		3346	9.88		3346	43.95
	3345	28.52		3345	25.42		3345	9.87		3345	43.95
	3344	28.51		3344	25.43		3344	9.86		3344	43.94
	3343	28.49		3343	25.43		3343	9.85		3343	43.93
	3342	28.47		3342	25.43		3342	9.85		3342	43.92
	3341	28.46		3341	25.43		3341	9.85		3341	43.92
	3340	28.44		3340	25.43		3340	9.85		3340	43.91
	3339	28.42		3339	25.43		3339	9.86		3339	43.9
	3338	28.4		3338	25.43		3338	9.86		3338	43.9
	3337	28.38		3337	25.43		3337	9.85		3337	43.89
	3336	28.37		3336	25.43		3336	9.83		3336	43.89
	3335	28.35		3335	25.43		3335	9.8		3335	43.88
	3334	28.33		3334	25.43		3334	9.78		3334	43.87
	3333	28.31		3333	25.43		3333	9.76		3333	43.86
	3332	28.29		3332	25.43		3332	9.75		3332	43.85
	3331	28.26		3331	25.43		3331	9.75		3331	43.83
	3330	28.24		3330	25.43		3330	9.75		3330	43.82
	3329	28.22		3329	25.43		3329	9.75		3329	43.8
	3328	28.2		3328	25.42		3328	9.76		3328	43.78
	3327	28.17		3327	25.42		3327	9.76		3327	43.77
	3326	28.15		3326	25.42		3326	9.76		3326	43.75
	3325	28.13		3325	25.42		3325	9.76		3325	43.73
	3324	28.1		3324	25.41		3324	9.74		3324	43.71
	3323	28.08		3323	25.41		3323	9.73		3323	43.7
	3322	28.06		3322	25.4		3322	9.71		3322	43.68
	3321	28.03		3321	25.4		3321	9.69		3321	43.66
	3320	28		3320	25.39		3320	9.68		3320	43.63
	3319	27.98		3319	25.38		3319	9.67		3319	43.61
	3318	27.95		3318	25.38		3318	9.66		3318	43.59
	3317	27.92		3317	25.37		3317	9.65		3317	43.56
	3316	27.89		3316	25.36		3316	9.64		3316	43.53
	3315	27.86		3315	25.35		3315	9.62		3315	43.5
	3314	27.83		3314	25.34		3314	9.61		3314	43.47
	3313	27.8		3313	25.33		3313	9.59		3313	43.44
	3312	27.77		3312	25.31		3312	9.58		3312	43.4
	3311	27.74		3311	25.3		3311	9.56		3311	43.37
	3310	27.7		3310	25.29		3310	9.54		3310	43.32
	3309	27.67		3309	25.27		3309	9.52		3309	43.28
	3308	27.64		3308	25.26		3308	9.5		3308	43.24
	3307	27.6		3307	25.24		3307	9.48		3307	43.2
	3306	27.57		3306	25.23		3306	9.46		3306	43.16
	3305	27.54		3305	25.21		3305	9.44		3305	43.12
	3304	27.5		3304	25.19		3304	9.42		3304	43.09
	3303	27.47		3303	25.18		3303	9.4		3303	43.05
	3302	27.43		3302	25.16		3302	9.39		3302	43.02
	3301	27.39		3301	25.14		3301	9.38		3301	42.98
	3300	27.36		3300	25.11		3300	9.36		3300	42.94
	3299	27.32		3299	25.09		3299	9.35		3299	42.89
	3298	27.28		3298	25.07		3298	9.33		3298	42.84
	3297	27.24		3297	25.05		3297	9.31		3297	42.79
	3296	27.2		3296	25.02		3296	9.29		3296	42.74
	3295	27.16		3295	25		3295	9.26		3295	42.68
	3294	27.12		3294	24.97		3294	9.23		3294	42.63
	3293	27.07		3293	24.95		3293	9.21		3293	42.58
	3292	27.03		3292	24.92		3292	9.19		3292	42.53
	3291	26.99		3291	24.9		3291	9.16		3291	42.47
	3290	26.95		3290	24.87		3290	9.15		3290	42.42
	3289	26.91		3289	24.84		3289	9.13		3289	42.37
	3288	26.86		3288	24.81		3288	9.12		3288	42.31
	3287	26.82		3287	24.78		3287	9.1		3287	42.26
	3286	26.77		3286	24.75		3286	9.08		3286	42.2
	3285	26.73		3285	24.72		3285	9.05		3285	42.14
	3284	26.68		3284	24.69		3284	9.02		3284	42.08
	3283	26.64		3283	24.66		3283	8.99		3283	42.02
	3282	26.59		3282	24.63		3282	8.96		3282	41.96
	3281	26.55		3281	24.6		3281	8.94		3281	41.89
	3280	26.5		3280	24.56		3280	8.91		3280	41.83
	3279	26.45		3279	24.53		3279	8.89		3279	41.77
	3278	26.41		3278	24.5		3278	8.88		3278	41.7
	3277	26.36		3277	24.46		3277	8.86		3277	41.63
	3276	26.31		3276	24.43		3276	8.83		3276	41.56
	3275	26.27		3275	24.39		3275	8.81		3275	41.49
	3274	26.22		3274	24.36		3274	8.79		3274	41.42
	3273	26.17		3273	24.32		3273	8.76		3273	41.34
	3272	26.12		3272	24.29		3272	8.73		3272	41.27
	3271	26.07		3271	24.25		3271	8.7		3271	41.21
	3270	26.03		3270	24.21		3270	8.68		3270	41.14
	3269	25.98		3269	24.18		3269	8.66		3269	41.07
	3268	25.93		3268	24.14		3268	8.64		3268	41
	3267	25.88		3267	24.1		3267	8.63		3267	40.93
	3266	25.83		3266	24.06		3266	8.61		3266	40.86
	3265	25.78		3265	24.02		3265	8.58		3265	40.79
	3264	25.73		3264	23.98		3264	8.56		3264	40.72
	3263	25.68		3263	23.94		3263	8.52		3263	40.64
	3262	25.63		3262	23.9		3262	8.49		3262	40.57
	3261	25.58		3261	23.86		3261	8.46		3261	40.49
	3260	25.53		3260	23.82		3260	8.42		3260	40.42
	3259	25.48		3259	23.78		3259	8.38		3259	40.34
	3258	25.43		3258	23.74		3258	8.35		3258	40.26
	3257	25.38		3257	23.7		3257	8.32		3257	40.19
	3256	25.32		3256	23.66		3256	8.29		3256	40.11
	3255	25.27		3255	23.61		3255	8.26		3255	40.03
	3254	25.22		3254	23.57		3254	8.23		3254	39.95
	3253	25.17		3253	23.53		3253	8.2		3253	39.87
	3252	25.12		3252	23.49		3252	8.18		3252	39.79
	3251	25.06		3251	23.44		3251	8.17		3251	39.71
	3250	25.01		3250	23.4		3250	8.15		3250	39.63
	3249	24.96		3249	23.36		3249	8.13		3249	39.54
	3248	24.91		3248	23.31		3248	8.11		3248	39.46
	3247	24.86		3247	23.27		3247	8.08		3247	39.38
	3246	24.8		3246	23.23		3246	8.05		3246	39.3
	3245	24.75		3245	23.18		3245	8.01		3245	39.22
	3244	24.7		3244	23.14		3244	7.98		3244	39.14
	3243	24.65		3243	23.09		3243	7.95		3243	39.06
	3242	24.6		3242	23.05		3242	7.92		3242	38.98
	3241	24.55		3241	23		3241	7.9		3241	38.9
	3240	24.49		3240	22.96		3240	7.87		3240	38.82
	3239	24.44		3239	22.91		3239	7.85		3239	38.73
	3238	24.39		3238	22.87		3238	7.83		3238	38.65
	3237	24.34		3237	22.82		3237	7.81		3237	38.56
	3236	24.28		3236	22.78		3236	7.79		3236	38.48
	3235	24.23		3235	22.73		3235	7.77		3235	38.4
	3234	24.18		3234	22.69		3234	7.74		3234	38.31
	3233	24.13		3233	22.65		3233	7.71		3233	38.23
	3232	24.09		3232	22.6		3232	7.68		3232	38.16
	3231	24.04		3231	22.56		3231	7.65		3231	38.08
	3230	23.99		3230	22.52		3230	7.61		3230	38.01
	3229	23.94		3229	22.48		3229	7.58		3229	37.93
	3228	23.89		3228	22.44		3228	7.54		3228	37.86
	3227	23.85		3227	22.4		3227	7.52		3227	37.78
	3226	23.8		3226	22.35		3226	7.5		3226	37.7
	3225	23.75		3225	22.31		3225	7.48		3225	37.63
	3224	23.7		3224	22.28		3224	7.47		3224	37.55
	3223	23.66		3223	22.24		3223	7.45		3223	37.48
	3222	23.61		3222	22.2		3222	7.43		3222	37.41
	3221	23.57		3221	22.16		3221	7.41		3221	37.33
	3220	23.52		3220	22.12		3220	7.39		3220	37.26
	3219	23.48		3219	22.09		3219	7.36		3219	37.19
	3218	23.44		3218	22.05		3218	7.33		3218	37.12
	3217	23.4		3217	22.01		3217	7.31		3217	37.06
	3216	23.36		3216	21.98		3216	7.28		3216	36.99
	3215	23.32		3215	21.95		3215	7.25		3215	36.92
	3214	23.28		3214	21.91		3214	7.23		3214	36.86
	3213	23.24		3213	21.88		3213	7.22		3213	36.79
	3212	23.2		3212	21.85		3212	7.2		3212	36.73
	3211	23.16		3211	21.81		3211	7.19		3211	36.66
	3210	23.12		3210	21.78		3210	7.17		3210	36.6
	3209	23.09		3209	21.75		3209	7.15		3209	36.54
	3208	23.05		3208	21.72		3208	7.13		3208	36.47
	3207	23.01		3207	21.69		3207	7.11		3207	36.41
	3206	22.98		3206	21.66		3206	7.09		3206	36.35
	3205	22.94		3205	21.63		3205	7.06		3205	36.29
	3204	22.91		3204	21.6		3204	7.03		3204	36.23
	3203	22.88		3203	21.57		3203	7		3203	36.17
	3202	22.84		3202	21.55		3202	6.98		3202	36.11
	3201	22.81		3201	21.52		3201	6.96		3201	36.06
	3200	22.78		3200	21.5		3200	6.95		3200	36
	3199	22.74		3199	21.47		3199	6.93		3199	35.95
	3198	22.71		3198	21.44		3198	6.92		3198	35.89
	3197	22.68		3197	21.42		3197	6.9		3197	35.83
	3196	22.65		3196	21.4		3196	6.89		3196	35.78
	3195	22.62		3195	21.37		3195	6.87		3195	35.73
	3194	22.59		3194	21.35		3194	6.85		3194	35.67
	3193	22.56		3193	21.33		3193	6.83		3193	35.62
	3192	22.54		3192	21.31		3192	6.82		3192	35.57
	3191	22.51		3191	21.28		3191	6.8		3191	35.52
	3190	22.48		3190	21.26		3190	6.78		3190	35.47
	3189	22.45		3189	21.24		3189	6.75		3189	35.42
	3188	22.43		3188	21.22		3188	6.72		3188	35.37
	3187	22.4		3187	21.2		3187	6.7		3187	35.32
	3186	22.37		3186	21.18		3186	6.67		3186	35.27
	3185	22.35		3185	21.16		3185	6.65		3185	35.23
	3184	22.32		3184	21.15		3184	6.64		3184	35.18
	3183	22.3		3183	21.13		3183	6.63		3183	35.14
	3182	22.28		3182	21.11		3182	6.62		3182	35.09
	3181	22.26		3181	21.1		3181	6.61		3181	35.05
	3180	22.23		3180	21.08		3180	6.6		3180	35.01
	3179	22.21		3179	21.07		3179	6.59		3179	34.97
	3178	22.19		3178	21.05		3178	6.57		3178	34.93
	3177	22.17		3177	21.04		3177	6.55		3177	34.89
	3176	22.15		3176	21.03		3176	6.54		3176	34.85
	3175	22.13		3175	21.02		3175	6.52		3175	34.82
	3174	22.11		3174	21.01		3174	6.5		3174	34.78
	3173	22.1		3173	21		3173	6.48		3173	34.74
	3172	22.09		3172	20.99		3172	6.46		3172	34.71
	3171	22.07		3171	20.98		3171	6.44		3171	34.68
	3170	22.06		3170	20.97		3170	6.43		3170	34.65
	3169	22.05		3169	20.97		3169	6.42		3169	34.62
	3168	22.03		3168	20.96		3168	6.42		3168	34.59
	3167	22.02		3167	20.96		3167	6.42		3167	34.57
	3166	22.01		3166	20.95		3166	6.42		3166	34.54
	3165	22		3165	20.95		3165	6.42		3165	34.52
	3164	21.99		3164	20.95		3164	6.42		3164	34.49
	3163	21.98		3163	20.94		3163	6.41		3163	34.47
	3162	21.97		3162	20.94		3162	6.4		3162	34.45
	3161	21.96		3161	20.94		3161	6.38		3161	34.43
	3160	21.96		3160	20.94		3160	6.37		3160	34.41
	3159	21.95		3159	20.94		3159	6.36		3159	34.39
	3158	21.94		3158	20.94		3158	6.35		3158	34.37
	3157	21.93		3157	20.94		3157	6.34		3157	34.35
	3156	21.92		3156	20.94		3156	6.33		3156	34.33
	3155	21.92		3155	20.95		3155	6.32		3155	34.31
	3154	21.91		3154	20.95		3154	6.32		3154	34.29
	3153	21.91		3153	20.95		3153	6.31		3153	34.27
	3152	21.9		3152	20.96		3152	6.3		3152	34.25
	3151	21.9		3151	20.96		3151	6.28		3151	34.24
	3150	21.9		3150	20.97		3150	6.27		3150	34.23
	3149	21.89		3149	20.97		3149	6.26		3149	34.22
	3148	21.89		3148	20.97		3148	6.26		3148	34.21
	3147	21.88		3147	20.98		3147	6.25		3147	34.2
	3146	21.88		3146	20.98		3146	6.24		3146	34.19
	3145	21.88		3145	20.99		3145	6.24		3145	34.18
	3144	21.87		3144	20.99		3144	6.23		3144	34.16
	3143	21.87		3143	21		3143	6.21		3143	34.15
	3142	21.86		3142	21.01		3142	6.2		3142	34.14
	3141	21.86		3141	21.01		3141	6.2		3141	34.12
	3140	21.85		3140	21.02		3140	6.2		3140	34.11
	3139	21.85		3139	21.03		3139	6.2		3139	34.11
	3138	21.85		3138	21.04		3138	6.2		3138	34.1
	3137	21.85		3137	21.05		3137	6.2		3137	34.1
	3136	21.85		3136	21.06		3136	6.19		3136	34.09
	3135	21.85		3135	21.07		3135	6.18		3135	34.09
	3134	21.85		3134	21.08		3134	6.18		3134	34.09
	3133	21.85		3133	21.1		3133	6.17		3133	34.09
	3132	21.86		3132	21.11		3132	6.17		3132	34.09
	3131	21.86		3131	21.13		3131	6.17		3131	34.09
	3130	21.87		3130	21.15		3130	6.17		3130	34.1
	3129	21.88		3129	21.17		3129	6.17		3129	34.11
	3128	21.89		3128	21.19		3128	6.17		3128	34.13
	3127	21.9		3127	21.21		3127	6.16		3127	34.14
	3126	21.91		3126	21.24		3126	6.16		3126	34.17
	3125	21.93		3125	21.27		3125	6.16		3125	34.19
	3124	21.95		3124	21.3		3124	6.17		3124	34.22
	3123	21.98		3123	21.34		3123	6.18		3123	34.24
	3122	22		3122	21.38		3122	6.19		3122	34.28
	3121	22.03		3121	21.42		3121	6.21		3121	34.32
	3120	22.07		3120	21.47		3120	6.22		3120	34.36
	3119	22.11		3119	21.52		3119	6.22		3119	34.42
	3118	22.15		3118	21.58		3118	6.23		3118	34.48
	3117	22.2		3117	21.64		3117	6.24		3117	34.55
	3116	22.25		3116	21.7		3116	6.26		3116	34.63
	3115	22.31		3115	21.77		3115	6.28		3115	34.73
	3114	22.37		3114	21.84		3114	6.3		3114	34.82
	3113	22.44		3113	21.92		3113	6.32		3113	34.93
	3112	22.51		3112	22		3112	6.34		3112	35.04
	3111	22.59		3111	22.09		3111	6.36		3111	35.15
	3110	22.67		3110	22.18		3110	6.39		3110	35.27
	3109	22.75		3109	22.27		3109	6.43		3109	35.4
	3108	22.84		3108	22.37		3108	6.46		3108	35.53
	3107	22.93		3107	22.47		3107	6.5		3107	35.67
	3106	23.02		3106	22.58		3106	6.54		3106	35.82
	3105	23.12		3105	22.69		3105	6.58		3105	35.97
	3104	23.22		3104	22.81		3104	6.62		3104	36.13
	3103	23.33		3103	22.92		3103	6.66		3103	36.28
	3102	23.44		3102	23.04		3102	6.7		3102	36.45
	3101	23.55		3101	23.17		3101	6.73		3101	36.62
	3100	23.66		3100	23.29		3100	6.77		3100	36.79
	3099	23.78		3099	23.42		3099	6.81		3099	36.97
	3098	23.9		3098	23.55		3098	6.85		3098	37.15
	3097	24.02		3097	23.68		3097	6.9		3097	37.33
	3096	24.14		3096	23.82		3096	6.95		3096	37.52
	3095	24.27		3095	23.95		3095	7		3095	37.7
	3094	24.39		3094	24.09		3094	7.05		3094	37.89
	3093	24.51		3093	24.22		3093	7.09		3093	38.07
	3092	24.64		3092	24.36		3092	7.14		3092	38.26
	3091	24.76		3091	24.5		3091	7.19		3091	38.44
	3090	24.89		3090	24.64		3090	7.24		3090	38.63
	3089	25.01		3089	24.77		3089	7.29		3089	38.82
	3088	25.13		3088	24.91		3088	7.33		3088	39
	3087	25.26		3087	25.04		3087	7.38		3087	39.18
	3086	25.38		3086	25.18		3086	7.42		3086	39.36
	3085	25.5		3085	25.31		3085	7.46		3085	39.55
	3084	25.62		3084	25.44		3084	7.51		3084	39.72
	3083	25.74		3083	25.58		3083	7.56		3083	39.9
	3082	25.85		3082	25.71		3082	7.61		3082	40.08
	3081	25.97		3081	25.83		3081	7.66		3081	40.25
	3080	26.08		3080	25.96		3080	7.72		3080	40.42
	3079	26.2		3079	26.09		3079	7.76		3079	40.59
	3078	26.31		3078	26.21		3078	7.81		3078	40.76
	3077	26.42		3077	26.33		3077	7.85		3077	40.93
	3076	26.53		3076	26.45		3076	7.89		3076	41.09
	3075	26.64		3075	26.57		3075	7.93		3075	41.26
	3074	26.74		3074	26.68		3074	7.97		3074	41.41
	3073	26.84		3073	26.8		3073	8		3073	41.57
	3072	26.94		3072	26.91		3072	8.04		3072	41.71
	3071	27.04		3071	27.02		3071	8.07		3071	41.86
	3070	27.14		3070	27.12		3070	8.11		3070	41.99
	3069	27.23		3069	27.23		3069	8.14		3069	42.13
	3068	27.32		3068	27.33		3068	8.17		3068	42.26
	3067	27.42		3067	27.43		3067	8.2		3067	42.39
	3066	27.5		3066	27.53		3066	8.24		3066	42.52
	3065	27.59		3065	27.63		3065	8.27		3065	42.65
	3064	27.67		3064	27.72		3064	8.31		3064	42.77
	3063	27.76		3063	27.82		3063	8.34		3063	42.89
	3062	27.83		3062	27.91		3062	8.37		3062	43.01
	3061	27.91		3061	27.99		3061	8.39		3061	43.12
	3060	27.99		3060	28.08		3060	8.42		3060	43.23
	3059	28.06		3059	28.16		3059	8.44		3059	43.33
	3058	28.13		3058	28.25		3058	8.45		3058	43.43
	3057	28.2		3057	28.33		3057	8.47		3057	43.52
	3056	28.27		3056	28.41		3056	8.49		3056	43.61
	3055	28.33		3055	28.48		3055	8.51		3055	43.7
	3054	28.4		3054	28.56		3054	8.54		3054	43.79
	3053	28.46		3053	28.63		3053	8.57		3053	43.87
	3052	28.52		3052	28.7		3052	8.6		3052	43.95
	3051	28.58		3051	28.77		3051	8.62		3051	44.03
	3050	28.63		3050	28.84		3050	8.64		3050	44.11
	3049	28.68		3049	28.9		3049	8.66		3049	44.18
	3048	28.73		3048	28.97		3048	8.67		3048	44.25
	3047	28.78		3047	29.03		3047	8.67		3047	44.31
	3046	28.83		3046	29.09		3046	8.68		3046	44.37
	3045	28.87		3045	29.15		3045	8.68		3045	44.42
	3044	28.92		3044	29.2		3044	8.69		3044	44.48
	3043	28.96		3043	29.25		3043	8.71		3043	44.53
	3042	29		3042	29.31		3042	8.72		3042	44.57
	3041	29.03		3041	29.36		3041	8.74		3041	44.62
	3040	29.07		3040	29.4		3040	8.76		3040	44.67
	3039	29.1		3039	29.45		3039	8.77		3039	44.71
	3038	29.13		3038	29.49		3038	8.78		3038	44.74
	3037	29.16		3037	29.54		3037	8.79		3037	44.78
	3036	29.19		3036	29.58		3036	8.79		3036	44.81
	3035	29.22		3035	29.61		3035	8.8		3035	44.83
	3034	29.24		3034	29.65		3034	8.8		3034	44.86
	3033	29.27		3033	29.69		3033	8.81		3033	44.88
	3032	29.29		3032	29.72		3032	8.81		3032	44.9
	3031	29.31		3031	29.76		3031	8.81		3031	44.92
	3030	29.33		3030	29.79		3030	8.82		3030	44.94
	3029	29.35		3029	29.82		3029	8.83		3029	44.96
	3028	29.37		3028	29.85		3028	8.84		3028	44.98
	3027	29.39		3027	29.88		3027	8.86		3027	44.99
	3026	29.41		3026	29.91		3026	8.87		3026	45.01
	3025	29.43		3025	29.94		3025	8.87		3025	45.02
	3024	29.45		3024	29.98		3024	8.87		3024	45.04
	3023	29.47		3023	30.01		3023	8.88		3023	45.06
	3022	29.49		3022	30.04		3022	8.87		3022	45.08
	3021	29.51		3021	30.08		3021	8.87		3021	45.1
	3020	29.54		3020	30.12		3020	8.88		3020	45.12
	3019	29.56		3019	30.16		3019	8.88		3019	45.14
	3018	29.59		3018	30.2		3018	8.89		3018	45.16
	3017	29.62		3017	30.24		3017	8.89		3017	45.19
	3016	29.65		3016	30.29		3016	8.9		3016	45.22
	3015	29.68		3015	30.34		3015	8.9		3015	45.25
	3014	29.71		3014	30.39		3014	8.91		3014	45.29
	3013	29.75		3013	30.44		3013	8.91		3013	45.33
	3012	29.79		3012	30.5		3012	8.92		3012	45.38
	3011	29.83		3011	30.55		3011	8.93		3011	45.43
	3010	29.88		3010	30.61		3010	8.95		3010	45.48
	3009	29.92		3009	30.67		3009	8.97		3009	45.54
	3008	29.97		3008	30.73		3008	8.99		3008	45.6
	3007	30.01		3007	30.79		3007	9.01		3007	45.66
	3006	30.06		3006	30.85		3006	9.03		3006	45.72
	3005	30.11		3005	30.92		3005	9.05		3005	45.78
	3004	30.16		3004	30.98		3004	9.07		3004	45.84
	3003	30.21		3003	31.05		3003	9.09		3003	45.9
	3002	30.26		3002	31.12		3002	9.12		3002	45.97
	3001	30.32		3001	31.19		3001	9.14		3001	46.03
	3000	30.37		3000	31.27		3000	9.16		3000	46.1
	2999	30.43		2999	31.34		2999	9.17		2999	46.16
	2998	30.48		2998	31.41		2998	9.19		2998	46.23
	2997	30.54		2997	31.48		2997	9.21		2997	46.29
	2996	30.59		2996	31.55		2996	9.23		2996	46.36
	2995	30.64		2995	31.62		2995	9.25		2995	46.42
	2994	30.69		2994	31.69		2994	9.27		2994	46.48
	2993	30.74		2993	31.76		2993	9.3		2993	46.54
	2992	30.79		2992	31.83		2992	9.33		2992	46.59
	2991	30.84		2991	31.9		2991	9.36		2991	46.64
	2990	30.88		2990	31.96		2990	9.38		2990	46.69
	2989	30.92		2989	32.02		2989	9.4		2989	46.73
	2988	30.95		2988	32.08		2988	9.42		2988	46.77
	2987	30.99		2987	32.14		2987	9.44		2987	46.8
	2986	31.02		2986	32.19		2986	9.45		2986	46.82
	2985	31.04		2985	32.24		2985	9.46		2985	46.84
	2984	31.07		2984	32.29		2984	9.48		2984	46.85
	2983	31.09		2983	32.33		2983	9.5		2983	46.85
	2982	31.12		2982	32.38		2982	9.51		2982	46.85
	2981	31.14		2981	32.42		2981	9.53		2981	46.84
	2980	31.17		2980	32.45		2980	9.55		2980	46.82
	2979	31.2		2979	32.49		2979	9.57		2979	46.81
	2978	31.23		2978	32.52		2978	9.59		2978	46.79
	2977	31.27		2977	32.54		2977	9.61		2977	46.78
	2976	31.31		2976	32.57		2976	9.64		2976	46.76
	2975	31.36		2975	32.59		2975	9.65		2975	46.74
	2974	31.41		2974	32.61		2974	9.67		2974	46.73
	2973	31.46		2973	32.62		2973	9.67		2973	46.73
	2972	31.52		2972	32.64		2972	9.68		2972	46.73
	2971	31.58		2971	32.65		2971	9.68		2971	46.74
	2970	31.64		2970	32.66		2970	9.69		2970	46.75
	2969	31.7		2969	32.68		2969	9.7		2969	46.78
	2968	31.76		2968	32.7		2968	9.72		2968	46.81
	2967	31.82		2967	32.72		2967	9.73		2967	46.86
	2966	31.88		2966	32.74		2966	9.75		2966	46.91
	2965	31.94		2965	32.77		2965	9.77		2965	46.98
	2964	32		2964	32.8		2964	9.78		2964	47.05
	2963	32.06		2963	32.84		2963	9.79		2963	47.13
	2962	32.11		2962	32.88		2962	9.8		2962	47.21
	2961	32.17		2961	32.92		2961	9.82		2961	47.3
	2960	32.23		2960	32.97		2960	9.84		2960	47.4
	2959	32.29		2959	33.02		2959	9.85		2959	47.49
	2958	32.35		2958	33.07		2958	9.87		2958	47.59
	2957	32.41		2957	33.13		2957	9.88		2957	47.69
	2956	32.47		2956	33.18		2956	9.9		2956	47.78
	2955	32.53		2955	33.24		2955	9.92		2955	47.88
	2954	32.59		2954	33.3		2954	9.94		2954	47.97
	2953	32.65		2953	33.36		2953	9.96		2953	48.06
	2952	32.71		2952	33.42		2952	9.98		2952	48.15
	2951	32.77		2951	33.48		2951	10		2951	48.23
	2950	32.82		2950	33.53		2950	10.02		2950	48.3
	2949	32.86		2949	33.58		2949	10.04		2949	48.36
	2948	32.91		2948	33.63		2948	10.06		2948	48.42
	2947	32.94		2947	33.67		2947	10.07		2947	48.48
	2946	32.98		2946	33.71		2946	10.09		2946	48.52
	2945	33.01		2945	33.74		2945	10.1		2945	48.56
	2944	33.04		2944	33.76		2944	10.11		2944	48.59
	2943	33.06		2943	33.78		2943	10.12		2943	48.62
	2942	33.07		2942	33.8		2942	10.12		2942	48.64
	2941	33.09		2941	33.8		2941	10.13		2941	48.65
	2940	33.1		2940	33.81		2940	10.14		2940	48.66
	2939	33.11		2939	33.81		2939	10.15		2939	48.66
	2938	33.11		2938	33.8		2938	10.16		2938	48.66
	2937	33.12		2937	33.79		2937	10.17		2937	48.66
	2936	33.12		2936	33.78		2936	10.18		2936	48.66
	2935	33.12		2935	33.77		2935	10.19		2935	48.65
	2934	33.12		2934	33.75		2934	10.19		2934	48.64
	2933	33.12		2933	33.74		2933	10.19		2933	48.63
	2932	33.12		2932	33.72		2932	10.19		2932	48.63
	2931	33.12		2931	33.7		2931	10.19		2931	48.62
	2930	33.12		2930	33.69		2930	10.18		2930	48.62
	2929	33.12		2929	33.68		2929	10.18		2929	48.62
	2928	33.12		2928	33.67		2928	10.18		2928	48.62
	2927	33.13		2927	33.67		2927	10.18		2927	48.63
	2926	33.13		2926	33.67		2926	10.18		2926	48.64
	2925	33.14		2925	33.68		2925	10.18		2925	48.66
	2924	33.15		2924	33.7		2924	10.19		2924	48.69
	2923	33.17		2923	33.73		2923	10.2		2923	48.72
	2922	33.18		2922	33.77		2922	10.21		2922	48.75
	2921	33.21		2921	33.81		2921	10.22		2921	48.79
	2920	33.24		2920	33.87		2920	10.23		2920	48.83
	2919	33.27		2919	33.94		2919	10.24		2919	48.89
	2918	33.32		2918	34.01		2918	10.25		2918	48.94
	2917	33.37		2917	34.1		2917	10.27		2917	49.01
	2916	33.44		2916	34.19		2916	10.28		2916	49.08
	2915	33.52		2915	34.29		2915	10.29		2915	49.15
	2914	33.61		2914	34.39		2914	10.31		2914	49.22
	2913	33.7		2913	34.5		2913	10.33		2913	49.3
	2912	33.78		2912	34.6		2912	10.36		2912	49.38
	2911	33.87		2911	34.7		2911	10.39		2911	49.45
	2910	33.94		2910	34.8		2910	10.42		2910	49.51
	2909	34.02		2909	34.89		2909	10.45		2909	49.57
	2908	34.08		2908	34.98		2908	10.47		2908	49.63
	2907	34.14		2907	35.07		2907	10.49		2907	49.68
	2906	34.2		2906	35.15		2906	10.51		2906	49.73
	2905	34.25		2905	35.23		2905	10.52		2905	49.77
	2904	34.3		2904	35.31		2904	10.53		2904	49.81
	2903	34.36		2903	35.38		2903	10.55		2903	49.84
	2902	34.41		2902	35.46		2902	10.56		2902	49.88
	2901	34.45		2901	35.53		2901	10.58		2901	49.91
	2900	34.5		2900	35.6		2900	10.59		2900	49.94
	2899	34.55		2899	35.67		2899	10.61		2899	49.97
	2898	34.59		2898	35.74		2898	10.62		2898	50
	2897	34.64		2897	35.81		2897	10.64		2897	50.03
	2896	34.68		2896	35.87		2896	10.65		2896	50.06
	2895	34.73		2895	35.94		2895	10.66		2895	50.1
	2894	34.77		2894	36.01		2894	10.67		2894	50.13
	2893	34.81		2893	36.07		2893	10.68		2893	50.16
	2892	34.86		2892	36.14		2892	10.7		2892	50.19
	2891	34.9		2891	36.2		2891	10.71		2891	50.23
	2890	34.94		2890	36.26		2890	10.72		2890	50.26
	2889	34.98		2889	36.32		2889	10.74		2889	50.29
	2888	35.02		2888	36.38		2888	10.76		2888	50.32
	2887	35.05		2887	36.43		2887	10.77		2887	50.35
	2886	35.09		2886	36.48		2886	10.78		2886	50.38
	2885	35.12		2885	36.53		2885	10.8		2885	50.41
	2884	35.15		2884	36.57		2884	10.8		2884	50.43
	2883	35.18		2883	36.61		2883	10.8		2883	50.45
	2882	35.2		2882	36.65		2882	10.8		2882	50.47
	2881	35.23		2881	36.68		2881	10.8		2881	50.48
	2880	35.25		2880	36.71		2880	10.8		2880	50.5
	2879	35.26		2879	36.74		2879	10.81		2879	50.51
	2878	35.28		2878	36.76		2878	10.82		2878	50.51
	2877	35.3		2877	36.78		2877	10.82		2877	50.52
	2876	35.31		2876	36.8		2876	10.83		2876	50.52
	2875	35.33		2875	36.81		2875	10.83		2875	50.52
	2874	35.34		2874	36.83		2874	10.83		2874	50.52
	2873	35.36		2873	36.84		2873	10.82		2873	50.52
	2872	35.38		2872	36.86		2872	10.82		2872	50.53
	2871	35.4		2871	36.88		2871	10.82		2871	50.54
	2870	35.42		2870	36.9		2870	10.82		2870	50.55
	2869	35.44		2869	36.92		2869	10.82		2869	50.56
	2868	35.46		2868	36.94		2868	10.82		2868	50.58
	2867	35.48		2867	36.97		2867	10.82		2867	50.6
	2866	35.5		2866	36.99		2866	10.82		2866	50.62
	2865	35.52		2865	37.01		2865	10.83		2865	50.64
	2864	35.53		2864	37.04		2864	10.84		2864	50.67
	2863	35.55		2863	37.06		2863	10.85		2863	50.69
	2862	35.57		2862	37.08		2862	10.85		2862	50.72
	2861	35.59		2861	37.1		2861	10.86		2861	50.75
	2860	35.6		2860	37.12		2860	10.86		2860	50.77
	2859	35.62		2859	37.14		2859	10.86		2859	50.8
	2858	35.63		2858	37.16		2858	10.85		2858	50.83
	2857	35.64		2857	37.17		2857	10.85		2857	50.86
	2856	35.64		2856	37.19		2856	10.85		2856	50.89
	2855	35.65		2855	37.21		2855	10.85		2855	50.91
	2854	35.65		2854	37.24		2854	10.86		2854	50.93
	2853	35.65		2853	37.27		2853	10.86		2853	50.96
	2852	35.66		2852	37.32		2852	10.87		2852	50.99
	2851	35.69		2851	37.37		2851	10.88		2851	51.02
	2850	35.72		2850	37.44		2850	10.89		2850	51.06
	2849	35.77		2849	37.52		2849	10.91		2849	51.11
	2848	35.83		2848	37.61		2848	10.92		2848	51.16
	2847	35.91		2847	37.7		2847	10.94		2847	51.22
	2846	35.98		2846	37.8		2846	10.95		2846	51.28
	2845	36.06		2845	37.91		2845	10.96		2845	51.34
	2844	36.13		2844	38.01		2844	10.98		2844	51.4
	2843	36.2		2843	38.1		2843	10.99		2843	51.46
	2842	36.26		2842	38.2		2842	11		2842	51.51
	2841	36.32		2841	38.29		2841	11.01		2841	51.56
	2840	36.38		2840	38.37		2840	11.02		2840	51.61
	2839	36.43		2839	38.45		2839	11.03		2839	51.65
	2838	36.48		2838	38.53		2838	11.04		2838	51.69
	2837	36.52		2837	38.6		2837	11.05		2837	51.73
	2836	36.57		2836	38.67		2836	11.06		2836	51.76
	2835	36.61		2835	38.73		2835	11.07		2835	51.8
	2834	36.65		2834	38.8		2834	11.08		2834	51.83
	2833	36.69		2833	38.86		2833	11.09		2833	51.86
	2832	36.73		2832	38.92		2832	11.1		2832	51.89
	2831	36.76		2831	38.98		2831	11.11		2831	51.92
	2830	36.8		2830	39.03		2830	11.11		2830	51.95
	2829	36.83		2829	39.09		2829	11.11		2829	51.98
	2828	36.87		2828	39.14		2828	11.12		2828	52.01
	2827	36.9		2827	39.19		2827	11.12		2827	52.03
	2826	36.94		2826	39.25		2826	11.12		2826	52.06
	2825	36.97		2825	39.29		2825	11.13		2825	52.08
	2824	37.01		2824	39.34		2824	11.14		2824	52.1
	2823	37.04		2823	39.39		2823	11.15		2823	52.13
	2822	37.07		2822	39.44		2822	11.16		2822	52.15
	2821	37.1		2821	39.49		2821	11.17		2821	52.17
	2820	37.13		2820	39.53		2820	11.17		2820	52.19
	2819	37.17		2819	39.58		2819	11.18		2819	52.21
	2818	37.2		2818	39.62		2818	11.18		2818	52.23
	2817	37.23		2817	39.66		2817	11.19		2817	52.25
	2816	37.26		2816	39.7		2816	11.19		2816	52.27
	2815	37.29		2815	39.75		2815	11.2		2815	52.28
	2814	37.32		2814	39.79		2814	11.2		2814	52.3
	2813	37.35		2813	39.83		2813	11.21		2813	52.32
	2812	37.38		2812	39.87		2812	11.21		2812	52.33
	2811	37.41		2811	39.91		2811	11.21		2811	52.35
	2810	37.44		2810	39.95		2810	11.21		2810	52.37
	2809	37.47		2809	39.98		2809	11.21		2809	52.38
	2808	37.5		2808	40.02		2808	11.21		2808	52.4
	2807	37.53		2807	40.06		2807	11.21		2807	52.41
	2806	37.56		2806	40.1		2806	11.22		2806	52.43
	2805	37.59		2805	40.13		2805	11.22		2805	52.44
	2804	37.62		2804	40.17		2804	11.23		2804	52.46
	2803	37.65		2803	40.2		2803	11.24		2803	52.48
	2802	37.68		2802	40.24		2802	11.24		2802	52.49
	2801	37.71		2801	40.27		2801	11.24		2801	52.51
	2800	37.74		2800	40.31		2800	11.25		2800	52.52
	2799	37.77		2799	40.34		2799	11.25		2799	52.54
	2798	37.8		2798	40.38		2798	11.25		2798	52.55
	2797	37.83		2797	40.41		2797	11.26		2797	52.57
	2796	37.86		2796	40.44		2796	11.26		2796	52.58
	2795	37.88		2795	40.47		2795	11.26		2795	52.6
	2794	37.91		2794	40.51		2794	11.27		2794	52.61
	2793	37.94		2793	40.54		2793	11.27		2793	52.63
	2792	37.97		2792	40.57		2792	11.28		2792	52.64
	2791	38		2791	40.6		2791	11.28		2791	52.65
	2790	38.03		2790	40.64		2790	11.28		2790	52.67
	2789	38.06		2789	40.67		2789	11.29		2789	52.68
	2788	38.09		2788	40.7		2788	11.29		2788	52.7
	2787	38.12		2787	40.73		2787	11.29		2787	52.71
	2786	38.15		2786	40.76		2786	11.29		2786	52.73
	2785	38.17		2785	40.79		2785	11.29		2785	52.74
	2784	38.2		2784	40.82		2784	11.29		2784	52.76
	2783	38.23		2783	40.86		2783	11.29		2783	52.77
	2782	38.26		2782	40.89		2782	11.3		2782	52.79
	2781	38.29		2781	40.92		2781	11.31		2781	52.81
	2780	38.32		2780	40.95		2780	11.32		2780	52.82
	2779	38.35		2779	40.99		2779	11.33		2779	52.84
	2778	38.39		2778	41.02		2778	11.34		2778	52.85
	2777	38.42		2777	41.06		2777	11.35		2777	52.87
	2776	38.45		2776	41.09		2776	11.36		2776	52.89
	2775	38.48		2775	41.13		2775	11.37		2775	52.91
	2774	38.52		2774	41.16		2774	11.38		2774	52.93
	2773	38.55		2773	41.2		2773	11.38		2773	52.94
	2772	38.58		2772	41.23		2772	11.39		2772	52.96
	2771	38.62		2771	41.27		2771	11.39		2771	52.98
	2770	38.65		2770	41.3		2770	11.39		2770	53
	2769	38.68		2769	41.34		2769	11.39		2769	53.03
	2768	38.72		2768	41.37		2768	11.39		2768	53.05
	2767	38.75		2767	41.41		2767	11.39		2767	53.07
	2766	38.78		2766	41.45		2766	11.4		2766	53.09
	2765	38.82		2765	41.48		2765	11.4		2765	53.11
	2764	38.85		2764	41.52		2764	11.41		2764	53.13
	2763	38.88		2763	41.56		2763	11.42		2763	53.16
	2762	38.92		2762	41.59		2762	11.43		2762	53.18
	2761	38.95		2761	41.63		2761	11.44		2761	53.2
	2760	38.99		2760	41.66		2760	11.45		2760	53.22
	2759	39.02		2759	41.7		2759	11.46		2759	53.24
	2758	39.05		2758	41.73		2758	11.47		2758	53.26
	2757	39.09		2757	41.77		2757	11.47		2757	53.28
	2756	39.12		2756	41.8		2756	11.48		2756	53.3
	2755	39.15		2755	41.84		2755	11.48		2755	53.32
	2754	39.18		2754	41.87		2754	11.48		2754	53.33
	2753	39.21		2753	41.9		2753	11.48		2753	53.35
	2752	39.24		2752	41.93		2752	11.48		2752	53.36
	2751	39.27		2751	41.96		2751	11.48		2751	53.38
	2750	39.3		2750	41.99		2750	11.49		2750	53.39
	2749	39.33		2749	42.02		2749	11.5		2749	53.41
	2748	39.36		2748	42.05		2748	11.51		2748	53.42
	2747	39.39		2747	42.08		2747	11.52		2747	53.43
	2746	39.41		2746	42.1		2746	11.53		2746	53.45
	2745	39.44		2745	42.13		2745	11.53		2745	53.46
	2744	39.47		2744	42.16		2744	11.53		2744	53.47
	2743	39.49		2743	42.18		2743	11.52		2743	53.48
	2742	39.52		2742	42.21		2742	11.52		2742	53.49
	2741	39.54		2741	42.23		2741	11.52		2741	53.5
	2740	39.57		2740	42.25		2740	11.52		2740	53.51
	2739	39.59		2739	42.28		2739	11.52		2739	53.52
	2738	39.62		2738	42.3		2738	11.52		2738	53.53
	2737	39.64		2737	42.32		2737	11.52		2737	53.53
	2736	39.66		2736	42.35		2736	11.53		2736	53.54
	2735	39.69		2735	42.37		2735	11.53		2735	53.55
	2734	39.71		2734	42.39		2734	11.53		2734	53.56
	2733	39.74		2733	42.42		2733	11.54		2733	53.57
	2732	39.76		2732	42.44		2732	11.54		2732	53.58
	2731	39.79		2731	42.47		2731	11.55		2731	53.59
	2730	39.81		2730	42.5		2730	11.56		2730	53.6
	2729	39.84		2729	42.52		2729	11.56		2729	53.61
	2728	39.86		2728	42.55		2728	11.57		2728	53.61
	2727	39.89		2727	42.57		2727	11.57		2727	53.62
	2726	39.91		2726	42.6		2726	11.58		2726	53.63
	2725	39.93		2725	42.63		2725	11.58		2725	53.64
	2724	39.96		2724	42.66		2724	11.58		2724	53.65
	2723	39.98		2723	42.68		2723	11.58		2723	53.66
	2722	40		2722	42.71		2722	11.58		2722	53.67
	2721	40.03		2721	42.74		2721	11.59		2721	53.68
	2720	40.05		2720	42.76		2720	11.59		2720	53.69
	2719	40.08		2719	42.79		2719	11.6		2719	53.7
	2718	40.1		2718	42.82		2718	11.6		2718	53.71
	2717	40.13		2717	42.85		2717	11.6		2717	53.72
	2716	40.15		2716	42.87		2716	11.61		2716	53.72
	2715	40.18		2715	42.9		2715	11.61		2715	53.73
	2714	40.2		2714	42.93		2714	11.62		2714	53.74
	2713	40.22		2713	42.95		2713	11.63		2713	53.75
	2712	40.25		2712	42.98		2712	11.63		2712	53.76
	2711	40.27		2711	43		2711	11.63		2711	53.77
	2710	40.29		2710	43.03		2710	11.62		2710	53.78
	2709	40.32		2709	43.06		2709	11.61		2709	53.79
	2708	40.34		2708	43.08		2708	11.61		2708	53.8
	2707	40.36		2707	43.11		2707	11.61		2707	53.81
	2706	40.38		2706	43.13		2706	11.61		2706	53.82
	2705	40.4		2705	43.15		2705	11.62		2705	53.83
	2704	40.43		2704	43.18		2704	11.62		2704	53.83
	2703	40.45		2703	43.2		2703	11.63		2703	53.84
	2702	40.47		2702	43.23		2702	11.63		2702	53.85
	2701	40.49		2701	43.26		2701	11.63		2701	53.86
	2700	40.51		2700	43.28		2700	11.64		2700	53.87
	2699	40.53		2699	43.31		2699	11.64		2699	53.88
	2698	40.56		2698	43.33		2698	11.63		2698	53.89
	2697	40.58		2697	43.36		2697	11.63		2697	53.89
	2696	40.6		2696	43.38		2696	11.63		2696	53.9
	2695	40.62		2695	43.4		2695	11.63		2695	53.91
	2694	40.64		2694	43.43		2694	11.62		2694	53.92
	2693	40.66		2693	43.45		2693	11.62		2693	53.93
	2692	40.68		2692	43.47		2692	11.63		2692	53.94
	2691	40.7		2691	43.5		2691	11.63		2691	53.94
	2690	40.72		2690	43.52		2690	11.64		2690	53.95
	2689	40.74		2689	43.54		2689	11.65		2689	53.96
	2688	40.76		2688	43.57		2688	11.65		2688	53.96
	2687	40.78		2687	43.59		2687	11.66		2687	53.97
	2686	40.8		2686	43.61		2686	11.66		2686	53.98
	2685	40.82		2685	43.63		2685	11.66		2685	53.98
	2684	40.83		2684	43.66		2684	11.66		2684	53.99
	2683	40.85		2683	43.68		2683	11.66		2683	54
	2682	40.87		2682	43.7		2682	11.65		2682	54
	2681	40.89		2681	43.73		2681	11.65		2681	54.01
	2680	40.9		2680	43.75		2680	11.65		2680	54.02
	2679	40.92		2679	43.77		2679	11.65		2679	54.02
	2678	40.94		2678	43.79		2678	11.65		2678	54.03
	2677	40.96		2677	43.81		2677	11.66		2677	54.04
	2676	40.98		2676	43.84		2676	11.66		2676	54.04
	2675	41		2675	43.86		2675	11.67		2675	54.05
	2674	41.01		2674	43.88		2674	11.67		2674	54.06
	2673	41.03		2673	43.9		2673	11.68		2673	54.06
	2672	41.05		2672	43.92		2672	11.69		2672	54.07
	2671	41.07		2671	43.94		2671	11.69		2671	54.08
	2670	41.08		2670	43.96		2670	11.7		2670	54.08
	2669	41.1		2669	43.99		2669	11.69		2669	54.09
	2668	41.11		2668	44.01		2668	11.69		2668	54.1
	2667	41.13		2667	44.03		2667	11.68		2667	54.1
	2666	41.14		2666	44.05		2666	11.67		2666	54.11
	2665	41.16		2665	44.07		2665	11.67		2665	54.11
	2664	41.17		2664	44.09		2664	11.67		2664	54.12
	2663	41.19		2663	44.11		2663	11.67		2663	54.13
	2662	41.2		2662	44.13		2662	11.67		2662	54.13
	2661	41.22		2661	44.15		2661	11.67		2661	54.14
	2660	41.23		2660	44.18		2660	11.67		2660	54.15
	2659	41.25		2659	44.2		2659	11.67		2659	54.15
	2658	41.26		2658	44.22		2658	11.67		2658	54.16
	2657	41.28		2657	44.24		2657	11.67		2657	54.17
	2656	41.29		2656	44.26		2656	11.68		2656	54.17
	2655	41.31		2655	44.28		2655	11.68		2655	54.18
	2654	41.33		2654	44.3		2654	11.68		2654	54.18
	2653	41.34		2653	44.32		2653	11.69		2653	54.19
	2652	41.35		2652	44.34		2652	11.69		2652	54.19
	2651	41.37		2651	44.36		2651	11.69		2651	54.2
	2650	41.38		2650	44.39		2650	11.7		2650	54.21
	2649	41.39		2649	44.41		2649	11.7		2649	54.21
	2648	41.41		2648	44.43		2648	11.71		2648	54.22
	2647	41.42		2647	44.45		2647	11.71		2647	54.22
	2646	41.43		2646	44.47		2646	11.71		2646	54.23
	2645	41.44		2645	44.49		2645	11.71		2645	54.23
	2644	41.46		2644	44.51		2644	11.7		2644	54.24
	2643	41.47		2643	44.53		2643	11.7		2643	54.24
	2642	41.48		2642	44.55		2642	11.7		2642	54.25
	2641	41.49		2641	44.57		2641	11.7		2641	54.25
	2640	41.5		2640	44.59		2640	11.7		2640	54.26
	2639	41.51		2639	44.61		2639	11.7		2639	54.26
	2638	41.53		2638	44.63		2638	11.7		2638	54.27
	2637	41.54		2637	44.65		2637	11.7		2637	54.27
	2636	41.55		2636	44.67		2636	11.7		2636	54.28
	2635	41.56		2635	44.69		2635	11.71		2635	54.28
	2634	41.57		2634	44.71		2634	11.71		2634	54.29
	2633	41.58		2633	44.73		2633	11.72		2633	54.29
	2632	41.6		2632	44.75		2632	11.72		2632	54.3
	2631	41.61		2631	44.76		2631	11.72		2631	54.3
	2630	41.62		2630	44.78		2630	11.73		2630	54.31
	2629	41.63		2629	44.8		2629	11.73		2629	54.31
	2628	41.64		2628	44.82		2628	11.72		2628	54.32
	2627	41.65		2627	44.84		2627	11.72		2627	54.32
	2626	41.65		2626	44.86		2626	11.72		2626	54.33
	2625	41.66		2625	44.88		2625	11.71		2625	54.33
	2624	41.67		2624	44.9		2624	11.7		2624	54.34
	2623	41.68		2623	44.92		2623	11.7		2623	54.34
	2622	41.69		2622	44.94		2622	11.7		2622	54.34
	2621	41.7		2621	44.96		2621	11.7		2621	54.35
	2620	41.71		2620	44.98		2620	11.7		2620	54.35
	2619	41.71		2619	44.99		2619	11.7		2619	54.35
	2618	41.72		2618	45.01		2618	11.71		2618	54.36
	2617	41.73		2617	45.03		2617	11.71		2617	54.36
	2616	41.74		2616	45.05		2616	11.71		2616	54.37
	2615	41.75		2615	45.07		2615	11.71		2615	54.37
	2614	41.76		2614	45.09		2614	11.71		2614	54.38
	2613	41.76		2613	45.11		2613	11.71		2613	54.38
	2612	41.77		2612	45.13		2612	11.71		2612	54.39
	2611	41.78		2611	45.14		2611	11.71		2611	54.39
	2610	41.79		2610	45.16		2610	11.71		2610	54.4
	2609	41.8		2609	45.18		2609	11.7		2609	54.4
	2608	41.8		2608	45.2		2608	11.7		2608	54.4
	2607	41.81		2607	45.22		2607	11.7		2607	54.41
	2606	41.82		2606	45.24		2606	11.7		2606	54.41
	2605	41.83		2605	45.25		2605	11.7		2605	54.42
	2604	41.83		2604	45.27		2604	11.7		2604	54.42
	2603	41.84		2603	45.29		2603	11.71		2603	54.43
	2602	41.85		2602	45.31		2602	11.71		2602	54.43
	2601	41.85		2601	45.33		2601	11.71		2601	54.44
	2600	41.86		2600	45.35		2600	11.71		2600	54.44
	2599	41.87		2599	45.37		2599	11.71		2599	54.44
	2598	41.88		2598	45.38		2598	11.71		2598	54.45
	2597	41.88		2597	45.4		2597	11.71		2597	54.45
	2596	41.89		2596	45.42		2596	11.71		2596	54.46
	2595	41.9		2595	45.44		2595	11.71		2595	54.46
	2594	41.9		2594	45.46		2594	11.71		2594	54.47
	2593	41.91		2593	45.48		2593	11.72		2593	54.47
	2592	41.91		2592	45.49		2592	11.72		2592	54.48
	2591	41.92		2591	45.51		2591	11.72		2591	54.48
	2590	41.92		2590	45.53		2590	11.73		2590	54.49
	2589	41.93		2589	45.55		2589	11.73		2589	54.49
	2588	41.93		2588	45.57		2588	11.74		2588	54.5
	2587	41.94		2587	45.59		2587	11.74		2587	54.5
	2586	41.95		2586	45.6		2586	11.74		2586	54.51
	2585	41.95		2585	45.62		2585	11.75		2585	54.51
	2584	41.96		2584	45.64		2584	11.75		2584	54.52
	2583	41.96		2583	45.66		2583	11.75		2583	54.52
	2582	41.97		2582	45.68		2582	11.74		2582	54.53
	2581	41.97		2581	45.69		2581	11.74		2581	54.53
	2580	41.98		2580	45.71		2580	11.74		2580	54.53
	2579	41.98		2579	45.73		2579	11.74		2579	54.54
	2578	41.99		2578	45.75		2578	11.74		2578	54.54
	2577	41.99		2577	45.77		2577	11.74		2577	54.55
	2576	42		2576	45.78		2576	11.75		2576	54.55
	2575	42		2575	45.8		2575	11.75		2575	54.56
	2574	42.01		2574	45.82		2574	11.76		2574	54.56
	2573	42.01		2573	45.84		2573	11.76		2573	54.57
	2572	42.02		2572	45.85		2572	11.76		2572	54.57
	2571	42.02		2571	45.87		2571	11.76		2571	54.58
	2570	42.02		2570	45.89		2570	11.76		2570	54.59
	2569	42.03		2569	45.9		2569	11.75		2569	54.59
	2568	42.03		2568	45.92		2568	11.75		2568	54.6
	2567	42.04		2567	45.94		2567	11.75		2567	54.6
	2566	42.04		2566	45.96		2566	11.74		2566	54.6
	2565	42.04		2565	45.97		2565	11.74		2565	54.61
	2564	42.05		2564	45.99		2564	11.74		2564	54.61
	2563	42.05		2563	46.01		2563	11.75		2563	54.62
	2562	42.05		2562	46.03		2562	11.75		2562	54.62
	2561	42.06		2561	46.04		2561	11.75		2561	54.63
	2560	42.06		2560	46.06		2560	11.75		2560	54.63
	2559	42.06		2559	46.08		2559	11.76		2559	54.64
	2558	42.07		2558	46.09		2558	11.77		2558	54.64
	2557	42.07		2557	46.11		2557	11.78		2557	54.64
	2556	42.07		2556	46.13		2556	11.78		2556	54.65
	2555	42.08		2555	46.14		2555	11.78		2555	54.65
	2554	42.08		2554	46.16		2554	11.78		2554	54.66
	2553	42.08		2553	46.18		2553	11.78		2553	54.66
	2552	42.09		2552	46.2		2552	11.77		2552	54.67
	2551	42.09		2551	46.21		2551	11.76		2551	54.67
	2550	42.09		2550	46.23		2550	11.76		2550	54.67
	2549	42.1		2549	46.25		2549	11.75		2549	54.68
	2548	42.1		2548	46.26		2548	11.75		2548	54.68
	2547	42.1		2547	46.28		2547	11.76		2547	54.69
	2546	42.1		2546	46.29		2546	11.76		2546	54.69
	2545	42.11		2545	46.31		2545	11.77		2545	54.7
	2544	42.11		2544	46.33		2544	11.78		2544	54.7
	2543	42.11		2543	46.34		2543	11.78		2543	54.7
	2542	42.11		2542	46.36		2542	11.79		2542	54.71
	2541	42.11		2541	46.38		2541	11.79		2541	54.71
	2540	42.12		2540	46.39		2540	11.78		2540	54.72
	2539	42.12		2539	46.41		2539	11.78		2539	54.72
	2538	42.12		2538	46.42		2538	11.78		2538	54.73
	2537	42.13		2537	46.44		2537	11.77		2537	54.73
	2536	42.13		2536	46.46		2536	11.78		2536	54.73
	2535	42.13		2535	46.47		2535	11.78		2535	54.74
	2534	42.14		2534	46.49		2534	11.78		2534	54.74
	2533	42.14		2533	46.5		2533	11.79		2533	54.75
	2532	42.14		2532	46.52		2532	11.79		2532	54.75
	2531	42.14		2531	46.54		2531	11.79		2531	54.76
	2530	42.15		2530	46.55		2530	11.79		2530	54.76
	2529	42.15		2529	46.57		2529	11.79		2529	54.77
	2528	42.15		2528	46.58		2528	11.79		2528	54.77
	2527	42.15		2527	46.6		2527	11.79		2527	54.77
	2526	42.16		2526	46.61		2526	11.79		2526	54.78
	2525	42.16		2525	46.63		2525	11.78		2525	54.78
	2524	42.16		2524	46.64		2524	11.78		2524	54.79
	2523	42.16		2523	46.66		2523	11.78		2523	54.79
	2522	42.16		2522	46.67		2522	11.78		2522	54.8
	2521	42.17		2521	46.69		2521	11.78		2521	54.8
	2520	42.17		2520	46.71		2520	11.79		2520	54.81
	2519	42.17		2519	46.72		2519	11.79		2519	54.81
	2518	42.17		2518	46.74		2518	11.8		2518	54.81
	2517	42.18		2517	46.75		2517	11.81		2517	54.82
	2516	42.18		2516	46.77		2516	11.82		2516	54.82
	2515	42.18		2515	46.78		2515	11.82		2515	54.83
	2514	42.18		2514	46.8		2514	11.83		2514	54.83
	2513	42.19		2513	46.81		2513	11.83		2513	54.84
	2512	42.19		2512	46.83		2512	11.83		2512	54.84
	2511	42.19		2511	46.84		2511	11.82		2511	54.84
	2510	42.2		2510	46.86		2510	11.82		2510	54.85
	2509	42.2		2509	46.87		2509	11.82		2509	54.85
	2508	42.2		2508	46.89		2508	11.82		2508	54.86
	2507	42.21		2507	46.9		2507	11.81		2507	54.86
	2506	42.21		2506	46.92		2506	11.81		2506	54.87
	2505	42.21		2505	46.94		2505	11.81		2505	54.87
	2504	42.22		2504	46.95		2504	11.81		2504	54.88
	2503	42.22		2503	46.97		2503	11.81		2503	54.88
	2502	42.22		2502	46.98		2502	11.81		2502	54.89
	2501	42.23		2501	47		2501	11.82		2501	54.89
	2500	42.23		2500	47.01		2500	11.82		2500	54.9
	2499	42.23		2499	47.03		2499	11.83		2499	54.9
	2498	42.24		2498	47.04		2498	11.83		2498	54.91
	2497	42.24		2497	47.06		2497	11.83		2497	54.91
	2496	42.24		2496	47.07		2496	11.83		2496	54.91
	2495	42.25		2495	47.09		2495	11.83		2495	54.92
	2494	42.25		2494	47.1		2494	11.82		2494	54.92
	2493	42.25		2493	47.12		2493	11.82		2493	54.93
	2492	42.26		2492	47.13		2492	11.82		2492	54.93
	2491	42.26		2491	47.15		2491	11.83		2491	54.94
	2490	42.26		2490	47.16		2490	11.83		2490	54.94
	2489	42.27		2489	47.18		2489	11.84		2489	54.94
	2488	42.27		2488	47.19		2488	11.84		2488	54.95
	2487	42.28		2487	47.21		2487	11.84		2487	54.95
	2486	42.28		2486	47.22		2486	11.84		2486	54.96
	2485	42.28		2485	47.23		2485	11.83		2485	54.96
	2484	42.29		2484	47.25		2484	11.83		2484	54.97
	2483	42.29		2483	47.26		2483	11.83		2483	54.97
	2482	42.3		2482	47.28		2482	11.83		2482	54.98
	2481	42.3		2481	47.29		2481	11.83		2481	54.98
	2480	42.31		2480	47.3		2480	11.83		2480	54.99
	2479	42.31		2479	47.32		2479	11.83		2479	54.99
	2478	42.31		2478	47.33		2478	11.83		2478	54.99
	2477	42.32		2477	47.35		2477	11.83		2477	55
	2476	42.32		2476	47.36		2476	11.83		2476	55
	2475	42.33		2475	47.37		2475	11.83		2475	55.01
	2474	42.33		2474	47.39		2474	11.83		2474	55.01
	2473	42.34		2473	47.4		2473	11.83		2473	55.02
	2472	42.34		2472	47.41		2472	11.84		2472	55.02
	2471	42.35		2471	47.43		2471	11.84		2471	55.03
	2470	42.35		2470	47.44		2470	11.85		2470	55.03
	2469	42.36		2469	47.46		2469	11.85		2469	55.03
	2468	42.36		2468	47.47		2468	11.85		2468	55.04
	2467	42.37		2467	47.48		2467	11.85		2467	55.05
	2466	42.37		2466	47.5		2466	11.84		2466	55.05
	2465	42.38		2465	47.51		2465	11.84		2465	55.06
	2464	42.38		2464	47.53		2464	11.84		2464	55.06
	2463	42.39		2463	47.54		2463	11.84		2463	55.07
	2462	42.39		2462	47.55		2462	11.84		2462	55.07
	2461	42.4		2461	47.57		2461	11.84		2461	55.08
	2460	42.4		2460	47.58		2460	11.84		2460	55.08
	2459	42.41		2459	47.6		2459	11.84		2459	55.09
	2458	42.41		2458	47.61		2458	11.85		2458	55.09
	2457	42.42		2457	47.62		2457	11.85		2457	55.1
	2456	42.43		2456	47.64		2456	11.86		2456	55.1
	2455	42.43		2455	47.65		2455	11.86		2455	55.11
	2454	42.44		2454	47.66		2454	11.86		2454	55.12
	2453	42.44		2453	47.68		2453	11.86		2453	55.12
	2452	42.45		2452	47.69		2452	11.86		2452	55.13
	2451	42.45		2451	47.7		2451	11.86		2451	55.13
	2450	42.46		2450	47.72		2450	11.86		2450	55.14
	2449	42.47		2449	47.73		2449	11.86		2449	55.14
	2448	42.47		2448	47.74		2448	11.86		2448	55.15
	2447	42.48		2447	47.76		2447	11.86		2447	55.15
	2446	42.48		2446	47.77		2446	11.86		2446	55.16
	2445	42.49		2445	47.78		2445	11.86		2445	55.16
	2444	42.49		2444	47.8		2444	11.86		2444	55.16
	2443	42.5		2443	47.81		2443	11.87		2443	55.17
	2442	42.51		2442	47.82		2442	11.87		2442	55.17
	2441	42.51		2441	47.84		2441	11.87		2441	55.18
	2440	42.52		2440	47.85		2440	11.88		2440	55.18
	2439	42.52		2439	47.86		2439	11.88		2439	55.19
	2438	42.53		2438	47.87		2438	11.88		2438	55.19
	2437	42.53		2437	47.89		2437	11.88		2437	55.2
	2436	42.54		2436	47.9		2436	11.88		2436	55.2
	2435	42.54		2435	47.91		2435	11.88		2435	55.21
	2434	42.55		2434	47.92		2434	11.88		2434	55.21
	2433	42.55		2433	47.94		2433	11.88		2433	55.21
	2432	42.56		2432	47.95		2432	11.87		2432	55.21
	2431	42.56		2431	47.96		2431	11.87		2431	55.22
	2430	42.57		2430	47.97		2430	11.88		2430	55.22
	2429	42.57		2429	47.98		2429	11.88		2429	55.22
	2428	42.58		2428	47.99		2428	11.88		2428	55.22
	2427	42.58		2427	48		2427	11.88		2427	55.22
	2426	42.59		2426	48.01		2426	11.89		2426	55.23
	2425	42.59		2425	48.02		2425	11.89		2425	55.23
	2424	42.6		2424	48.04		2424	11.9		2424	55.24
	2423	42.61		2423	48.05		2423	11.9		2423	55.25
	2422	42.62		2422	48.06		2422	11.9		2422	55.25
	2421	42.63		2421	48.08		2421	11.9		2421	55.26
	2420	42.63		2420	48.09		2420	11.9		2420	55.27
	2419	42.64		2419	48.1		2419	11.89		2419	55.27
	2418	42.65		2418	48.11		2418	11.89		2418	55.28
	2417	42.66		2417	48.12		2417	11.89		2417	55.28
	2416	42.66		2416	48.14		2416	11.89		2416	55.29
	2415	42.67		2415	48.15		2415	11.89		2415	55.29
	2414	42.68		2414	48.16		2414	11.9		2414	55.29
	2413	42.69		2413	48.17		2413	11.9		2413	55.3
	2412	42.69		2412	48.18		2412	11.91		2412	55.3
	2411	42.7		2411	48.19		2411	11.91		2411	55.31
	2410	42.71		2410	48.2		2410	11.91		2410	55.31
	2409	42.71		2409	48.21		2409	11.91		2409	55.32
	2408	42.72		2408	48.22		2408	11.91		2408	55.32
	2407	42.73		2407	48.23		2407	11.91		2407	55.33
	2406	42.74		2406	48.24		2406	11.91		2406	55.33
	2405	42.74		2405	48.25		2405	11.91		2405	55.33
	2404	42.75		2404	48.26		2404	11.91		2404	55.34
	2403	42.76		2403	48.27		2403	11.91		2403	55.34
	2402	42.77		2402	48.28		2402	11.91		2402	55.35
	2401	42.78		2401	48.29		2401	11.92		2401	55.35
	2400	42.78		2400	48.3		2400	11.92		2400	55.35
	2399	42.79		2399	48.31		2399	11.92		2399	55.36
	2398	42.8		2398	48.32		2398	11.92		2398	55.36
	2397	42.81		2397	48.33		2397	11.92		2397	55.37
	2396	42.81		2396	48.34		2396	11.91		2396	55.37
	2395	42.82		2395	48.35		2395	11.91		2395	55.37
	2394	42.83		2394	48.36		2394	11.91		2394	55.38
	2393	42.84		2393	48.37		2393	11.91		2393	55.38
	2392	42.85		2392	48.38		2392	11.91		2392	55.39
	2391	42.85		2391	48.39		2391	11.91		2391	55.39
	2390	42.86		2390	48.4		2390	11.92		2390	55.4
	2389	42.87		2389	48.41		2389	11.92		2389	55.4
	2388	42.88		2388	48.41		2388	11.93		2388	55.41
	2387	42.89		2387	48.42		2387	11.94		2387	55.41
	2386	42.89		2386	48.43		2386	11.94		2386	55.41
	2385	42.9		2385	48.43		2385	11.95		2385	55.41
	2384	42.91		2384	48.43		2384	11.95		2384	55.42
	2383	42.92		2383	48.43		2383	11.96		2383	55.42
	2382	42.92		2382	48.42		2382	11.96		2382	55.43
	2381	42.93		2381	48.41		2381	11.95		2381	55.43
	2380	42.94		2380	48.4		2380	11.95		2380	55.43
	2379	42.95		2379	48.38		2379	11.95		2379	55.44
	2378	42.96		2378	48.36		2378	11.94		2378	55.44
	2377	42.97		2377	48.34		2377	11.94		2377	55.44
	2376	42.98		2376	48.31		2376	11.94		2376	55.44
	2375	42.99		2375	48.29		2375	11.94		2375	55.45
	2374	43		2374	48.27		2374	11.94		2374	55.45
	2373	43		2373	48.26		2373	11.95		2373	55.45
	2372	43.01		2372	48.25		2372	11.95		2372	55.45
	2371	43.02		2371	48.24		2371	11.96		2371	55.46
	2370	43.03		2370	48.24		2370	11.96		2370	55.47
	2369	43.04		2369	48.25		2369	11.97		2369	55.47
	2368	43.05		2368	48.25		2368	11.97		2368	55.48
	2367	43.06		2367	48.26		2367	11.97		2367	55.48
	2366	43.07		2366	48.26		2366	11.97		2366	55.49
	2365	43.08		2365	48.26		2365	11.96		2365	55.49
	2364	43.09		2364	48.26		2364	11.95		2364	55.5
	2363	43.1		2363	48.26		2363	11.93		2363	55.5
	2362	43.11		2362	48.27		2362	11.91		2362	55.5
	2361	43.13		2361	48.27		2361	11.89		2361	55.5
	2360	43.14		2360	48.28		2360	11.88		2360	55.5
	2359	43.15		2359	48.29		2359	11.86		2359	55.49
	2358	43.16		2358	48.31		2358	11.85		2358	55.48
	2357	43.16		2357	48.34		2357	11.84		2357	55.46
	2356	43.15		2356	48.37		2356	11.84		2356	55.44
	2355	43.15		2355	48.41		2355	11.84		2355	55.43
	2354	43.15		2354	48.45		2354	11.86		2354	55.43
	2353	43.17		2353	48.49		2353	11.87		2353	55.46
	2352	43.21		2352	48.52		2352	11.9		2352	55.54
	2351	43.26		2351	48.52		2351	11.92		2351	55.63
	2350	43.31		2350	48.51		2350	11.93		2350	55.72
	2349	43.33		2349	48.47		2349	11.94		2349	55.76
	2348	43.32		2348	48.44		2348	11.94		2348	55.75
	2347	43.28		2347	48.42		2347	11.94		2347	55.68
	2346	43.24		2346	48.42		2346	11.94		2346	55.6
	2345	43.21		2345	48.44		2345	11.94		2345	55.52
	2344	43.2		2344	48.46		2344	11.95		2344	55.48
	2343	43.21		2343	48.46		2343	11.95		2343	55.48
	2342	43.24		2342	48.45		2342	11.95		2342	55.5
	2341	43.27		2341	48.44		2341	11.95		2341	55.52
	2340	43.3		2340	48.45		2340	11.95		2340	55.55
	2339	43.33		2339	48.46		2339	11.95		2339	55.57
	2338	43.35		2338	48.49		2338	11.95		2338	55.59
	2337	43.37		2337	48.52		2337	11.95		2337	55.6
	2336	43.38		2336	48.55		2336	11.95		2336	55.61
	2335	43.39		2335	48.58		2335	11.95		2335	55.61
	2334	43.4		2334	48.6		2334	11.94		2334	55.61
	2333	43.4		2333	48.62		2333	11.95		2333	55.6
	2332	43.41		2332	48.64		2332	11.95		2332	55.59
	2331	43.42		2331	48.66		2331	11.95		2331	55.59
	2330	43.43		2330	48.69		2330	11.96		2330	55.59
	2329	43.45		2329	48.71		2329	11.97		2329	55.59
	2328	43.46		2328	48.72		2328	11.97		2328	55.6
	2327	43.48		2327	48.74		2327	11.97		2327	55.6
	2326	43.48		2326	48.75		2326	11.97		2326	55.6
	2325	43.49		2325	48.77		2325	11.97		2325	55.59
	2324	43.49		2324	48.8		2324	11.97		2324	55.58
	2323	43.49		2323	48.82		2323	11.97		2323	55.57
	2322	43.49		2322	48.85		2322	11.97		2322	55.57
	2321	43.49		2321	48.87		2321	11.97		2321	55.57
	2320	43.5		2320	48.88		2320	11.97		2320	55.57
	2319	43.51		2319	48.9		2319	11.97		2319	55.58
	2318	43.52		2318	48.91		2318	11.98		2318	55.58
	2317	43.53		2317	48.93		2317	11.98		2317	55.59
	2316	43.54		2316	48.94		2316	11.99		2316	55.59
	2315	43.54		2315	48.96		2315	11.99		2315	55.59
	2314	43.55		2314	48.98		2314	11.99		2314	55.58
	2313	43.55		2313	49		2313	12		2313	55.58
	2312	43.56		2312	49.01		2312	12		2312	55.59
	2311	43.57		2311	49.02		2311	12		2311	55.59
	2310	43.58		2310	49.03		2310	12.01		2310	55.6
	2309	43.59		2309	49.03		2309	12.01		2309	55.61
	2308	43.6		2308	49.03		2308	12.01		2308	55.62
	2307	43.61		2307	49.04		2307	12.01		2307	55.63
	2306	43.62		2306	49.04		2306	12.01		2306	55.64
	2305	43.63		2305	49.06		2305	12.01		2305	55.66
	2304	43.64		2304	49.07		2304	12.01		2304	55.67
	2303	43.65		2303	49.08		2303	12.01		2303	55.67
	2302	43.66		2302	49.1		2302	12.01		2302	55.68
	2301	43.68		2301	49.11		2301	12.01		2301	55.69
	2300	43.69		2300	49.12		2300	12.01		2300	55.7
	2299	43.7		2299	49.14		2299	12.01		2299	55.71
	2298	43.71		2298	49.15		2298	12.02		2298	55.71
	2297	43.72		2297	49.16		2297	12.02		2297	55.72
	2296	43.73		2296	49.18		2296	12.02		2296	55.73
	2295	43.74		2295	49.19		2295	12.02		2295	55.73
	2294	43.75		2294	49.2		2294	12.02		2294	55.74
	2293	43.77		2293	49.21		2293	12.02		2293	55.74
	2292	43.78		2292	49.23		2292	12.01		2292	55.75
	2291	43.79		2291	49.24		2291	12.01		2291	55.76
	2290	43.8		2290	49.25		2290	12.01		2290	55.76
	2289	43.81		2289	49.26		2289	12.01		2289	55.77
	2288	43.82		2288	49.28		2288	12.01		2288	55.78
	2287	43.83		2287	49.29		2287	12.02		2287	55.78
	2286	43.84		2286	49.3		2286	12.02		2286	55.79
	2285	43.85		2285	49.31		2285	12.03		2285	55.8
	2284	43.86		2284	49.33		2284	12.04		2284	55.8
	2283	43.87		2283	49.34		2283	12.04		2283	55.81
	2282	43.88		2282	49.35		2282	12.04		2282	55.81
	2281	43.89		2281	49.36		2281	12.04		2281	55.81
	2280	43.9		2280	49.37		2280	12.03		2280	55.82
	2279	43.91		2279	49.38		2279	12.03		2279	55.82
	2278	43.92		2278	49.39		2278	12.02		2278	55.82
	2277	43.92		2277	49.4		2277	12.02		2277	55.82
	2276	43.93		2276	49.41		2276	12.02		2276	55.83
	2275	43.94		2275	49.41		2275	12.02		2275	55.83
	2274	43.95		2274	49.42		2274	12.03		2274	55.83
	2273	43.96		2273	49.43		2273	12.03		2273	55.84
	2272	43.97		2272	49.44		2272	12.03		2272	55.84
	2271	43.98		2271	49.44		2271	12.03		2271	55.84
	2270	43.99		2270	49.45		2270	12.04		2270	55.85
	2269	44		2269	49.46		2269	12.04		2269	55.85
	2268	44		2268	49.47		2268	12.04		2268	55.85
	2267	44.01		2267	49.48		2267	12.04		2267	55.86
	2266	44.02		2266	49.49		2266	12.03		2266	55.86
	2265	44.03		2265	49.5		2265	12.03		2265	55.86
	2264	44.04		2264	49.51		2264	12.03		2264	55.87
	2263	44.05		2263	49.52		2263	12.03		2263	55.87
	2262	44.06		2262	49.52		2262	12.03		2262	55.87
	2261	44.07		2261	49.53		2261	12.04		2261	55.87
	2260	44.08		2260	49.54		2260	12.04		2260	55.88
	2259	44.09		2259	49.55		2259	12.04		2259	55.88
	2258	44.1		2258	49.56		2258	12.04		2258	55.88
	2257	44.1		2257	49.57		2257	12.04		2257	55.89
	2256	44.11		2256	49.58		2256	12.04		2256	55.89
	2255	44.12		2255	49.59		2255	12.04		2255	55.89
	2254	44.13		2254	49.6		2254	12.04		2254	55.9
	2253	44.14		2253	49.61		2253	12.04		2253	55.9
	2252	44.15		2252	49.62		2252	12.04		2252	55.9
	2251	44.15		2251	49.63		2251	12.04		2251	55.91
	2250	44.16		2250	49.64		2250	12.04		2250	55.91
	2249	44.17		2249	49.65		2249	12.04		2249	55.91
	2248	44.18		2248	49.66		2248	12.04		2248	55.92
	2247	44.19		2247	49.66		2247	12.04		2247	55.92
	2246	44.19		2246	49.67		2246	12.04		2246	55.92
	2245	44.2		2245	49.68		2245	12.04		2245	55.93
	2244	44.21		2244	49.69		2244	12.04		2244	55.93
	2243	44.21		2243	49.7		2243	12.05		2243	55.93
	2242	44.22		2242	49.71		2242	12.05		2242	55.94
	2241	44.23		2241	49.72		2241	12.05		2241	55.94
	2240	44.24		2240	49.73		2240	12.05		2240	55.94
	2239	44.25		2239	49.74		2239	12.06		2239	55.95
	2238	44.25		2238	49.75		2238	12.06		2238	55.95
	2237	44.26		2237	49.75		2237	12.06		2237	55.95
	2236	44.27		2236	49.76		2236	12.06		2236	55.96
	2235	44.27		2235	49.77		2235	12.06		2235	55.96
	2234	44.28		2234	49.78		2234	12.05		2234	55.96
	2233	44.28		2233	49.79		2233	12.05		2233	55.97
	2232	44.29		2232	49.79		2232	12.05		2232	55.97
	2231	44.29		2231	49.8		2231	12.04		2231	55.97
	2230	44.3		2230	49.81		2230	12.04		2230	55.98
	2229	44.3		2229	49.82		2229	12.04		2229	55.98
	2228	44.31		2228	49.82		2228	12.04		2228	55.98
	2227	44.32		2227	49.83		2227	12.04		2227	55.98
	2226	44.32		2226	49.84		2226	12.04		2226	55.99
	2225	44.33		2225	49.85		2225	12.05		2225	55.99
	2224	44.33		2224	49.86		2224	12.05		2224	55.99
	2223	44.34		2223	49.87		2223	12.06		2223	55.99
	2222	44.35		2222	49.88		2222	12.06		2222	56
	2221	44.35		2221	49.89		2221	12.06		2221	56
	2220	44.36		2220	49.9		2220	12.06		2220	56
	2219	44.36		2219	49.91		2219	12.06		2219	56.01
	2218	44.37		2218	49.92		2218	12.06		2218	56.01
	2217	44.38		2217	49.93		2217	12.06		2217	56.01
	2216	44.38		2216	49.94		2216	12.06		2216	56.02
	2215	44.39		2215	49.95		2215	12.06		2215	56.02
	2214	44.4		2214	49.96		2214	12.05		2214	56.03
	2213	44.4		2213	49.97		2213	12.05		2213	56.03
	2212	44.41		2212	49.98		2212	12.05		2212	56.03
	2211	44.42		2211	49.99		2211	12.05		2211	56.04
	2210	44.42		2210	50		2210	12.06		2210	56.04
	2209	44.43		2209	50.01		2209	12.07		2209	56.05
	2208	44.43		2208	50.02		2208	12.07		2208	56.05
	2207	44.44		2207	50.04		2207	12.07		2207	56.05
	2206	44.45		2206	50.05		2206	12.07		2206	56.06
	2205	44.46		2205	50.06		2205	12.08		2205	56.06
	2204	44.46		2204	50.07		2204	12.08		2204	56.06
	2203	44.47		2203	50.08		2203	12.08		2203	56.07
	2202	44.47		2202	50.09		2202	12.09		2202	56.07
	2201	44.48		2201	50.1		2201	12.09		2201	56.07
	2200	44.48		2200	50.11		2200	12.09		2200	56.08
	2199	44.49		2199	50.12		2199	12.09		2199	56.08
	2198	44.5		2198	50.13		2198	12.09		2198	56.08
	2197	44.5		2197	50.14		2197	12.08		2197	56.09
	2196	44.51		2196	50.15		2196	12.08		2196	56.09
	2195	44.51		2195	50.16		2195	12.08		2195	56.09
	2194	44.52		2194	50.17		2194	12.08		2194	56.09
	2193	44.52		2193	50.18		2193	12.08		2193	56.1
	2192	44.53		2192	50.19		2192	12.08		2192	56.1
	2191	44.53		2191	50.2		2191	12.08		2191	56.1
	2190	44.54		2190	50.21		2190	12.08		2190	56.11
	2189	44.54		2189	50.22		2189	12.08		2189	56.11
	2188	44.55		2188	50.23		2188	12.08		2188	56.11
	2187	44.55		2187	50.24		2187	12.08		2187	56.12
	2186	44.56		2186	50.25		2186	12.08		2186	56.12
	2185	44.56		2185	50.26		2185	12.08		2185	56.13
	2184	44.56		2184	50.27		2184	12.08		2184	56.13
	2183	44.57		2183	50.28		2183	12.09		2183	56.13
	2182	44.57		2182	50.29		2182	12.09		2182	56.14
	2181	44.58		2181	50.3		2181	12.09		2181	56.14
	2180	44.58		2180	50.3		2180	12.1		2180	56.14
	2179	44.59		2179	50.31		2179	12.1		2179	56.14
	2178	44.6		2178	50.32		2178	12.1		2178	56.15
	2177	44.6		2177	50.33		2177	12.1		2177	56.15
	2176	44.61		2176	50.34		2176	12.09		2176	56.15
	2175	44.61		2175	50.35		2175	12.09		2175	56.15
	2174	44.62		2174	50.36		2174	12.09		2174	56.16
	2173	44.62		2173	50.36		2173	12.08		2173	56.16
	2172	44.62		2172	50.37		2172	12.08		2172	56.16
	2171	44.63		2171	50.38		2171	12.08		2171	56.16
	2170	44.63		2170	50.39		2170	12.09		2170	56.17
	2169	44.64		2169	50.4		2169	12.09		2169	56.17
	2168	44.64		2168	50.41		2168	12.1		2168	56.17
	2167	44.64		2167	50.42		2167	12.1		2167	56.18
	2166	44.65		2166	50.43		2166	12.11		2166	56.18
	2165	44.65		2165	50.44		2165	12.11		2165	56.19
	2164	44.66		2164	50.44		2164	12.11		2164	56.19
	2163	44.66		2163	50.45		2163	12.11		2163	56.19
	2162	44.67		2162	50.46		2162	12.11		2162	56.19
	2161	44.67		2161	50.47		2161	12.11		2161	56.2
	2160	44.68		2160	50.48		2160	12.11		2160	56.2
	2159	44.68		2159	50.48		2159	12.11		2159	56.2
	2158	44.69		2158	50.49		2158	12.11		2158	56.2
	2157	44.69		2157	50.5		2157	12.11		2157	56.21
	2156	44.69		2156	50.51		2156	12.11		2156	56.21
	2155	44.7		2155	50.52		2155	12.11		2155	56.21
	2154	44.7		2154	50.53		2154	12.11		2154	56.22
	2153	44.71		2153	50.54		2153	12.11		2153	56.22
	2152	44.71		2152	50.54		2152	12.11		2152	56.23
	2151	44.72		2151	50.55		2151	12.11		2151	56.23
	2150	44.72		2150	50.56		2150	12.11		2150	56.23
	2149	44.72		2149	50.57		2149	12.11		2149	56.24
	2148	44.73		2148	50.58		2148	12.11		2148	56.24
	2147	44.73		2147	50.59		2147	12.11		2147	56.24
	2146	44.73		2146	50.59		2146	12.11		2146	56.25
	2145	44.73		2145	50.6		2145	12.11		2145	56.25
	2144	44.74		2144	50.61		2144	12.11		2144	56.25
	2143	44.74		2143	50.62		2143	12.11		2143	56.26
	2142	44.75		2142	50.63		2142	12.11		2142	56.26
	2141	44.75		2141	50.63		2141	12.11		2141	56.26
	2140	44.75		2140	50.64		2140	12.11		2140	56.27
	2139	44.76		2139	50.65		2139	12.11		2139	56.27
	2138	44.77		2138	50.65		2138	12.11		2138	56.27
	2137	44.77		2137	50.66		2137	12.12		2137	56.27
	2136	44.78		2136	50.67		2136	12.12		2136	56.28
	2135	44.78		2135	50.68		2135	12.12		2135	56.28
	2134	44.79		2134	50.69		2134	12.12		2134	56.28
	2133	44.79		2133	50.7		2133	12.12		2133	56.28
	2132	44.79		2132	50.71		2132	12.11		2132	56.29
	2131	44.8		2131	50.72		2131	12.12		2131	56.29
	2130	44.8		2130	50.72		2130	12.12		2130	56.29
	2129	44.81		2129	50.73		2129	12.12		2129	56.29
	2128	44.81		2128	50.74		2128	12.13		2128	56.3
	2127	44.82		2127	50.75		2127	12.13		2127	56.3
	2126	44.82		2126	50.76		2126	12.13		2126	56.31
	2125	44.82		2125	50.77		2125	12.14		2125	56.31
	2124	44.83		2124	50.78		2124	12.14		2124	56.31
	2123	44.83		2123	50.79		2123	12.14		2123	56.32
	2122	44.84		2122	50.79		2122	12.14		2122	56.32
	2121	44.84		2121	50.8		2121	12.14		2121	56.32
	2120	44.85		2120	50.81		2120	12.14		2120	56.33
	2119	44.85		2119	50.82		2119	12.13		2119	56.33
	2118	44.86		2118	50.83		2118	12.13		2118	56.33
	2117	44.86		2117	50.84		2117	12.13		2117	56.34
	2116	44.87		2116	50.85		2116	12.12		2116	56.34
	2115	44.87		2115	50.85		2115	12.12		2115	56.35
	2114	44.88		2114	50.86		2114	12.12		2114	56.35
	2113	44.88		2113	50.87		2113	12.12		2113	56.35
	2112	44.89		2112	50.88		2112	12.13		2112	56.36
	2111	44.89		2111	50.89		2111	12.13		2111	56.36
	2110	44.9		2110	50.9		2110	12.13		2110	56.37
	2109	44.9		2109	50.91		2109	12.13		2109	56.37
	2108	44.91		2108	50.92		2108	12.13		2108	56.38
	2107	44.91		2107	50.93		2107	12.13		2107	56.38
	2106	44.92		2106	50.94		2106	12.13		2106	56.39
	2105	44.92		2105	50.95		2105	12.13		2105	56.39
	2104	44.92		2104	50.95		2104	12.13		2104	56.4
	2103	44.93		2103	50.96		2103	12.13		2103	56.4
	2102	44.93		2102	50.97		2102	12.13		2102	56.4
	2101	44.94		2101	50.98		2101	12.13		2101	56.41
	2100	44.94		2100	50.99		2100	12.13		2100	56.41
	2099	44.95		2099	51		2099	12.13		2099	56.42
	2098	44.95		2098	51.01		2098	12.13		2098	56.42
	2097	44.96		2097	51.01		2097	12.13		2097	56.42
	2096	44.96		2096	51.02		2096	12.13		2096	56.43
	2095	44.97		2095	51.03		2095	12.14		2095	56.43
	2094	44.97		2094	51.04		2094	12.14		2094	56.44
	2093	44.98		2093	51.05		2093	12.14		2093	56.44
	2092	44.98		2092	51.05		2092	12.14		2092	56.44
	2091	44.99		2091	51.06		2091	12.13		2091	56.45
	2090	44.99		2090	51.07		2090	12.13		2090	56.45
	2089	45		2089	51.08		2089	12.13		2089	56.46
	2088	45		2088	51.09		2088	12.14		2088	56.46
	2087	45.01		2087	51.09		2087	12.14		2087	56.47
	2086	45.01		2086	51.1		2086	12.14		2086	56.47
	2085	45.02		2085	51.11		2085	12.15		2085	56.47
	2084	45.02		2084	51.12		2084	12.15		2084	56.48
	2083	45.03		2083	51.13		2083	12.15		2083	56.49
	2082	45.03		2082	51.14		2082	12.15		2082	56.49
	2081	45.04		2081	51.15		2081	12.15		2081	56.5
	2080	45.04		2080	51.16		2080	12.15		2080	56.5
	2079	45.05		2079	51.17		2079	12.16		2079	56.51
	2078	45.06		2078	51.18		2078	12.16		2078	56.51
	2077	45.06		2077	51.19		2077	12.16		2077	56.52
	2076	45.07		2076	51.2		2076	12.16		2076	56.52
	2075	45.07		2075	51.2		2075	12.16		2075	56.53
	2074	45.08		2074	51.21		2074	12.16		2074	56.53
	2073	45.08		2073	51.22		2073	12.16		2073	56.53
	2072	45.09		2072	51.23		2072	12.16		2072	56.54
	2071	45.09		2071	51.24		2071	12.17		2071	56.54
	2070	45.1		2070	51.25		2070	12.17		2070	56.55
	2069	45.11		2069	51.26		2069	12.17		2069	56.55
	2068	45.11		2068	51.27		2068	12.17		2068	56.56
	2067	45.12		2067	51.27		2067	12.17		2067	56.56
	2066	45.12		2066	51.28		2066	12.17		2066	56.57
	2065	45.13		2065	51.28		2065	12.17		2065	56.58
	2064	45.14		2064	51.29		2064	12.17		2064	56.58
	2063	45.14		2063	51.3		2063	12.17		2063	56.59
	2062	45.15		2062	51.31		2062	12.17		2062	56.59
	2061	45.15		2061	51.32		2061	12.17		2061	56.6
	2060	45.16		2060	51.33		2060	12.17		2060	56.6
	2059	45.16		2059	51.35		2059	12.17		2059	56.61
	2058	45.17		2058	51.36		2058	12.17		2058	56.62
	2057	45.18		2057	51.37		2057	12.17		2057	56.62
	2056	45.18		2056	51.38		2056	12.17		2056	56.63
	2055	45.19		2055	51.39		2055	12.17		2055	56.63
	2054	45.2		2054	51.4		2054	12.18		2054	56.64
	2053	45.2		2053	51.41		2053	12.18		2053	56.64
	2052	45.21		2052	51.42		2052	12.18		2052	56.65
	2051	45.22		2051	51.43		2051	12.18		2051	56.65
	2050	45.22		2050	51.44		2050	12.18		2050	56.66
	2049	45.23		2049	51.45		2049	12.18		2049	56.67
	2048	45.23		2048	51.46		2048	12.18		2048	56.67
	2047	45.24		2047	51.47		2047	12.18		2047	56.68
	2046	45.25		2046	51.48		2046	12.18		2046	56.69
	2045	45.25		2045	51.49		2045	12.18		2045	56.69
	2044	45.26		2044	51.5		2044	12.18		2044	56.7
	2043	45.26		2043	51.51		2043	12.18		2043	56.71
	2042	45.27		2042	51.51		2042	12.19		2042	56.71
	2041	45.28		2041	51.52		2041	12.19		2041	56.72
	2040	45.28		2040	51.53		2040	12.2		2040	56.72
	2039	45.29		2039	51.54		2039	12.2		2039	56.73
	2038	45.29		2038	51.56		2038	12.21		2038	56.74
	2037	45.3		2037	51.57		2037	12.21		2037	56.74
	2036	45.31		2036	51.58		2036	12.21		2036	56.75
	2035	45.31		2035	51.59		2035	12.21		2035	56.76
	2034	45.32		2034	51.61		2034	12.21		2034	56.77
	2033	45.33		2033	51.62		2033	12.21		2033	56.77
	2032	45.33		2032	51.63		2032	12.21		2032	56.78
	2031	45.34		2031	51.64		2031	12.21		2031	56.78
	2030	45.35		2030	51.65		2030	12.21		2030	56.79
	2029	45.35		2029	51.66		2029	12.21		2029	56.8
	2028	45.36		2028	51.67		2028	12.21		2028	56.8
	2027	45.36		2027	51.69		2027	12.22		2027	56.81
	2026	45.37		2026	51.7		2026	12.22		2026	56.81
	2025	45.37		2025	51.71		2025	12.23		2025	56.82
	2024	45.38		2024	51.72		2024	12.23		2024	56.83
	2023	45.38		2023	51.73		2023	12.24		2023	56.84
	2022	45.39		2022	51.74		2022	12.24		2022	56.84
	2021	45.39		2021	51.75		2021	12.24		2021	56.85
	2020	45.4		2020	51.77		2020	12.23		2020	56.86
	2019	45.41		2019	51.78		2019	12.23		2019	56.87
	2018	45.42		2018	51.79		2018	12.23		2018	56.88
	2017	45.42		2017	51.79		2017	12.23		2017	56.89
	2016	45.43		2016	51.8		2016	12.23		2016	56.89
	2015	45.43		2015	51.82		2015	12.23		2015	56.9
	2014	45.44		2014	51.83		2014	12.24		2014	56.91
	2013	45.45		2013	51.85		2013	12.24		2013	56.92
	2012	45.45		2012	51.86		2012	12.25		2012	56.93
	2011	45.46		2011	51.88		2011	12.25		2011	56.94
	2010	45.47		2010	51.89		2010	12.26		2010	56.94
	2009	45.48		2009	51.91		2009	12.26		2009	56.95
	2008	45.48		2008	51.92		2008	12.27		2008	56.96
	2007	45.49		2007	51.93		2007	12.27		2007	56.97
	2006	45.49		2006	51.94		2006	12.27		2006	56.97
	2005	45.5		2005	51.95		2005	12.27		2005	56.98
	2004	45.5		2004	51.96		2004	12.27		2004	56.99
	2003	45.51		2003	51.98		2003	12.27		2003	56.99
	2002	45.52		2002	51.99		2002	12.28		2002	57
	2001	45.52		2001	52		2001	12.28		2001	57.01
[truncated: 1,601 more rows]

## Sheet: B
		4000	43.43		4000	54.69		4000	33.07		4000	49.56
		3999	43.43		3999	54.67		3999	33.06		3999	49.55
		3998	43.43		3998	54.65		3998	33.06		3998	49.55
		3997	43.42		3997	54.63		3997	33.05		3997	49.54
		3996	43.42		3996	54.61		3996	33.05		3996	49.54
		3995	43.41		3995	54.6		3995	33.04		3995	49.53
		3994	43.4		3994	54.58		3994	33.03		3994	49.53
		3993	43.4		3993	54.56		3993	33.03		3993	49.52
		3992	43.39		3992	54.54		3992	33.03		3992	49.52
		3991	43.39		3991	54.52		3991	33.02		3991	49.51
		3990	43.38		3990	54.5		3990	33.02		3990	49.51
		3989	43.38		3989	54.49		3989	33.01		3989	49.5
		3988	43.37		3988	54.47		3988	33.01		3988	49.5
		3987	43.36		3987	54.45		3987	33.01		3987	49.49
		3986	43.36		3986	54.43		3986	33		3986	49.48
		3985	43.35		3985	54.41		3985	33		3985	49.48
		3984	43.34		3984	54.39		3984	32.99		3984	49.47
		3983	43.33		3983	54.37		3983	32.99		3983	49.47
		3982	43.33		3982	54.35		3982	32.98		3982	49.46
		3981	43.32		3981	54.33		3981	32.97		3981	49.46
		3980	43.31		3980	54.31		3980	32.97		3980	49.45
		3979	43.3		3979	54.29		3979	32.96		3979	49.45
		3978	43.3		3978	54.28		3978	32.96		3978	49.44
		3977	43.29		3977	54.26		3977	32.96		3977	49.43
		3976	43.28		3976	54.24		3976	32.95		3976	49.43
		3975	43.27		3975	54.22		3975	32.95		3975	49.42
		3974	43.26		3974	54.2		3974	32.94		3974	49.42
		3973	43.26		3973	54.18		3973	32.93		3973	49.41
		3972	43.25		3972	54.17		3972	32.93		3972	49.41
		3971	43.24		3971	54.15		3971	32.92		3971	49.4
		3970	43.23		3970	54.13		3970	32.92		3970	49.39
		3969	43.22		3969	54.11		3969	32.91		3969	49.39
		3968	43.21		3968	54.09		3968	32.91		3968	49.38
		3967	43.2		3967	54.07		3967	32.91		3967	49.38
		3966	43.19		3966	54.05		3966	32.9		3966	49.37
		3965	43.19		3965	54.03		3965	32.9		3965	49.36
		3964	43.18		3964	54.01		3964	32.89		3964	49.36
		3963	43.17		3963	53.99		3963	32.89		3963	49.35
		3962	43.16		3962	53.97		3962	32.88		3962	49.35
		3961	43.15		3961	53.95		3961	32.88		3961	49.34
		3960	43.14		3960	53.93		3960	32.87		3960	49.34
		3959	43.13		3959	53.92		3959	32.87		3959	49.33
		3958	43.12		3958	53.9		3958	32.86		3958	49.32
		3957	43.12		3957	53.88		3957	32.86		3957	49.32
		3956	43.11		3956	53.86		3956	32.85		3956	49.32
		3955	43.1		3955	53.84		3955	32.85		3955	49.31
		3954	43.09		3954	53.82		3954	32.84		3954	49.31
		3953	43.09		3953	53.8		3953	32.84		3953	49.31
		3952	43.08		3952	53.78		3952	32.83		3952	49.3
		3951	43.08		3951	53.76		3951	32.83		3951	49.3
		3950	43.07		3950	53.75		3950	32.82		3950	49.3
		3949	43.07		3949	53.73		3949	32.81		3949	49.3
		3948	43.06		3948	53.71		3948	32.81		3948	49.3
		3947	43.06		3947	53.7		3947	32.8		3947	49.29
		3946	43.05		3946	53.68		3946	32.79		3946	49.29
		3945	43.05		3945	53.66		3945	32.79		3945	49.28
		3944	43.04		3944	53.64		3944	32.78		3944	49.27
		3943	43.03		3943	53.63		3943	32.78		3943	49.27
		3942	43.02		3942	53.61		3942	32.78		3942	49.26
		3941	43.02		3941	53.59		3941	32.77		3941	49.26
		3940	43.01		3940	53.56		3940	32.77		3940	49.25
		3939	43		3939	53.54		3939	32.76		3939	49.24
		3938	42.99		3938	53.52		3938	32.76		3938	49.24
		3937	42.98		3937	53.49		3937	32.75		3937	49.23
		3936	42.97		3936	53.47		3936	32.75		3936	49.23
		3935	42.96		3935	53.45		3935	32.74		3935	49.22
		3934	42.96		3934	53.43		3934	32.73		3934	49.21
		3933	42.95		3933	53.41		3933	32.73		3933	49.21
		3932	42.95		3932	53.4		3932	32.72		3932	49.21
		3931	42.94		3931	53.38		3931	32.71		3931	49.21
		3930	42.94		3930	53.36		3930	32.71		3930	49.2
		3929	42.93		3929	53.34		3929	32.7		3929	49.2
		3928	42.92		3928	53.32		3928	32.7		3928	49.19
		3927	42.92		3927	53.3		3927	32.69		3927	49.19
		3926	42.91		3926	53.29		3926	32.68		3926	49.18
		3925	42.9		3925	53.27		3925	32.68		3925	49.18
		3924	42.89		3924	53.25		3924	32.68		3924	49.19
		3923	42.88		3923	53.22		3923	32.67		3923	49.19
		3922	42.87		3922	53.2		3922	32.66		3922	49.18
		3921	42.87		3921	53.18		3921	32.66		3921	49.18
		3920	42.86		3920	53.16		3920	32.65		3920	49.18
		3919	42.86		3919	53.14		3919	32.64		3919	49.17
		3918	42.85		3918	53.13		3918	32.64		3918	49.17
		3917	42.84		3917	53.11		3917	32.64		3917	49.16
		3916	42.83		3916	53.1		3916	32.63		3916	49.15
		3915	42.82		3915	53.07		3915	32.63		3915	49.14
		3914	42.81		3914	53.05		3914	32.63		3914	49.12
		3913	42.79		3913	53.02		3913	32.63		3913	49.11
		3912	42.78		3912	53		3912	32.62		3912	49.1
		3911	42.76		3911	52.97		3911	32.62		3911	49.1
		3910	42.75		3910	52.94		3910	32.61		3910	49.1
		3909	42.74		3909	52.91		3909	32.6		3909	49.11
		3908	42.74		3908	52.88		3908	32.58		3908	49.13
		3907	42.74		3907	52.87		3907	32.57		3907	49.15
		3906	42.75		3906	52.85		3906	32.55		3906	49.18
		3905	42.76		3905	52.85		3905	32.53		3905	49.21
		3904	42.77		3904	52.85		3904	32.52		3904	49.24
		3903	42.78		3903	52.85		3903	32.51		3903	49.25
		3902	42.79		3902	52.85		3902	32.5		3902	49.26
		3901	42.79		3901	52.85		3901	32.5		3901	49.25
		3900	42.78		3900	52.84		3900	32.5		3900	49.24
		3899	42.77		3899	52.83		3899	32.5		3899	49.23
		3898	42.75		3898	52.81		3898	32.5		3898	49.22
		3897	42.73		3897	52.78		3897	32.5		3897	49.2
		3896	42.7		3896	52.74		3896	32.5		3896	49.17
		3895	42.68		3895	52.7		3895	32.5		3895	49.14
		3894	42.66		3894	52.66		3894	32.49		3894	49.12
		3893	42.64		3893	52.63		3893	32.49		3893	49.11
		3892	42.63		3892	52.6		3892	32.48		3892	49.11
		3891	42.62		3891	52.57		3891	32.47		3891	49.12
		3890	42.61		3890	52.54		3890	32.46		3890	49.13
		3889	42.61		3889	52.52		3889	32.45		3889	49.13
		3888	42.61		3888	52.5		3888	32.44		3888	49.13
		3887	42.6		3887	52.49		3887	32.43		3887	49.13
		3886	42.6		3886	52.48		3886	32.43		3886	49.13
		3885	42.59		3885	52.47		3885	32.42		3885	49.13
		3884	42.59		3884	52.45		3884	32.42		3884	49.12
		3883	42.58		3883	52.43		3883	32.42		3883	49.1
		3882	42.57		3882	52.41		3882	32.41		3882	49.07
		3881	42.55		3881	52.39		3881	32.41		3881	49.06
		3880	42.54		3880	52.36		3880	32.41		3880	49.06
		3879	42.52		3879	52.33		3879	32.41		3879	49.05
		3878	42.5		3878	52.29		3878	32.4		3878	49.04
		3877	42.48		3877	52.25		3877	32.4		3877	49.02
		3876	42.46		3876	52.22		3876	32.39		3876	49.01
		3875	42.45		3875	52.19		3875	32.38		3875	49.02
		3874	42.44		3874	52.17		3874	32.37		3874	49.04
		3873	42.44		3873	52.14		3873	32.35		3873	49.06
		3872	42.44		3872	52.12		3872	32.34		3872	49.07
		3871	42.44		3871	52.1		3871	32.33		3871	49.08
		3870	42.44		3870	52.1		3870	32.31		3870	49.1
		3869	42.45		3869	52.09		3869	32.3		3869	49.11
		3868	42.44		3868	52.08		3868	32.29		3868	49.11
		3867	42.44		3867	52.06		3867	32.29		3867	49.1
		3866	42.43		3866	52.04		3866	32.28		3866	49.07
		3865	42.41		3865	52.02		3865	32.28		3865	49.05
		3864	42.39		3864	52		3864	32.29		3864	49.02
		3863	42.36		3863	51.96		3863	32.29		3863	49
		3862	42.34		3862	51.92		3862	32.29		3862	48.98
		3861	42.31		3861	51.88		3861	32.29		3861	48.98
		3860	42.29		3860	51.84		3860	32.28		3860	49.01
		3859	42.28		3859	51.8		3859	32.26		3859	49.06
		3858	42.28		3858	51.76		3858	32.23		3858	49.13
		3857	42.28		3857	51.72		3857	32.19		3857	49.2
		3856	42.3		3856	51.7		3856	32.15		3856	49.27
		3855	42.33		3855	51.7		3855	32.12		3855	49.31
		3854	42.36		3854	51.72		3854	32.1		3854	49.34
		3853	42.39		3853	51.75		3853	32.09		3853	49.35
		3852	42.4		3852	51.77		3852	32.09		3852	49.34
		3851	42.4		3851	51.77		3851	32.1		3851	49.28
		3850	42.37		3850	51.75		3850	32.12		3850	49.2
		3849	42.33		3849	51.71		3849	32.14		3849	49.11
		3848	42.27		3848	51.65		3848	32.16		3848	49.01
		3847	42.2		3847	51.58		3847	32.18		3847	48.93
		3846	42.14		3846	51.5		3846	32.19		3846	48.87
		3845	42.09		3845	51.43		3845	32.2		3845	48.82
		3844	42.06		3844	51.36		3844	32.19		3844	48.81
		3843	42.04		3843	51.31		3843	32.18		3843	48.81
		3842	42.03		3842	51.27		3842	32.16		3842	48.83
		3841	42.04		3841	51.24		3841	32.13		3841	48.86
		3840	42.05		3840	51.23		3840	32.11		3840	48.9
		3839	42.06		3839	51.22		3839	32.09		3839	48.92
		3838	42.07		3838	51.22		3838	32.07		3838	48.95
		3837	42.08		3837	51.21		3837	32.06		3837	48.95
		3836	42.07		3836	51.2		3836	32.06		3836	48.94
		3835	42.06		3835	51.18		3835	32.06		3835	48.91
		3834	42.04		3834	51.16		3834	32.06		3834	48.87
		3833	42.02		3833	51.12		3833	32.07		3833	48.83
		3832	41.98		3832	51.07		3832	32.08		3832	48.78
		3831	41.94		3831	51.02		3831	32.08		3831	48.73
		3830	41.9		3830	50.96		3830	32.09		3830	48.69
		3829	41.87		3829	50.9		3829	32.09		3829	48.65
		3828	41.83		3828	50.85		3828	32.09		3828	48.62
		3827	41.81		3827	50.8		3827	32.08		3827	48.62
		3826	41.79		3826	50.75		3826	32.07		3826	48.63
		3825	41.78		3825	50.71		3825	32.05		3825	48.64
		3824	41.77		3824	50.67		3824	32.04		3824	48.64
		3823	41.77		3823	50.65		3823	32.02		3823	48.66
		3822	41.77		3822	50.63		3822	32		3822	48.68
		3821	41.77		3821	50.61		3821	31.98		3821	48.72
		3820	41.77		3820	50.59		3820	31.96		3820	48.74
		3819	41.78		3819	50.57		3819	31.94		3819	48.75
		3818	41.77		3818	50.54		3818	31.93		3818	48.74
		3817	41.77		3817	50.52		3817	31.93		3817	48.72
		3816	41.75		3816	50.49		3816	31.93		3816	48.7
		3815	41.73		3815	50.46		3815	31.93		3815	48.67
		3814	41.7		3814	50.41		3814	31.93		3814	48.63
		3813	41.66		3813	50.36		3813	31.94		3813	48.59
		3812	41.63		3812	50.3		3812	31.93		3812	48.55
		3811	41.59		3811	50.24		3811	31.93		3811	48.52
		3810	41.56		3810	50.18		3810	31.92		3810	48.49
		3809	41.53		3809	50.12		3809	31.91		3809	48.48
		3808	41.51		3808	50.07		3808	31.9		3808	48.48
		3807	41.49		3807	50.03		3807	31.88		3807	48.5
		3806	41.49		3806	49.99		3806	31.87		3806	48.51
		3805	41.49		3805	49.95		3805	31.85		3805	48.52
		3804	41.49		3804	49.93		3804	31.83		3804	48.53
		3803	41.49		3803	49.9		3803	31.81		3803	48.53
		3802	41.49		3802	49.88		3802	31.8		3802	48.53
		3801	41.48		3801	49.86		3801	31.79		3801	48.52
		3800	41.46		3800	49.82		3800	31.79		3800	48.5
		3799	41.44		3799	49.78		3799	31.78		3799	48.45
		3798	41.41		3798	49.73		3798	31.78		3798	48.4
		3797	41.38		3797	49.67		3797	31.79		3797	48.34
		3796	41.35		3796	49.61		3796	31.79		3796	48.29
		3795	41.3		3795	49.55		3795	31.8		3795	48.25
		3794	41.26		3794	49.48		3794	31.81		3794	48.2
		3793	41.22		3793	49.4		3793	31.81		3793	48.14
		3792	41.18		3792	49.33		3792	31.81		3792	48.1
		3791	41.15		3791	49.27		3791	31.8		3791	48.06
		3790	41.12		3790	49.21		3790	31.79		3790	48.04
		3789	41.1		3789	49.15		3789	31.79		3789	48.01
		3788	41.07		3788	49.09		3788	31.77		3788	47.99
		3787	41.05		3787	49.03		3787	31.76		3787	47.97
		3786	41.03		3786	48.98		3786	31.75		3786	47.96
		3785	41.01		3785	48.93		3785	31.74		3785	47.96
		3784	41		3784	48.87		3784	31.72		3784	47.95
		3783	40.98		3783	48.82		3783	31.71		3783	47.95
		3782	40.97		3782	48.77		3782	31.69		3782	47.94
		3781	40.95		3781	48.72		3781	31.68		3781	47.93
		3780	40.94		3780	48.67		3780	31.67		3780	47.92
		3779	40.92		3779	48.62		3779	31.65		3779	47.91
		3778	40.9		3778	48.57		3778	31.64		3778	47.9
		3777	40.88		3777	48.51		3777	31.63		3777	47.88
		3776	40.86		3776	48.45		3776	31.62		3776	47.87
		3775	40.83		3775	48.38		3775	31.61		3775	47.86
		3774	40.81		3774	48.32		3774	31.59		3774	47.85
		3773	40.79		3773	48.26		3773	31.58		3773	47.84
		3772	40.77		3772	48.19		3772	31.56		3772	47.83
		3771	40.75		3771	48.13		3771	31.54		3771	47.82
		3770	40.73		3770	48.07		3770	31.52		3770	47.81
		3769	40.72		3769	48.01		3769	31.51		3769	47.8
		3768	40.7		3768	47.96		3768	31.49		3768	47.79
		3767	40.68		3767	47.9		3767	31.48		3767	47.78
		3766	40.66		3766	47.84		3766	31.46		3766	47.77
		3765	40.64		3765	47.77		3765	31.45		3765	47.76
		3764	40.61		3764	47.7		3764	31.44		3764	47.74
		3763	40.58		3763	47.62		3763	31.43		3763	47.72
		3762	40.55		3762	47.55		3762	31.41		3762	47.69
		3761	40.52		3761	47.47		3761	31.39		3761	47.67
		3760	40.5		3760	47.4		3760	31.37		3760	47.66
		3759	40.47		3759	47.32		3759	31.35		3759	47.66
		3758	40.45		3758	47.25		3758	31.33		3758	47.67
		3757	40.43		3757	47.17		3757	31.3		3757	47.7
		3756	40.42		3756	47.09		3756	31.27		3756	47.75
		3755	40.41		3755	47.01		3755	31.23		3755	47.8
		3754	40.4		3754	46.93		3754	31.19		3754	47.84
		3753	40.4		3753	46.86		3753	31.15		3753	47.88
		3752	40.4		3752	46.79		3752	31.11		3752	47.91
		3751	40.4		3751	46.73		3751	31.07		3751	47.94
		3750	40.4		3750	46.67		3750	31.04		3750	47.97
		3749	40.4		3749	46.6		3749	31		3749	47.99
		3748	40.4		3748	46.52		3748	30.97		3748	47.99
		3747	40.38		3747	46.44		3747	30.94		3747	47.97
		3746	40.36		3746	46.35		3746	30.92		3746	47.93
		3745	40.32		3745	46.25		3745	30.91		3745	47.89
		3744	40.27		3744	46.13		3744	30.91		3744	47.85
		3743	40.21		3743	46		3743	30.91		3743	47.79
		3742	40.15		3742	45.85		3742	30.9		3742	47.71
		3741	40.09		3741	45.7		3741	30.9		3741	47.63
		3740	40.02		3740	45.55		3740	30.89		3740	47.56
		3739	39.96		3739	45.39		3739	30.88		3739	47.5
		3738	39.9		3738	45.23		3738	30.86		3738	47.45
		3737	39.85		3737	45.05		3737	30.84		3737	47.4
		3736	39.8		3736	44.88		3736	30.82		3736	47.36
		3735	39.75		3735	44.7		3735	30.79		3735	47.32
		3734	39.71		3734	44.51		3734	30.77		3734	47.28
		3733	39.66		3733	44.33		3733	30.74		3733	47.24
		3732	39.61		3732	44.13		3732	30.72		3732	47.2
		3731	39.55		3731	43.92		3731	30.7		3731	47.14
		3730	39.48		3730	43.69		3730	30.68		3730	47.08
		3729	39.4		3729	43.45		3729	30.66		3729	47
		3728	39.5		3728	43.2		3728	30.64		3728	46.93
		3727	39.48		3727	42.94		3727	30.62		3727	46.86
		3726	39.45		3726	42.66		3726	30.59		3726	46.79
		3725	39.42		3725	42.38		3725	30.56		3725	46.73
		3724	39.39		3724	42.08		3724	30.53		3724	46.67
		3723	39.35		3723	41.77		3723	30.49		3723	46.62
		3722	39.32		3722	41.46		3722	30.46		3722	46.56
		3721	39.28		3721	41.15		3721	30.42		3721	46.51
		3720	39.24		3720	40.83		3720	30.38		3720	46.47
		3719	39.2		3719	40.5		3719	30.34		3719	46.43
		3718	39.15		3718	40.18		3718	30.29		3718	46.4
		3717	39.1		3717	39.85		3717	30.24		3717	46.38
		3716	39.05		3716	39.52		3716	30.19		3716	46.36
		3715	38.99		3715	39.19		3715	30.13		3715	46.34
		3714	38.93		3714	38.86		3714	30.07		3714	46.32
		3713	38.87		3713	38.52		3713	30.01		3713	46.29
		3712	38.82		3712	38.17		3712	29.96		3712	46.25
		3711	38.77		3711	37.83		3711	29.91		3711	46.2
		3710	38.72		3710	37.49		3710	29.86		3710	46.14
		3709	38.68		3709	37.16		3709	29.82		3709	46.08
		3708	38.64		3708	36.83		3708	29.78		3708	46.01
		3707	38.6		3707	36.51		3707	29.74		3707	45.94
		3706	38.57		3706	36.19		3706	29.71		3706	45.86
		3705	38.54		3705	35.88		3705	29.68		3705	45.77
		3704	38.5		3704	35.57		3704	29.64		3704	45.69
		3703	38.47		3703	35.27		3703	29.61		3703	45.6
		3702	38.44		3702	34.99		3702	29.58		3702	45.53
		3701	38.41		3701	34.72		3701	29.55		3701	45.45
		3700	38.38		3700	34.48		3700	29.52		3700	45.38
		3699	38.36		3699	34.26		3699	29.5		3699	45.31
		3698	38.33		3698	34.06		3698	29.47		3698	45.24
		3697	38.3		3697	33.89		3697	29.44		3697	45.18
		3696	38.27		3696	33.73		3696	29.41		3696	45.13
		3695	38.24		3695	33.58		3695	29.38		3695	45.08
		3694	38.2		3694	33.45		3694	29.34		3694	45.04
		3693	38.16		3693	33.32		3693	29.3		3693	45
		3692	38.11		3692	33.2		3692	29.25		3692	44.96
		3691	38.06		3691	33.08		3691	29.2		3691	44.91
		3690	38.01		3690	32.97		3690	29.15		3690	44.86
		3689	37.96		3689	32.86		3689	29.1		3689	44.79
		3688	37.92		3688	32.76		3688	29.06		3688	44.7
		3687	37.88		3687	32.67		3687	29.02		3687	44.6
		3686	37.85		3686	32.58		3686	28.99		3686	44.48
		3685	37.82		3685	32.51		3685	28.96		3685	44.36
		3684	37.79		3684	32.44		3684	28.93		3684	44.24
		3683	37.75		3683	32.37		3683	28.89		3683	44.13
		3682	37.71		3682	32.3		3682	28.85		3682	44.03
		3681	37.66		3681	32.24		3681	28.8		3681	43.95
		3680	37.6		3680	32.18		3680	28.74		3680	43.88
		3679	37.54		3679	32.13		3679	28.68		3679	43.82
		3678	37.47		3678	32.09		3678	28.61		3678	43.75
		3677	37.4		3677	32.06		3677	28.54		3677	43.69
		3676	37.34		3676	32.03		3676	28.48		3676	43.63
		3675	37.28		3675	32.01		3675	28.42		3675	43.56
		3674	37.23		3674	31.99		3674	28.37		3674	43.49
		3673	37.18		3673	31.96		3673	28.32		3673	43.4
		3672	37.13		3672	31.93		3672	28.27		3672	43.29
		3671	37.08		3671	31.89		3671	28.22		3671	43.17
		3670	37.04		3670	31.85		3670	28.18		3670	43.04
		3669	36.96		3669	31.79		3669	28.14		3669	42.9
		3668	36.88		3668	31.72		3668	28.1		3668	42.74
		3667	36.8		3667	31.65		3667	28.06		3667	42.58
		3666	36.71		3666	31.58		3666	28.03		3666	42.42
		3665	36.62		3665	31.5		3665	27.99		3665	42.28
		3664	36.53		3664	31.43		3664	27.95		3664	42.14
		3663	36.44		3663	31.36		3663	27.91		3663	42.02
		3662	36.35		3662	31.29		3662	27.86		3662	41.91
		3661	36.27		3661	31.21		3661	27.8		3661	41.8
		3660	36.19		3660	31.14		3660	27.74		3660	41.71
		3659	36.12		3659	31.08		3659	27.68		3659	41.63
		3658	36.05		3658	31.01		3658	27.62		3658	41.55
		3657	35.98		3657	30.95		3657	27.56		3657	41.48
		3656	35.91		3656	30.88		3656	27.5		3656	41.42
		3655	35.84		3655	30.82		3655	27.44		3655	41.37
		3654	35.77		3654	30.76		3654	27.37		3654	41.32
		3653	35.71		3653	30.7		3653	27.31		3653	41.27
		3652	35.64		3652	30.64		3652	27.25		3652	41.22
		3651	35.58		3651	30.58		3651	27.19		3651	41.15
		3650	35.51		3650	30.51		3650	27.13		3650	41.07
		3649	35.44		3649	30.44		3649	27.07		3649	40.98
		3648	35.37		3648	30.36		3648	27.02		3648	40.88
		3647	35.3		3647	30.27		3647	26.98		3647	40.78
		3646	35.22		3646	30.19		3646	26.94		3646	40.67
		3645	35.13		3645	30.11		3645	26.91		3645	40.56
		3644	35.04		3644	30.03		3644	26.87		3644	40.45
		3643	34.95		3643	29.94		3643	26.85		3643	40.33
		3642	34.85		3642	29.85		3642	26.82		3642	40.23
		3641	34.76		3641	29.76		3641	26.78		3641	40.13
		3640	34.67		3640	29.68		3640	26.75		3640	40.04
		3639	34.59		3639	29.59		3639	26.71		3639	39.96
		3638	34.51		3638	29.52		3638	26.67		3638	39.9
		3637	34.44		3637	29.45		3637	26.63		3637	39.85
		3636	34.37		3636	29.38		3636	26.59		3636	39.81
		3635	34.3		3635	29.32		3635	26.54		3635	39.79
		3634	34.24		3634	29.27		3634	26.5		3634	39.78
		3633	34.18		3633	29.22		3633	26.45		3633	39.78
		3632	34.12		3632	29.18		3632	26.41		3632	39.77
		3631	34.07		3631	29.14		3631	26.36		3631	39.76
		3630	34.01		3630	29.11		3630	26.33		3630	39.73
		3629	33.94		3629	29.08		3629	26.29		3629	39.7
		3628	33.87		3628	29.05		3628	26.27		3628	39.66
		3627	33.8		3627	29.01		3627	26.25		3627	39.61
		3626	33.72		3626	28.99		3626	26.23		3626	39.56
		3625	33.64		3625	28.96		3625	26.22		3625	39.51
		3624	33.56		3624	28.94		3624	26.22		3624	39.46
		3623	33.48		3623	28.92		3623	26.22		3623	39.41
		3622	33.4		3622	28.9		3622	26.21		3622	39.36
		3621	33.32		3621	28.88		3621	26.2		3621	39.32
		3620	33.25		3620	28.86		3620	26.2		3620	39.29
		3619	33.18		3619	28.85		3619	26.19		3619	39.26
		3618	33.11		3618	28.84		3618	26.18		3618	39.24
		3617	33.04		3617	28.83		3617	26.17		3617	39.21
		3616	32.97		3616	28.83		3616	26.16		3616	39.19
		3615	32.9		3615	28.82		3615	26.15		3615	39.18
		3614	32.83		3614	28.81		3614	26.14		3614	39.16
		3613	32.76		3613	28.8		3613	26.13		3613	39.15
		3612	32.69		3612	28.78		3612	26.12		3612	39.13
		3611	32.62		3611	28.76		3611	26.11		3611	39.1
		3610	32.54		3610	28.73		3610	26.1		3610	39.07
		3609	32.47		3609	28.71		3609	26.09		3609	39.03
		3608	32.39		3608	28.69		3608	26.08		3608	38.99
		3607	32.31		3607	28.66		3607	26.07		3607	38.96
		3606	32.23		3606	28.64		3606	26.07		3606	38.92
		3605	32.15		3605	28.61		3605	26.06		3605	38.88
		3604	32.07		3604	28.59		3604	26.06		3604	38.85
		3603	31.99		3603	28.58		3603	26.05		3603	38.81
		3602	31.91		3602	28.56		3602	26.05		3602	38.78
		3601	31.84		3601	28.55		3601	26.04		3601	38.75
		3600	31.77		3600	28.54		3600	26.04		3600	38.72
		3599	31.7		3599	28.53		3599	26.03		3599	38.7
		3598	31.63		3598	28.53		3598	26.02		3598	38.67
		3597	31.57		3597	28.52		3597	26.01		3597	38.65
		3596	31.5		3596	28.51		3596	26		3596	38.64
		3595	31.44		3595	28.51		3595	26		3595	38.62
		3594	31.37		3594	28.5		3594	25.99		3594	38.62
		3593	31.31		3593	28.49		3593	25.97		3593	38.61
		3592	31.24		3592	28.47		3592	25.96		3592	38.6
		3591	31.18		3591	28.46		3591	25.95		3591	38.59
		3590	31.12		3590	28.45		3590	25.93		3590	38.57
		3589	31.05		3589	28.43		3589	25.91		3589	38.55
		3588	30.99		3588	28.42		3588	25.9		3588	38.53
		3587	30.92		3587	28.4		3587	25.88		3587	38.51
		3586	30.85		3586	28.38		3586	25.87		3586	38.48
		3585	30.78		3585	28.36		3585	25.86		3585	38.45
		3584	30.71		3584	28.34		3584	25.85		3584	38.42
		3583	30.64		3583	28.32		3583	25.84		3583	38.39
		3582	30.57		3582	28.29		3582	25.83		3582	38.35
		3581	30.5		3581	28.27		3581	25.83		3581	38.31
		3580	30.43		3580	28.25		3580	25.82		3580	38.28
		3579	30.37		3579	28.22		3579	25.81		3579	38.25
		3578	30.3		3578	28.2		3578	25.8		3578	38.22
		3577	30.24		3577	28.18		3577	25.78		3577	38.19
		3576	30.17		3576	28.16		3576	25.77		3576	38.17
		3575	30.11		3575	28.14		3575	25.76		3575	38.15
		3574	30.05		3574	28.12		3574	25.74		3574	38.14
		3573	30		3573	28.1		3573	25.73		3573	38.13
		3572	29.94		3572	28.09		3572	25.71		3572	38.12
		3571	29.89		3571	28.07		3571	25.69		3571	38.11
		3570	29.84		3570	28.05		3570	25.67		3570	38.1
		3569	29.79		3569	28.04		3569	25.66		3569	38.09
		3568	29.74		3568	28.02		3568	25.64		3568	38.08
		3567	29.68		3567	28		3567	25.62		3567	38.06
		3566	29.62		3566	27.98		3566	25.61		3566	38.05
		3565	29.57		3565	27.95		3565	25.59		3565	38.03
		3564	29.51		3564	27.92		3564	25.58		3564	38
		3563	29.45		3563	27.89		3563	25.57		3563	37.98
		3562	29.39		3562	27.86		3562	25.56		3562	37.95
		3561	29.33		3561	27.83		3561	25.55		3561	37.92
		3560	29.27		3560	27.8		3560	25.54		3560	37.89
		3559	29.21		3559	27.77		3559	25.53		3559	37.86
		3558	29.15		3558	27.74		3558	25.52		3558	37.83
		3557	29.1		3557	27.72		3557	25.51		3557	37.8
		3556	29.05		3556	27.69		3556	25.5		3556	37.78
		3555	28.99		3555	27.67		3555	25.49		3555	37.76
		3554	28.94		3554	27.65		3554	25.47		3554	37.75
		3553	28.89		3553	27.63		3553	25.46		3553	37.73
		3552	28.84		3552	27.61		3552	25.45		3552	37.72
		3551	28.79		3551	27.59		3551	25.44		3551	37.71
		3550	28.74		3550	27.57		3550	25.42		3550	37.7
		3549	28.7		3549	27.55		3549	25.41		3549	37.69
		3548	28.65		3548	27.53		3548	25.4		3548	37.68
		3547	28.6		3547	27.51		3547	25.38		3547	37.67
		3546	28.55		3546	27.49		3546	25.37		3546	37.65
		3545	28.5		3545	27.46		3545	25.36		3545	37.64
		3544	28.45		3544	27.44		3544	25.34		3544	37.63
		3543	28.4		3543	27.41		3543	25.33		3543	37.62
		3542	28.35		3542	27.38		3542	25.32		3542	37.6
		3541	28.3		3541	27.36		3541	25.3		3541	37.59
		3540	28.25		3540	27.33		3540	25.29		3540	37.57
		3539	28.2		3539	27.29		3539	25.27		3539	37.55
		3538	28.15		3538	27.26		3538	25.26		3538	37.54
		3537	28.1		3537	27.23		3537	25.25		3537	37.52
		3536	28.05		3536	27.2		3536	25.24		3536	37.51
		3535	28.01		3535	27.18		3535	25.23		3535	37.5
		3534	27.96		3534	27.15		3534	25.22		3534	37.48
		3533	27.92		3533	27.12		3533	25.2		3533	37.47
		3532	27.87		3532	27.09		3532	25.19		3532	37.46
		3531	27.83		3531	27.07		3531	25.18		3531	37.45
		3530	27.79		3530	27.04		3530	25.17		3530	37.43
		3529	27.74		3529	27.02		3529	25.16		3529	37.42
		3528	27.7		3528	27		3528	25.14		3528	37.41
		3527	27.66		3527	26.98		3527	25.13		3527	37.4
		3526	27.61		3526	26.96		3526	25.12		3526	37.38
		3525	27.57		3525	26.94		3525	25.1		3525	37.36
		3524	27.53		3524	26.92		3524	25.09		3524	37.35
		3523	27.48		3523	26.91		3523	25.09		3523	37.33
		3522	27.44		3522	26.89		3522	25.08		3522	37.31
		3521	27.4		3521	26.88		3521	25.07		3521	37.29
		3520	27.35		3520	26.86		3520	25.05		3520	37.27
		3519	27.31		3519	26.84		3519	25.04		3519	37.25
		3518	27.27		3518	26.82		3518	25.03		3518	37.23
		3517	27.22		3517	26.79		3517	25.02		3517	37.21
		3516	27.18		3516	26.77		3516	25		3516	37.19
		3515	27.14		3515	26.74		3515	24.99		3515	37.17
		3514	27.1		3514	26.72		3514	24.98		3514	37.15
		3513	27.06		3513	26.69		3513	24.97		3513	37.13
		3512	27.02		3512	26.67		3512	24.95		3512	37.11
		3511	26.98		3511	26.64		3511	24.94		3511	37.09
		3510	26.94		3510	26.62		3510	24.93		3510	37.08
		3509	26.9		3509	26.59		3509	24.91		3509	37.06
		3508	26.86		3508	26.57		3508	24.9		3508	37.05
		3507	26.82		3507	26.54		3507	24.89		3507	37.03
		3506	26.78		3506	26.52		3506	24.87		3506	37.01
		3505	26.74		3505	26.49		3505	24.86		3505	36.99
		3504	26.7		3504	26.47		3504	24.85		3504	36.97
		3503	26.66		3503	26.44		3503	24.84		3503	36.96
		3502	26.62		3502	26.41		3502	24.82		3502	36.94
		3501	26.59		3501	26.39		3501	24.81		3501	36.92
		3500	26.55		3500	26.36		3500	24.8		3500	36.9
		3499	26.51		3499	26.34		3499	24.79		3499	36.88
		3498	26.47		3498	26.31		3498	24.78		3498	36.86
		3497	26.44		3497	26.29		3497	24.77		3497	36.84
		3496	26.4		3496	26.26		3496	24.76		3496	36.82
		3495	26.36		3495	26.24		3495	24.74		3495	36.8
		3494	26.33		3494	26.21		3494	24.73		3494	36.79
		3493	26.29		3493	26.19		3493	24.72		3493	36.77
		3492	26.25		3492	26.16		3492	24.7		3492	36.75
		3491	26.22		3491	26.14		3491	24.69		3491	36.73
		3490	26.18		3490	26.11		3490	24.68		3490	36.72
		3489	26.15		3489	26.09		3489	24.67		3489	36.7
		3488	26.11		3488	26.07		3488	24.66		3488	36.69
		3487	26.08		3487	26.04		3487	24.64		3487	36.67
		3486	26.05		3486	26.02		3486	24.63		3486	36.66
		3485	26.01		3485	26		3485	24.62		3485	36.65
		3484	25.98		3484	25.97		3484	24.61		3484	36.63
		3483	25.95		3483	25.95		3483	24.59		3483	36.62
		3482	25.91		3482	25.93		3482	24.58		3482	36.61
		3481	25.88		3481	25.9		3481	24.57		3481	36.59
		3480	25.84		3480	25.88		3480	24.56		3480	36.58
		3479	25.81		3479	25.86		3479	24.54		3479	36.57
		3478	25.77		3478	25.84		3478	24.53		3478	36.56
		3477	25.74		3477	25.82		3477	24.52		3477	36.54
		3476	25.71		3476	25.8		3476	24.51		3476	36.53
		3475	25.68		3475	25.77		3475	24.5		3475	36.52
		3474	25.64		3474	25.75		3474	24.49		3474	36.51
		3473	25.61		3473	25.73		3473	24.48		3473	36.5
		3472	25.58		3472	25.71		3472	24.47		3472	36.49
		3471	25.54		3471	25.69		3471	24.45		3471	36.48
		3470	25.51		3470	25.67		3470	24.44		3470	36.47
		3469	25.48		3469	25.65		3469	24.43		3469	36.46
		3468	25.45		3468	25.63		3468	24.42		3468	36.45
		3467	25.42		3467	25.61		3467	24.41		3467	36.44
		3466	25.39		3466	25.6		3466	24.4		3466	36.44
		3465	25.36		3465	25.58		3465	24.39		3465	36.43
		3464	25.33		3464	25.56		3464	24.38		3464	36.42
		3463	25.3		3463	25.55		3463	24.37		3463	36.42
		3462	25.27		3462	25.53		3462	24.36		3462	36.41
		3461	25.24		3461	25.51		3461	24.35		3461	36.4
		3460	25.21		3460	25.5		3460	24.34		3460	36.4
		3459	25.19		3459	25.48		3459	24.33		3459	36.39
		3458	25.16		3458	25.47		3458	24.31		3458	36.38
		3457	25.13		3457	25.45		3457	24.3		3457	36.38
		3456	25.1		3456	25.44		3456	24.29		3456	36.37
		3455	25.07		3455	25.42		3455	24.28		3455	36.36
		3454	25.05		3454	25.41		3454	24.27		3454	36.36
		3453	25.02		3453	25.4		3453	24.26		3453	36.36
		3452	24.99		3452	25.38		3452	24.25		3452	36.35
		3451	24.97		3451	25.37		3451	24.24		3451	36.35
		3450	24.94		3450	25.36		3450	24.23		3450	36.35
		3449	24.92		3449	25.35		3449	24.23		3449	36.34
		3448	24.89		3448	25.34		3448	24.22		3448	36.34
		3447	24.87		3447	25.33		3447	24.21		3447	36.34
		3446	24.85		3446	25.33		3446	24.2		3446	36.34
		3445	24.82		3445	25.32		3445	24.2		3445	36.34
		3444	24.8		3444	25.31		3444	24.19		3444	36.34
		3443	24.78		3443	25.3		3443	24.18		3443	36.33
		3442	24.75		3442	25.29		3442	24.18		3442	36.33
		3441	24.73		3441	25.29		3441	24.17		3441	36.33
		3440	24.71		3440	25.28		3440	24.16		3440	36.32
		3439	24.69		3439	25.27		3439	24.16		3439	36.32
		3438	24.67		3438	25.27		3438	24.15		3438	36.32
		3437	24.65		3437	25.26		3437	24.15		3437	36.31
		3436	24.63		3436	25.26		3436	24.14		3436	36.31
		3435	24.61		3435	25.26		3435	24.14		3435	36.31
		3434	24.6		3434	25.26		3434	24.13		3434	36.31
		3433	24.58		3433	25.26		3433	24.13		3433	36.31
		3432	24.57		3432	25.26		3432	24.13		3432	36.31
		3431	24.55		3431	25.26		3431	24.12		3431	36.31
		3430	24.54		3430	25.26		3430	24.12		3430	36.31
		3429	24.53		3429	25.26		3429	24.12		3429	36.31
		3428	24.52		3428	25.26		3428	24.11		3428	36.31
		3427	24.5		3427	25.27		3427	24.11		3427	36.31
		3426	24.49		3426	25.27		3426	24.11		3426	36.31
		3425	24.48		3425	25.28		3425	24.11		3425	36.31
		3424	24.47		3424	25.28		3424	24.11		3424	36.32
		3423	24.46		3423	25.29		3423	24.11		3423	36.32
		3422	24.45		3422	25.29		3422	24.11		3422	36.32
		3421	24.44		3421	25.3		3421	24.1		3421	36.33
		3420	24.43		3420	25.31		3420	24.1		3420	36.33
		3419	24.43		3419	25.32		3419	24.1		3419	36.34
		3418	24.42		3418	25.33		3418	24.1		3418	36.35
		3417	24.41		3417	25.33		3417	24.1		3417	36.36
		3416	24.4		3416	25.34		3416	24.1		3416	36.37
		3415	24.39		3415	25.35		3415	24.1		3415	36.38
		3414	24.38		3414	25.36		3414	24.1		3414	36.39
		3413	24.38		3413	25.38		3413	24.1		3413	36.4
		3412	24.37		3412	25.39		3412	24.1		3412	36.42
		3411	24.37		3411	25.4		3411	24.1		3411	36.43
		3410	24.36		3410	25.42		3410	24.1		3410	36.45
		3409	24.36		3409	25.43		3409	24.11		3409	36.46
		3408	24.35		3408	25.45		3408	24.11		3408	36.48
		3407	24.35		3407	25.46		3407	24.11		3407	36.5
		3406	24.34		3406	25.48		3406	24.11		3406	36.52
		3405	24.34		3405	25.49		3405	24.11		3405	36.54
		3404	24.33		3404	25.51		3404	24.11		3404	36.56
		3403	24.32		3403	25.53		3403	24.11		3403	36.58
		3402	24.32		3402	25.55		3402	24.11		3402	36.6
		3401	24.31		3401	25.57		3401	24.11		3401	36.62
		3400	24.31		3400	25.59		3400	24.12		3400	36.64
		3399	24.31		3399	25.61		3399	24.12		3399	36.67
		3398	24.31		3398	25.64		3398	24.12		3398	36.69
		3397	24.31		3397	25.66		3397	24.12		3397	36.71
		3396	24.31		3396	25.68		3396	24.12		3396	36.74
		3395	24.3		3395	25.71		3395	24.13		3395	36.76
		3394	24.3		3394	25.73		3394	24.13		3394	36.78
		3393	24.3		3393	25.75		3393	24.13		3393	36.8
		3392	24.29		3392	25.78		3392	24.14		3392	36.82
		3391	24.29		3391	25.81		3391	24.14		3391	36.85
		3390	24.29		3390	25.83		3390	24.15		3390	36.87
		3389	24.3		3389	25.86		3389	24.15		3389	36.89
		3388	24.3		3388	25.89		3388	24.15		3388	36.91
		3387	24.3		3387	25.92		3387	24.16		3387	36.94
		3386	24.3		3386	25.95		3386	24.16		3386	36.96
		3385	24.3		3385	25.98		3385	24.16		3385	36.98
		3384	24.3		3384	26.01		3384	24.17		3384	37.01
		3383	24.31		3383	26.05		3383	24.17		3383	37.03
		3382	24.31		3382	26.08		3382	24.18		3382	37.06
		3381	24.31		3381	26.11		3381	24.18		3381	37.08
		3380	24.31		3380	26.15		3380	24.19		3380	37.11
		3379	24.32		3379	26.18		3379	24.19		3379	37.14
		3378	24.32		3378	26.22		3378	24.2		3378	37.17
		3377	24.33		3377	26.26		3377	24.2		3377	37.19
		3376	24.33		3376	26.3		3376	24.21		3376	37.22
		3375	24.34		3375	26.33		3375	24.22		3375	37.25
		3374	24.34		3374	26.37		3374	24.22		3374	37.28
		3373	24.35		3373	26.41		3373	24.23		3373	37.31
		3372	24.35		3372	26.45		3372	24.24		3372	37.34
		3371	24.36		3371	26.5		3371	24.25		3371	37.37
		3370	24.36		3370	26.54		3370	24.26		3370	37.4
		3369	24.37		3369	26.59		3369	24.26		3369	37.44
		3368	24.38		3368	26.63		3368	24.27		3368	37.47
		3367	24.39		3367	26.68		3367	24.28		3367	37.5
		3366	24.4		3366	26.73		3366	24.28		3366	37.53
		3365	24.41		3365	26.77		3365	24.29		3365	37.57
		3364	24.42		3364	26.82		3364	24.3		3364	37.6
		3363	24.42		3363	26.87		3363	24.3		3363	37.63
		3362	24.43		3362	26.92		3362	24.31		3362	37.66
		3361	24.44		3361	26.97		3361	24.32		3361	37.7
		3360	24.44		3360	27.01		3360	24.33		3360	37.73
		3359	24.45		3359	27.06		3359	24.33		3359	37.76
		3358	24.45		3358	27.11		3358	24.34		3358	37.79
		3357	24.45		3357	27.16		3357	24.34		3357	37.82
		3356	24.46		3356	27.21		3356	24.34		3356	37.85
		3355	24.46		3355	27.26		3355	24.35		3355	37.88
		3354	24.46		3354	27.31		3354	24.35		3354	37.91
		3353	24.46		3353	27.36		3353	24.35		3353	37.94
		3352	24.46		3352	27.42		3352	24.35		3352	37.97
		3351	24.46		3351	27.47		3351	24.36		3351	38
		3350	24.46		3350	27.52		3350	24.36		3350	38.03
		3349	24.46		3349	27.57		3349	24.36		3349	38.06
		3348	24.46		3348	27.63		3348	24.36		3348	38.09
		3347	24.46		3347	27.68		3347	24.36		3347	38.11
		3346	24.46		3346	27.73		3346	24.36		3346	38.14
		3345	24.45		3345	27.78		3345	24.36		3345	38.17
		3344	24.45		3344	27.83		3344	24.35		3344	38.19
		3343	24.44		3343	27.89		3343	24.35		3343	38.22
		3342	24.44		3342	27.94		3342	24.35		3342	38.24
		3341	24.43		3341	28		3341	24.35		3341	38.27
		3340	24.42		3340	28.05		3340	24.34		3340	38.29
		3339	24.42		3339	28.1		3339	24.34		3339	38.32
		3338	24.41		3338	28.16		3338	24.34		3338	38.34
		3337	24.4		3337	28.21		3337	24.33		3337	38.36
		3336	24.39		3336	28.26		3336	24.33		3336	38.38
		3335	24.38		3335	28.31		3335	24.32		3335	38.4
		3334	24.37		3334	28.36		3334	24.31		3334	38.42
		3333	24.36		3333	28.42		3333	24.3		3333	38.44
		3332	24.34		3332	28.47		3332	24.29		3332	38.45
		3331	24.33		3331	28.52		3331	24.28		3331	38.47
		3330	24.31		3330	28.57		3330	24.27		3330	38.49
		3329	24.3		3329	28.62		3329	24.26		3329	38.5
		3328	24.28		3328	28.67		3328	24.25		3328	38.52
		3327	24.27		3327	28.72		3327	24.23		3327	38.53
		3326	24.25		3326	28.77		3326	24.22		3326	38.55
		3325	24.23		3325	28.82		3325	24.2		3325	38.56
		3324	24.21		3324	28.87		3324	24.19		3324	38.57
		3323	24.19		3323	28.92		3323	24.17		3323	38.58
		3322	24.17		3322	28.96		3322	24.16		3322	38.59
		3321	24.15		3321	29.01		3321	24.14		3321	38.59
		3320	24.13		3320	29.06		3320	24.12		3320	38.6
		3319	24.1		3319	29.1		3319	24.1		3319	38.6
		3318	24.08		3318	29.15		3318	24.08		3318	38.61
		3317	24.05		3317	29.19		3317	24.06		3317	38.61
		3316	24.03		3316	29.23		3316	24.03		3316	38.62
		3315	24		3315	29.27		3315	24.01		3315	38.62
		3314	23.97		3314	29.31		3314	23.98		3314	38.62
		3313	23.94		3313	29.35		3313	23.96		3313	38.62
		3312	23.91		3312	29.39		3312	23.93		3312	38.62
		3311	23.88		3311	29.43		3311	23.9		3311	38.61
		3310	23.85		3310	29.47		3310	23.87		3310	38.61
		3309	23.81		3309	29.51		3309	23.84		3309	38.6
		3308	23.78		3308	29.54		3308	23.81		3308	38.6
		3307	23.74		3307	29.58		3307	23.78		3307	38.59
		3306	23.71		3306	29.61		3306	23.75		3306	38.58
		3305	23.67		3305	29.64		3305	23.72		3305	38.57
		3304	23.64		3304	29.67		3304	23.68		3304	38.56
		3303	23.6		3303	29.7		3303	23.65		3303	38.54
		3302	23.56		3302	29.73		3302	23.61		3302	38.52
		3301	23.53		3301	29.76		3301	23.58		3301	38.51
		3300	23.49		3300	29.78		3300	23.54		3300	38.49
		3299	23.44		3299	29.81		3299	23.5		3299	38.47
		3298	23.4		3298	29.83		3298	23.45		3298	38.45
		3297	23.36		3297	29.86		3297	23.41		3297	38.43
		3296	23.32		3296	29.88		3296	23.36		3296	38.41
		3295	23.27		3295	29.9		3295	23.32		3295	38.39
		3294	23.23		3294	29.92		3294	23.28		3294	38.36
		3293	23.18		3293	29.94		3293	23.23		3293	38.34
		3292	23.13		3292	29.95		3292	23.18		3292	38.31
		3291	23.09		3291	29.97		3291	23.14		3291	38.28
		3290	23.04		3290	29.98		3290	23.09		3290	38.25
		3289	22.99		3289	30		3289	23.04		3289	38.22
		3288	22.94		3288	30.01		3288	22.99		3288	38.19
		3287	22.9		3287	30.02		3287	22.94		3287	38.15
		3286	22.85		3286	30.03		3286	22.89		3286	38.12
		3285	22.8		3285	30.04		3285	22.84		3285	38.09
		3284	22.75		3284	30.05		3284	22.79		3284	38.05
		3283	22.7		3283	30.05		3283	22.74		3283	38.01
		3282	22.64		3282	30.06		3282	22.68		3282	37.98
		3281	22.59		3281	30.07		3281	22.63		3281	37.94
		3280	22.54		3280	30.07		3280	22.58		3280	37.9
		3279	22.49		3279	30.07		3279	22.52		3279	37.86
		3278	22.43		3278	30.08		3278	22.47		3278	37.83
		3277	22.38		3277	30.08		3277	22.42		3277	37.79
		3276	22.33		3276	30.09		3276	22.36		3276	37.75
		3275	22.27		3275	30.09		3275	22.3		3275	37.71
		3274	22.22		3274	30.09		3274	22.24		3274	37.67
		3273	22.16		3273	30.09		3273	22.19		3273	37.62
		3272	22.1		3272	30.08		3272	22.13		3272	37.58
		3271	22.05		3271	30.08		3271	22.07		3271	37.54
		3270	21.99		3270	30.08		3270	22.01		3270	37.49
		3269	21.94		3269	30.08		3269	21.95		3269	37.45
		3268	21.88		3268	30.07		3268	21.9		3268	37.4
		3267	21.83		3267	30.07		3267	21.84		3267	37.35
		3266	21.77		3266	30.06		3266	21.78		3266	37.3
		3265	21.72		3265	30.06		3265	21.72		3265	37.26
		3264	21.66		3264	30.05		3264	21.66		3264	37.21
		3263	21.6		3263	30.04		3263	21.6		3263	37.16
		3262	21.54		3262	30.04		3262	21.54		3262	37.11
		3261	21.49		3261	30.03		3261	21.48		3261	37.06
		3260	21.43		3260	30.02		3260	21.42		3260	37.01
		3259	21.37		3259	30.02		3259	21.35		3259	36.96
		3258	21.31		3258	30.01		3258	21.29		3258	36.91
		3257	21.25		3257	30		3257	21.23		3257	36.86
		3256	21.19		3256	29.99		3256	21.17		3256	36.81
		3255	21.14		3255	29.99		3255	21.1		3255	36.76
		3254	21.08		3254	29.98		3254	21.04		3254	36.71
		3253	21.02		3253	29.97		3253	20.97		3253	36.66
		3252	20.96		3252	29.96		3252	20.91		3252	36.6
		3251	20.9		3251	29.95		3251	20.85		3251	36.55
		3250	20.84		3250	29.95		3250	20.78		3250	36.5
		3249	20.78		3249	29.94		3249	20.72		3249	36.45
		3248	20.72		3248	29.93		3248	20.65		3248	36.4
		3247	20.66		3247	29.92		3247	20.59		3247	36.34
		3246	20.6		3246	29.92		3246	20.52		3246	36.29
		3245	20.54		3245	29.91		3245	20.46		3245	36.23
		3244	20.48		3244	29.9		3244	20.39		3244	36.18
		3243	20.42		3243	29.9		3243	20.33		3243	36.12
		3242	20.36		3242	29.89		3242	20.26		3242	36.07
		3241	20.3		3241	29.88		3241	20.2		3241	36.02
		3240	20.24		3240	29.88		3240	20.14		3240	35.96
		3239	20.19		3239	29.87		3239	20.07		3239	35.91
		3238	20.13		3238	29.87		3238	20.01		3238	35.86
		3237	20.07		3237	29.86		3237	19.95		3237	35.81
		3236	20.01		3236	29.86		3236	19.88		3236	35.76
		3235	19.95		3235	29.86		3235	19.82		3235	35.71
		3234	19.89		3234	29.86		3234	19.75		3234	35.66
		3233	19.83		3233	29.86		3233	19.69		3233	35.61
		3232	19.78		3232	29.86		3232	19.63		3232	35.56
		3231	19.73		3231	29.86		3231	19.57		3231	35.51
		3230	19.67		3230	29.86		3230	19.51		3230	35.47
		3229	19.62		3229	29.86		3229	19.46		3229	35.42
		3228	19.56		3228	29.86		3228	19.4		3228	35.37
		3227	19.51		3227	29.87		3227	19.34		3227	35.33
		3226	19.46		3226	29.87		3226	19.28		3226	35.29
		3225	19.41		3225	29.88		3225	19.22		3225	35.24
		3224	19.36		3224	29.88		3224	19.16		3224	35.2
		3223	19.3		3223	29.89		3223	19.11		3223	35.16
		3222	19.25		3222	29.9		3222	19.05		3222	35.12
		3221	19.2		3221	29.9		3221	19		3221	35.08
		3220	19.16		3220	29.91		3220	18.94		3220	35.04
		3219	19.11		3219	29.92		3219	18.89		3219	35
		3218	19.06		3218	29.94		3218	18.83		3218	34.96
		3217	19.01		3217	29.95		3217	18.78		3217	34.92
		3216	18.97		3216	29.96		3216	18.73		3216	34.88
		3215	18.92		3215	29.97		3215	18.68		3215	34.84
		3214	18.87		3214	29.99		3214	18.63		3214	34.8
		3213	18.83		3213	30		3213	18.58		3213	34.76
		3212	18.78		3212	30.01		3212	18.53		3212	34.72
		3211	18.74		3211	30.03		3211	18.48		3211	34.69
		3210	18.7		3210	30.05		3210	18.43		3210	34.65
		3209	18.66		3209	30.06		3209	18.38		3209	34.61
		3208	18.61		3208	30.08		3208	18.33		3208	34.58
		3207	18.57		3207	30.1		3207	18.28		3207	34.54
		3206	18.53		3206	30.11		3206	18.24		3206	34.51
		3205	18.49		3205	30.13		3205	18.19		3205	34.47
		3204	18.45		3204	30.15		3204	18.14		3204	34.44
		3203	18.41		3203	30.17		3203	18.1		3203	34.41
		3202	18.37		3202	30.19		3202	18.05		3202	34.37
		3201	18.34		3201	30.21		3201	18.01		3201	34.34
		3200	18.3		3200	30.23		3200	17.97		3200	34.31
		3199	18.26		3199	30.26		3199	17.92		3199	34.27
		3198	18.23		3198	30.28		3198	17.88		3198	34.24
		3197	18.19		3197	30.3		3197	17.84		3197	34.21
		3196	18.15		3196	30.32		3196	17.8		3196	34.18
		3195	18.12		3195	30.35		3195	17.76		3195	34.15
		3194	18.08		3194	30.37		3194	17.72		3194	34.12
		3193	18.05		3193	30.39		3193	17.67		3193	34.09
		3192	18.01		3192	30.42		3192	17.63		3192	34.06
		3191	17.98		3191	30.44		3191	17.59		3191	34.03
		3190	17.95		3190	30.47		3190	17.55		3190	34
		3189	17.91		3189	30.49		3189	17.51		3189	33.97
		3188	17.88		3188	30.52		3188	17.47		3188	33.94
		3187	17.85		3187	30.54		3187	17.43		3187	33.91
		3186	17.82		3186	30.57		3186	17.39		3186	33.88
		3185	17.79		3185	30.6		3185	17.35		3185	33.86
		3184	17.76		3184	30.62		3184	17.32		3184	33.83
		3183	17.73		3183	30.65		3183	17.29		3183	33.8
		3182	17.7		3182	30.68		3182	17.25		3182	33.78
		3181	17.67		3181	30.71		3181	17.22		3181	33.75
		3180	17.65		3180	30.73		3180	17.18		3180	33.73
		3179	17.62		3179	30.76		3179	17.15		3179	33.7
		3178	17.6		3178	30.79		3178	17.12		3178	33.68
		3177	17.57		3177	30.82		3177	17.09		3177	33.66
		3176	17.55		3176	30.85		3176	17.06		3176	33.63
		3175	17.52		3175	30.89		3175	17.03		3175	33.61
		3174	17.5		3174	30.92		3174	17		3174	33.59
		3173	17.48		3173	30.95		3173	16.97		3173	33.57
		3172	17.46		3172	30.98		3172	16.94		3172	33.55
		3171	17.44		3171	31.02		3171	16.91		3171	33.53
		3170	17.42		3170	31.05		3170	16.88		3170	33.52
		3169	17.4		3169	31.09		3169	16.86		3169	33.5
		3168	17.38		3168	31.12		3168	16.83		3168	33.49
		3167	17.36		3167	31.16		3167	16.81		3167	33.47
		3166	17.35		3166	31.19		3166	16.78		3166	33.46
		3165	17.33		3165	31.23		3165	16.76		3165	33.44
		3164	17.32		3164	31.27		3164	16.74		3164	33.43
		3163	17.3		3163	31.31		3163	16.72		3163	33.42
		3162	17.29		3162	31.35		3162	16.7		3162	33.41
		3161	17.28		3161	31.38		3161	16.69		3161	33.4
		3160	17.27		3160	31.42		3160	16.67		3160	33.39
		3159	17.26		3159	31.46		3159	16.65		3159	33.38
		3158	17.24		3158	31.5		3158	16.63		3158	33.37
		3157	17.23		3157	31.54		3157	16.61		3157	33.36
		3156	17.22		3156	31.58		3156	16.59		3156	33.36
		3155	17.21		3155	31.62		3155	16.58		3155	33.35
		3154	17.2		3154	31.67		3154	16.56		3154	33.34
		3153	17.19		3153	31.71		3153	16.55		3153	33.33
		3152	17.18		3152	31.75		3152	16.54		3152	33.33
		3151	17.17		3151	31.79		3151	16.52		3151	33.32
		3150	17.16		3150	31.83		3150	16.51		3150	33.32
		3149	17.15		3149	31.87		3149	16.5		3149	33.31
		3148	17.15		3148	31.92		3148	16.48		3148	33.31
		3147	17.14		3147	31.96		3147	16.47		3147	33.3
		3146	17.13		3146	32		3146	16.45		3146	33.29
		3145	17.12		3145	32.04		3145	16.44		3145	33.29
		3144	17.11		3144	32.08		3144	16.42		3144	33.28
		3143	17.1		3143	32.12		3143	16.41		3143	33.28
		3142	17.09		3142	32.16		3142	16.4		3142	33.27
		3141	17.09		3141	32.2		3141	16.38		3141	33.27
		3140	17.08		3140	32.24		3140	16.37		3140	33.27
		3139	17.07		3139	32.29		3139	16.36		3139	33.26
		3138	17.07		3138	32.33		3138	16.36		3138	33.26
		3137	17.06		3137	32.37		3137	16.35		3137	33.26
		3136	17.06		3136	32.42		3136	16.34		3136	33.26
		3135	17.06		3135	32.46		3135	16.33		3135	33.26
		3134	17.05		3134	32.51		3134	16.33		3134	33.26
		3133	17.05		3133	32.55		3133	16.32		3133	33.27
		3132	17.05		3132	32.6		3132	16.32		3132	33.27
		3131	17.06		3131	32.65		3131	16.32		3131	33.28
		3130	17.06		3130	32.7		3130	16.32		3130	33.29
		3129	17.07		3129	32.76		3129	16.32		3129	33.3
		3128	17.08		3128	32.82		3128	16.33		3128	33.32
		3127	17.09		3127	32.88		3127	16.34		3127	33.33
		3126	17.11		3126	32.94		3126	16.35		3126	33.35
		3125	17.13		3125	33		3125	16.37		3125	33.38
		3124	17.15		3124	33.07		3124	16.39		3124	33.41
		3123	17.17		3123	33.15		3123	16.41		3123	33.44
		3122	17.2		3122	33.22		3122	16.44		3122	33.48
		3121	17.24		3121	33.3		3121	16.47		3121	33.52
		3120	17.27		3120	33.39		3120	16.5		3120	33.56
		3119	17.32		3119	33.48		3119	16.54		3119	33.62
		3118	17.37		3118	33.58		3118	16.59		3118	33.67
		3117	17.43		3117	33.68		3117	16.64		3117	33.74
		3116	17.49		3116	33.79		3116	16.7		3116	33.81
		3115	17.56		3115	33.9		3115	16.76		3115	33.88
		3114	17.64		3114	34.02		3114	16.83		3114	33.96
		3113	17.72		3113	34.14		3113	16.91		3113	34.05
		3112	17.81		3112	34.27		3112	16.99		3112	34.14
		3111	17.9		3111	34.4		3111	17.07		3111	34.24
		3110	17.99		3110	34.54		3110	17.17		3110	34.34
		3109	18.1		3109	34.69		3109	17.26		3109	34.45
		3108	18.21		3108	34.83		3108	17.37		3108	34.57
		3107	18.32		3107	34.99		3107	17.47		3107	34.69
		3106	18.44		3106	35.15		3106	17.59		3106	34.81
		3105	18.56		3105	35.31		3105	17.7		3105	34.94
		3104	18.69		3104	35.48		3104	17.82		3104	35.08
		3103	18.83		3103	35.65		3103	17.95		3103	35.22
		3102	18.96		3102	35.82		3102	18.08		3102	35.36
		3101	19.1		3101	36		3101	18.21		3101	35.51
		3100	19.25		3100	36.18		3100	18.35		3100	35.66
		3099	19.4		3099	36.37		3099	18.49		3099	35.81
		3098	19.55		3098	36.55		3098	18.63		3098	35.96
		3097	19.7		3097	36.74		3097	18.78		3097	36.12
		3096	19.86		3096	36.93		3096	18.92		3096	36.28
		3095	20.01		3095	37.12		3095	19.07		3095	36.44
		3094	20.17		3094	37.31		3094	19.23		3094	36.6
		3093	20.33		3093	37.51		3093	19.38		3093	36.76
		3092	20.49		3092	37.7		3092	19.53		3092	36.92
		3091	20.66		3091	37.89		3091	19.69		3091	37.08
		3090	20.82		3090	38.08		3090	19.84		3090	37.25
		3089	20.98		3089	38.28		3089	19.99		3089	37.41
		3088	21.14		3088	38.47		3088	20.15		3088	37.57
		3087	21.31		3087	38.66		3087	20.3		3087	37.73
		3086	21.47		3086	38.85		3086	20.45		3086	37.89
		3085	21.63		3085	39.04		3085	20.6		3085	38.05
		3084	21.79		3084	39.23		3084	20.74		3084	38.2
		3083	21.95		3083	39.41		3083	20.89		3083	38.36
		3082	22.11		3082	39.6		3082	21.04		3082	38.51
		3081	22.26		3081	39.78		3081	21.18		3081	38.66
		3080	22.42		3080	39.96		3080	21.33		3080	38.81
		3079	22.57		3079	40.14		3079	21.47		3079	38.96
		3078	22.72		3078	40.31		3078	21.61		3078	39.1
		3077	22.87		3077	40.48		3077	21.75		3077	39.24
		3076	23.02		3076	40.65		3076	21.89		3076	39.38
		3075	23.17		3075	40.82		3075	22.02		3075	39.51
		3074	23.31		3074	40.98		3074	22.15		3074	39.65
		3073	23.45		3073	41.15		3073	22.28		3073	39.78
		3072	23.59		3072	41.3		3072	22.4		3072	39.9
		3071	23.72		3071	41.46		3071	22.53		3071	40.03
		3070	23.86		3070	41.61		3070	22.65		3070	40.15
		3069	23.98		3069	41.76		3069	22.76		3069	40.27
		3068	24.11		3068	41.91		3068	22.88		3068	40.38
		3067	24.23		3067	42.06		3067	22.99		3067	40.5
		3066	24.36		3066	42.2		3066	23.1		3066	40.61
		3065	24.48		3065	42.34		3065	23.2		3065	40.71
		3064	24.59		3064	42.48		3064	23.31		3064	40.82
		3063	24.7		3063	42.61		3063	23.41		3063	40.92
		3062	24.81		3062	42.74		3062	23.5		3062	41.01
		3061	24.92		3061	42.86		3061	23.6		3061	41.11
		3060	25.03		3060	42.99		3060	23.69		3060	41.2
		3059	25.13		3059	43.11		3059	23.77		3059	41.29
		3058	25.22		3058	43.23		3058	23.86		3058	41.37
		3057	25.32		3057	43.34		3057	23.94		3057	41.45
		3056	25.41		3056	43.45		3056	24.02		3056	41.53
		3055	25.5		3055	43.56		3055	24.1		3055	41.61
		3054	25.58		3054	43.67		3054	24.17		3054	41.68
		3053	25.66		3053	43.77		3053	24.24		3053	41.75
		3052	25.74		3052	43.87		3052	24.3		3052	41.82
		3051	25.82		3051	43.97		3051	24.37		3051	41.89
		3050	25.89		3050	44.06		3050	24.43		3050	41.95
		3049	25.96		3049	44.15		3049	24.48		3049	42.01
		3048	26.03		3048	44.23		3048	24.54		3048	42.06
		3047	26.09		3047	44.32		3047	24.59		3047	42.11
		3046	26.15		3046	44.4		3046	24.64		3046	42.16
		3045	26.21		3045	44.48		3045	24.68		3045	42.21
		3044	26.26		3044	44.55		3044	24.73		3044	42.25
		3043	26.31		3043	44.63		3043	24.77		3043	42.3
		3042	26.36		3042	44.69		3042	24.8		3042	42.33
		3041	26.4		3041	44.76		3041	24.84		3041	42.37
		3040	26.45		3040	44.82		3040	24.87		3040	42.4
		3039	26.49		3039	44.88		3039	24.89		3039	42.43
		3038	26.52		3038	44.94		3038	24.92		3038	42.46
		3037	26.56		3037	45		3037	24.94		3037	42.48
		3036	26.59		3036	45.05		3036	24.96		3036	42.51
		3035	26.62		3035	45.1		3035	24.98		3035	42.53
		3034	26.64		3034	45.15		3034	24.99		3034	42.55
		3033	26.67		3033	45.2		3033	25.01		3033	42.57
		3032	26.69		3032	45.24		3032	25.02		3032	42.58
		3031	26.71		3031	45.28		3031	25.03		3031	42.59
		3030	26.73		3030	45.32		3030	25.04		3030	42.61
		3029	26.75		3029	45.36		3029	25.04		3029	42.62
		3028	26.76		3028	45.4		3028	25.05		3028	42.63
		3027	26.78		3027	45.44		3027	25.06		3027	42.64
		3026	26.79		3026	45.47		3026	25.06		3026	42.64
		3025	26.81		3025	45.51		3025	25.07		3025	42.65
		3024	26.82		3024	45.55		3024	25.07		3024	42.66
		3023	26.84		3023	45.59		3023	25.08		3023	42.67
		3022	26.86		3022	45.63		3022	25.09		3022	42.68
		3021	26.88		3021	45.67		3021	25.1		3021	42.69
		3020	26.9		3020	45.71		3020	25.11		3020	42.7
		3019	26.92		3019	45.75		3019	25.13		3019	42.71
		3018	26.94		3018	45.79		3018	25.15		3018	42.72
		3017	26.97		3017	45.84		3017	25.17		3017	42.74
		3016	27		3016	45.89		3016	25.19		3016	42.76
		3015	27.03		3015	45.95		3015	25.21		3015	42.78
		3014	27.07		3014	46		3014	25.24		3014	42.8
		3013	27.1		3013	46.06		3013	25.27		3013	42.83
		3012	27.14		3012	46.12		3012	25.3		3012	42.86
		3011	27.19		3011	46.18		3011	25.34		3011	42.89
		3010	27.23		3010	46.24		3010	25.38		3010	42.93
		3009	27.28		3009	46.3		3009	25.42		3009	42.97
		3008	27.33		3008	46.37		3008	25.47		3008	43.01
		3007	27.39		3007	46.43		3007	25.51		3007	43.05
		3006	27.44		3006	46.5		3006	25.56		3006	43.1
		3005	27.5		3005	46.57		3005	25.62		3005	43.14
		3004	27.55		3004	46.65		3004	25.67		3004	43.19
		3003	27.61		3003	46.72		3003	25.73		3003	43.25
		3002	27.67		3002	46.8		3002	25.79		3002	43.3
		3001	27.74		3001	46.88		3001	25.85		3001	43.36
		3000	27.8		3000	46.96		3000	25.91		3000	43.41
		2999	27.86		2999	47.05		2999	25.98		2999	43.47
		2998	27.92		2998	47.13		2998	26.05		2998	43.53
		2997	27.99		2997	47.22		2997	26.12		2997	43.6
		2996	28.05		2996	47.3		2996	26.19		2996	43.66
		2995	28.11		2995	47.39		2995	26.26		2995	43.72
		2994	28.16		2994	47.48		2994	26.33		2994	43.79
		2993	28.22		2993	47.57		2993	26.4		2993	43.85
		2992	28.27		2992	47.66		2992	26.47		2992	43.91
		2991	28.31		2991	47.74		2991	26.55		2991	43.98
		2990	28.36		2990	47.83		2990	26.62		2990	44.04
		2989	28.4		2989	47.92		2989	26.69		2989	44.11
		2988	28.43		2988	48.01		2988	26.77		2988	44.17
		2987	28.47		2987	48.1		2987	26.84		2987	44.24
		2986	28.49		2986	48.19		2986	26.91		2986	44.31
		2985	28.52		2985	48.27		2985	26.98		2985	44.37
		2984	28.54		2984	48.36		2984	27.05		2984	44.44
		2983	28.56		2983	48.45		2983	27.12		2983	44.51
		2982	28.59		2982	48.53		2982	27.19		2982	44.57
		2981	28.62		2981	48.62		2981	27.26		2981	44.64
		2980	28.65		2980	48.7		2980	27.33		2980	44.7
		2979	28.7		2979	48.78		2979	27.4		2979	44.76
		2978	28.75		2978	48.87		2978	27.47		2978	44.82
		2977	28.82		2977	48.95		2977	27.54		2977	44.88
		2976	28.91		2976	49.03		2976	27.61		2976	44.94
		2975	29.02		2975	49.1		2975	27.67		2975	45
		2974	29.14		2974	49.18		2974	27.74		2974	45.05
		2973	29.28		2973	49.25		2973	27.8		2973	45.11
		2972	29.43		2972	49.33		2972	27.86		2972	45.16
		2971	29.59		2971	49.4		2971	27.93		2971	45.22
		2970	29.76		2970	49.47		2970	27.99		2970	45.27
		2969	29.93		2969	49.54		2969	28.05		2969	45.32
		2968	30.1		2968	49.61		2968	28.11		2968	45.37
		2967	30.27		2967	49.68		2967	28.16		2967	45.42
		2966	30.43		2966	49.75		2966	28.22		2966	45.46
		2965	30.59		2965	49.82		2965	28.28		2965	45.51
		2964	30.74		2964	49.89		2964	28.34		2964	45.56
		2963	30.88		2963	49.96		2963	28.4		2963	45.61
		2962	31.01		2962	50.04		2962	28.45		2962	45.65
		2961	31.13		2961	50.11		2961	28.51		2961	45.7
		2960	31.24		2960	50.18		2960	28.57		2960	45.75
		2959	31.35		2959	50.25		2959	28.63		2959	45.8
		2958	31.45		2958	50.32		2958	28.68		2958	45.84
		2957	31.55		2957	50.39		2957	28.74		2957	45.89
		2956	31.64		2956	50.46		2956	28.8		2956	45.94
		2955	31.73		2955	50.53		2955	28.86		2955	45.99
		2954	31.82		2954	50.6		2954	28.91		2954	46.04
		2953	31.9		2953	50.67		2953	28.97		2953	46.09
		2952	31.97		2952	50.73		2952	29.03		2952	46.14
		2951	32.04		2951	50.8		2951	29.08		2951	46.19
		2950	32.11		2950	50.86		2950	29.13		2950	46.23
		2949	32.17		2949	50.92		2949	29.18		2949	46.28
		2948	32.22		2948	50.97		2948	29.23		2948	46.32
		2947	32.28		2947	51.03		2947	29.28		2947	46.36
		2946	32.32		2946	51.08		2946	29.32		2946	46.4
		2945	32.37		2945	51.13		2945	29.36		2945	46.44
		2944	32.41		2944	51.18		2944	29.4		2944	46.48
		2943	32.45		2943	51.23		2943	29.43		2943	46.51
		2942	32.49		2942	51.27		2942	29.47		2942	46.54
		2941	32.52		2941	51.31		2941	29.5		2941	46.57
		2940	32.56		2940	51.35		2940	29.53		2940	46.6
		2939	32.59		2939	51.39		2939	29.56		2939	46.62
		2938	32.62		2938	51.43		2938	29.59		2938	46.65
		2937	32.65		2937	51.47		2937	29.62		2937	46.67
		2936	32.68		2936	51.51		2936	29.65		2936	46.69
		2935	32.71		2935	51.55		2935	29.68		2935	46.71
		2934	32.74		2934	51.59		2934	29.7		2934	46.73
		2933	32.77		2933	51.63		2933	29.73		2933	46.74
		2932	32.8		2932	51.67		2932	29.76		2932	46.76
		2931	32.83		2931	51.71		2931	29.78		2931	46.77
		2930	32.86		2930	51.75		2930	29.81		2930	46.78
		2929	32.9		2929	51.79		2929	29.83		2929	46.79
		2928	32.93		2928	51.82		2928	29.86		2928	46.79
		2927	32.97		2927	51.86		2927	29.88		2927	46.79
		2926	33		2926	51.9		2926	29.91		2926	46.79
		2925	33.04		2925	51.94		2925	29.93		2925	46.79
		2924	33.08		2924	51.99		2924	29.96		2924	46.78
		2923	33.11		2923	52.03		2923	29.99		2923	46.78
		2922	33.15		2922	52.08		2922	30.01		2922	46.79
		2921	33.19		2921	52.13		2921	30.04		2921	46.8
		2920	33.23		2920	52.18		2920	30.07		2920	46.81
		2919	33.28		2919	52.23		2919	30.11		2919	46.83
		2918	33.33		2918	52.28		2918	30.15		2918	46.86
		2917	33.39		2917	52.33		2917	30.19		2917	46.91
		2916	33.46		2916	52.38		2916	30.24		2916	46.96
		2915	33.53		2915	52.43		2915	30.3		2915	47.02
		2914	33.61		2914	52.49		2914	30.35		2914	47.08
		2913	33.7		2913	52.54		2913	30.41		2913	47.15
		2912	33.78		2912	52.59		2912	30.47		2912	47.22
		2911	33.85		2911	52.63		2911	30.52		2911	47.28
		2910	33.92		2910	52.67		2910	30.57		2910	47.34
		2909	33.98		2909	52.71		2909	30.61		2909	47.4
		2908	34.03		2908	52.75		2908	30.65		2908	47.45
		2907	34.08		2907	52.79		2907	30.69		2907	47.49
		2906	34.12		2906	52.82		2906	30.72		2906	47.53
		2905	34.16		2905	52.86		2905	30.75		2905	47.56
		2904	34.2		2904	52.89		2904	30.78		2904	47.59
		2903	34.24		2903	52.93		2903	30.81		2903	47.62
		2902	34.29		2902	52.96		2902	30.84		2902	47.65
		2901	34.33		2901	52.99		2901	30.86		2901	47.68
		2900	34.37		2900	53.02		2900	30.89		2900	47.71
		2899	34.42		2899	53.05		2899	30.91		2899	47.74
		2898	34.46		2898	53.08		2898	30.94		2898	47.76
		2897	34.51		2897	53.11		2897	30.96		2897	47.79
		2896	34.55		2896	53.14		2896	30.98		2896	47.81
		2895	34.6		2895	53.16		2895	31		2895	47.83
		2894	34.64		2894	53.19		2894	31.02		2894	47.86
		2893	34.69		2893	53.22		2893	31.05		2893	47.88
		2892	34.73		2892	53.24		2892	31.07		2892	47.9
		2891	34.78		2891	53.27		2891	31.09		2891	47.92
		2890	34.82		2890	53.29		2890	31.11		2890	47.94
		2889	34.86		2889	53.31		2889	31.13		2889	47.96
		2888	34.9		2888	53.34		2888	31.15		2888	47.98
		2887	34.95		2887	53.36		2887	31.16		2887	48
		2886	34.99		2886	53.38		2886	31.18		2886	48.02
		2885	35.02		2885	53.4		2885	31.19		2885	48.04
		2884	35.06		2884	53.42		2884	31.21		2884	48.06
		2883	35.1		2883	53.44		2883	31.22		2883	48.08
		2882	35.14		2882	53.46		2882	31.23		2882	48.09
		2881	35.17		2881	53.48		2881	31.25		2881	48.11
		2880	35.21		2880	53.49		2880	31.26		2880	48.12
		2879	35.25		2879	53.51		2879	31.27		2879	48.14
		2878	35.28		2878	53.53		2878	31.28		2878	48.15
		2877	35.32		2877	53.54		2877	31.29		2877	48.16
		2876	35.36		2876	53.56		2876	31.3		2876	48.18
		2875	35.4		2875	53.57		2875	31.3		2875	48.19
		2874	35.44		2874	53.59		2874	31.31		2874	48.2
		2873	35.49		2873	53.61		2873	31.32		2873	48.21
		2872	35.53		2872	53.62		2872	31.33		2872	48.22
		2871	35.58		2871	53.63		2871	31.34		2871	48.23
		2870	35.62		2870	53.65		2870	31.35		2870	48.24
		2869	35.67		2869	53.66		2869	31.36		2869	48.25
		2868	35.71		2868	53.67		2868	31.37		2868	48.26
		2867	35.75		2867	53.68		2867	31.37		2867	48.27
		2866	35.79		2866	53.69		2866	31.38		2866	48.27
		2865	35.83		2865	53.71		2865	31.38		2865	48.27
		2864	35.86		2864	53.72		2864	31.39		2864	48.27
		2863	35.9		2863	53.73		2863	31.39		2863	48.27
		2862	35.93		2862	53.75		2862	31.4		2862	48.26
		2861	35.95		2861	53.76		2861	31.4		2861	48.26
		2860	35.98		2860	53.78		2860	31.41		2860	48.25
		2859	36		2859	53.79		2859	31.41		2859	48.24
		2858	36.02		2858	53.8		2858	31.41		2858	48.23
		2857	36.04		2857	53.81		2857	31.41		2857	48.22
		2856	36.05		2856	53.82		2856	31.41		2856	48.2
		2855	36.06		2855	53.83		2855	31.4		2855	48.19
		2854	36.06		2854	53.84		2854	31.39		2854	48.17
		2853	36.07		2853	53.85		2853	31.39		2853	48.15
		2852	36.07		2852	53.87		2852	31.39		2852	48.14
		2851	36.09		2851	53.88		2851	31.39		2851	48.14
		2850	36.12		2850	53.9		2850	31.41		2850	48.14
		2849	36.17		2849	53.93		2849	31.43		2849	48.16
		2848	36.23		2848	53.95		2848	31.46		2848	48.19
		2847	36.3		2847	53.98		2847	31.5		2847	48.23
		2846	36.38		2846	54.01		2846	31.53		2846	48.28
		2845	36.46		2845	54.04		2845	31.57		2845	48.33
		2844	36.53		2844	54.07		2844	31.6		2844	48.38
		2843	36.6		2843	54.09		2843	31.63		2843	48.42
		2842	36.66		2842	54.11		2842	31.65		2842	48.45
		2841	36.72		2841	54.13		2841	31.67		2841	48.49
		2840	36.76		2840	54.15		2840	31.69		2840	48.51
		2839	36.81		2839	54.17		2839	31.71		2839	48.53
		2838	36.85		2838	54.18		2838	31.72		2838	48.55
		2837	36.89		2837	54.19		2837	31.73		2837	48.57
		2836	36.93		2836	54.2		2836	31.74		2836	48.58
		2835	36.96		2835	54.21		2835	31.75		2835	48.6
		2834	37		2834	54.22		2834	31.76		2834	48.61
		2833	37.03		2833	54.23		2833	31.77		2833	48.61
		2832	37.07		2832	54.24		2832	31.77		2832	48.62
		2831	37.1		2831	54.25		2831	31.78		2831	48.63
		2830	37.13		2830	54.26		2830	31.79		2830	48.64
		2829	37.16		2829	54.27		2829	31.8		2829	48.64
		2828	37.2		2828	54.27		2828	31.81		2828	48.65
		2827	37.23		2827	54.28		2827	31.81		2827	48.66
		2826	37.26		2826	54.29		2826	31.82		2826	48.66
		2825	37.29		2825	54.29		2825	31.83		2825	48.67
		2824	37.32		2824	54.3		2824	31.84		2824	48.68
		2823	37.35		2823	54.31		2823	31.84		2823	48.68
		2822	37.39		2822	54.31		2822	31.85		2822	48.69
		2821	37.42		2821	54.32		2821	31.86		2821	48.69
		2820	37.45		2820	54.32		2820	31.86		2820	48.69
		2819	37.48		2819	54.33		2819	31.87		2819	48.7
		2818	37.51		2818	54.33		2818	31.88		2818	48.7
		2817	37.54		2817	54.34		2817	31.88		2817	48.71
		2816	37.57		2816	54.34		2816	31.89		2816	48.71
		2815	37.61		2815	54.35		2815	31.89		2815	48.71
		2814	37.64		2814	54.35		2814	31.9		2814	48.72
		2813	37.67		2813	54.36		2813	31.9		2813	48.72
		2812	37.7		2812	54.36		2812	31.91		2812	48.72
		2811	37.74		2811	54.37		2811	31.92		2811	48.73
		2810	37.77		2810	54.37		2810	31.92		2810	48.73
		2809	37.81		2809	54.37		2809	31.93		2809	48.73
		2808	37.84		2808	54.37		2808	31.94		2808	48.74
		2807	37.87		2807	54.38		2807	31.94		2807	48.74
		2806	37.91		2806	54.38		2806	31.95		2806	48.74
		2805	37.94		2805	54.38		2805	31.95		2805	48.74
		2804	37.98		2804	54.38		2804	31.96		2804	48.74
		2803	38.01		2803	54.39		2803	31.96		2803	48.75
		2802	38.05		2802	54.39		2802	31.97		2802	48.75
		2801	38.08		2801	54.39		2801	31.97		2801	48.75
		2800	38.12		2800	54.4		2800	31.98		2800	48.75
		2799	38.15		2799	54.4		2799	31.99		2799	48.76
		2798	38.19		2798	54.4		2798	31.99		2798	48.76
		2797	38.22		2797	54.4		2797	32		2797	48.76
		2796	38.25		2796	54.4		2796	32		2796	48.76
		2795	38.29		2795	54.41		2795	32.01		2795	48.76
		2794	38.32		2794	54.41		2794	32.02		2794	48.77
		2793	38.36		2793	54.41		2793	32.02		2793	48.77
		2792	38.39		2792	54.41		2792	32.03		2792	48.77
		2791	38.43		2791	54.41		2791	32.04		2791	48.77
		2790	38.46		2790	54.42		2790	32.05		2790	48.78
		2789	38.5		2789	54.42		2789	32.05		2789	48.78
		2788	38.53		2788	54.42		2788	32.06		2788	48.78
		2787	38.57		2787	54.42		2787	32.07		2787	48.78
		2786	38.61		2786	54.42		2786	32.07		2786	48.79
		2785	38.64		2785	54.43		2785	32.08		2785	48.79
		2784	38.68		2784	54.43		2784	32.09		2784	48.79
		2783	38.71		2783	54.43		2783	32.1		2783	48.8
		2782	38.75		2782	54.44		2782	32.11		2782	48.8
		2781	38.79		2781	54.44		2781	32.12		2781	48.81
		2780	38.83		2780	54.44		2780	32.13		2780	48.81
		2779	38.87		2779	54.45		2779	32.14		2779	48.82
		2778	38.91		2778	54.45		2778	32.15		2778	48.82
		2777	38.95		2777	54.46		2777	32.17		2777	48.83
		2776	38.99		2776	54.47		2776	32.18		2776	48.84
		2775	39.03		2775	54.47		2775	32.19		2775	48.85
		2774	39.07		2774	54.48		2774	32.21		2774	48.86
		2773	39.11		2773	54.49		2773	32.22		2773	48.86
		2772	39.16		2772	54.49		2772	32.24		2772	48.87
		2771	39.2		2771	54.5		2771	32.25		2771	48.88
		2770	39.25		2770	54.51		2770	32.26		2770	48.89
		2769	39.29		2769	54.51		2769	32.28		2769	48.9
		2768	39.34		2768	54.52		2768	32.3		2768	48.91
		2767	39.38		2767	54.53		2767	32.32		2767	48.92
		2766	39.43		2766	54.54		2766	32.33		2766	48.93
		2765	39.47		2765	54.55		2765	32.35		2765	48.94
		2764	39.52		2764	54.56		2764	32.37		2764	48.95
		2763	39.57		2763	54.57		2763	32.39		2763	48.96
		2762	39.61		2762	54.58		2762	32.41		2762	48.97
		2761	39.66		2761	54.58		2761	32.42		2761	48.98
		2760	39.7		2760	54.59		2760	32.44		2760	49
		2759	39.75		2759	54.6		2759	32.46		2759	49.01
		2758	39.79		2758	54.61		2758	32.47		2758	49.02
		2757	39.84		2757	54.62		2757	32.49		2757	49.03
		2756	39.88		2756	54.62		2756	32.5		2756	49.04
		2755	39.93		2755	54.63		2755	32.52		2755	49.04
		2754	39.97		2754	54.64		2754	32.53		2754	49.05
		2753	40.01		2753	54.64		2753	32.54		2753	49.06
		2752	40.05		2752	54.65		2752	32.56		2752	49.07
		2751	40.09		2751	54.65		2751	32.57		2751	49.08
		2750	40.13		2750	54.66		2750	32.59		2750	49.09
		2749	40.17		2749	54.66		2749	32.6		2749	49.09
		2748	40.21		2748	54.67		2748	32.61		2748	49.1
		2747	40.25		2747	54.67		2747	32.63		2747	49.11
		2746	40.29		2746	54.67		2746	32.64		2746	49.11
		2745	40.33		2745	54.67		2745	32.65		2745	49.12
		2744	40.37		2744	54.67		2744	32.65		2744	49.12
		2743	40.4		2743	54.67		2743	32.66		2743	49.12
		2742	40.44		2742	54.67		2742	32.67		2742	49.13
		2741	40.48		2741	54.68		2741	32.68		2741	49.13
		2740	40.51		2740	54.68		2740	32.69		2740	49.14
		2739	40.55		2739	54.68		2739	32.7		2739	49.14
		2738	40.58		2738	54.68		2738	32.71		2738	49.14
		2737	40.61		2737	54.68		2737	32.71		2737	49.14
		2736	40.65		2736	54.68		2736	32.72		2736	49.15
		2735	40.68		2735	54.68		2735	32.73		2735	49.15
		2734	40.71		2734	54.68		2734	32.73		2734	49.15
		2733	40.75		2733	54.68		2733	32.74		2733	49.16
		2732	40.78		2732	54.68		2732	32.74		2732	49.16
		2731	40.81		2731	54.68		2731	32.75		2731	49.16
		2730	40.85		2730	54.68		2730	32.76		2730	49.16
		2729	40.88		2729	54.68		2729	32.77		2729	49.16
		2728	40.91		2728	54.68		2728	32.77		2728	49.17
		2727	40.94		2727	54.67		2727	32.78		2727	49.17
		2726	40.97		2726	54.67		2726	32.78		2726	49.17
		2725	41.01		2725	54.68		2725	32.79		2725	49.17
		2724	41.04		2724	54.68		2724	32.79		2724	49.17
		2723	41.07		2723	54.68		2723	32.8		2723	49.17
		2722	41.1		2722	54.68		2722	32.8		2722	49.18
		2721	41.14		2721	54.68		2721	32.81		2721	49.18
		2720	41.17		2720	54.67		2720	32.81		2720	49.18
		2719	41.2		2719	54.67		2719	32.82		2719	49.18
		2718	41.23		2718	54.67		2718	32.83		2718	49.18
		2717	41.26		2717	54.67		2717	32.83		2717	49.18
		2716	41.29		2716	54.68		2716	32.84		2716	49.18
		2715	41.33		2715	54.68		2715	32.84		2715	49.18
		2714	41.36		2714	54.68		2714	32.85		2714	49.18
		2713	41.39		2713	54.68		2713	32.85		2713	49.19
		2712	41.42		2712	54.68		2712	32.86		2712	49.19
		2711	41.45		2711	54.67		2711	32.86		2711	49.19
		2710	41.48		2710	54.67		2710	32.87		2710	49.19
		2709	41.51		2709	54.67		2709	32.87		2709	49.19
		2708	41.54		2708	54.68		2708	32.88		2708	49.19
		2707	41.56		2707	54.68		2707	32.88		2707	49.19
		2706	41.59		2706	54.68		2706	32.88		2706	49.19
		2705	41.62		2705	54.68		2705	32.89		2705	49.19
		2704	41.65		2704	54.67		2704	32.89		2704	49.19
		2703	41.68		2703	54.67		2703	32.9		2703	49.19
		2702	41.71		2702	54.67		2702	32.9		2702	49.19
		2701	41.74		2701	54.67		2701	32.91		2701	49.19
		2700	41.77		2700	54.68		2700	32.91		2700	49.19
		2699	41.8		2699	54.68		2699	32.92		2699	49.19
		2698	41.83		2698	54.68		2698	32.92		2698	49.19
		2697	41.85		2697	54.68		2697	32.93		2697	49.19
		2696	41.88		2696	54.68		2696	32.93		2696	49.19
		2695	41.91		2695	54.67		2695	32.94		2695	49.19
		2694	41.94		2694	54.67		2694	32.94		2694	49.19
		2693	41.97		2693	54.67		2693	32.94		2693	49.19
		2692	41.99		2692	54.68		2692	32.95		2692	49.19
		2691	42.02		2691	54.68		2691	32.95		2691	49.19
		2690	42.05		2690	54.68		2690	32.95		2690	49.19
		2689	42.07		2689	54.68		2689	32.96		2689	49.19
		2688	42.1		2688	54.68		2688	32.96		2688	49.19
		2687	42.12		2687	54.68		2687	32.97		2687	49.19
		2686	42.15		2686	54.67		2686	32.97		2686	49.19
		2685	42.17		2685	54.67		2685	32.97		2685	49.18
		2684	42.2		2684	54.68		2684	32.97		2684	49.18
		2683	42.22		2683	54.68		2683	32.97		2683	49.18
		2682	42.25		2682	54.68		2682	32.98		2682	49.18
		2681	42.27		2681	54.68		2681	32.98		2681	49.18
		2680	42.3		2680	54.68		2680	32.98		2680	49.18
		2679	42.32		2679	54.68		2679	32.98		2679	49.18
		2678	42.34		2678	54.68		2678	32.99		2678	49.18
		2677	42.37		2677	54.68		2677	32.99		2677	49.18
		2676	42.39		2676	54.68		2676	32.99		2676	49.18
		2675	42.41		2675	54.68		2675	33		2675	49.17
		2674	42.43		2674	54.68		2674	33		2674	49.17
		2673	42.45		2673	54.68		2673	33		2673	49.17
		2672	42.48		2672	54.68		2672	33		2672	49.17
		2671	42.5		2671	54.68		2671	33		2671	49.17
		2670	42.52		2670	54.67		2670	33		2670	49.16
		2669	42.54		2669	54.67		2669	33.01		2669	49.16
		2668	42.56		2668	54.67		2668	33.01		2668	49.16
		2667	42.58		2667	54.68		2667	33.01		2667	49.16
		2666	42.6		2666	54.68		2666	33.01		2666	49.16
		2665	42.62		2665	54.68		2665	33.02		2665	49.16
		2664	42.64		2664	54.68		2664	33.02		2664	49.15
		2663	42.66		2663	54.68		2663	33.02		2663	49.15
		2662	42.68		2662	54.68		2662	33.02		2662	49.15
		2661	42.7		2661	54.68		2661	33.02		2661	49.15
		2660	42.72		2660	54.68		2660	33.03		2660	49.15
		2659	42.74		2659	54.68		2659	33.03		2659	49.14
		2658	42.76		2658	54.68		2658	33.03		2658	49.14
		2657	42.77		2657	54.68		2657	33.03		2657	49.14
		2656	42.79		2656	54.68		2656	33.03		2656	49.14
		2655	42.81		2655	54.68		2655	33.03		2655	49.13
		2654	42.83		2654	54.68		2654	33.03		2654	49.13
		2653	42.84		2653	54.68		2653	33.04		2653	49.13
		2652	42.86		2652	54.68		2652	33.04		2652	49.13
		2651	42.88		2651	54.68		2651	33.04		2651	49.13
		2650	42.9		2650	54.68		2650	33.04		2650	49.12
		2649	42.91		2649	54.68		2649	33.04		2649	49.12
		2648	42.93		2648	54.68		2648	33.05		2648	49.12
		2647	42.94		2647	54.68		2647	33.05		2647	49.12
		2646	42.96		2646	54.68		2646	33.05		2646	49.11
		2645	42.97		2645	54.68		2645	33.05		2645	49.11
		2644	42.99		2644	54.68		2644	33.05		2644	49.11
		2643	43		2643	54.68		2643	33.05		2643	49.11
		2642	43.02		2642	54.68		2642	33.05		2642	49.1
		2641	43.03		2641	54.68		2641	33.05		2641	49.1
		2640	43.05		2640	54.68		2640	33.05		2640	49.1
		2639	43.06		2639	54.68		2639	33.05		2639	49.1
		2638	43.07		2638	54.68		2638	33.06		2638	49.09
		2637	43.09		2637	54.68		2637	33.06		2637	49.09
		2636	43.1		2636	54.68		2636	33.06		2636	49.09
		2635	43.11		2635	54.67		2635	33.06		2635	49.08
		2634	43.12		2634	54.68		2634	33.06		2634	49.08
		2633	43.14		2633	54.68		2633	33.06		2633	49.08
		2632	43.15		2632	54.68		2632	33.06		2632	49.08
		2631	43.16		2631	54.68		2631	33.06		2631	49.07
		2630	43.17		2630	54.68		2630	33.06		2630	49.07
		2629	43.18		2629	54.68		2629	33.07		2629	49.07
		2628	43.19		2628	54.67		2628	33.07		2628	49.06
		2627	43.2		2627	54.67		2627	33.07		2627	49.06
		2626	43.21		2626	54.67		2626	33.07		2626	49.06
		2625	43.22		2625	54.68		2625	33.07		2625	49.05
		2624	43.23		2624	54.68		2624	33.07		2624	49.05
		2623	43.24		2623	54.68		2623	33.07		2623	49.05
		2622	43.25		2622	54.68		2622	33.07		2622	49.04
		2621	43.26		2621	54.67		2621	33.07		2621	49.04
		2620	43.27		2620	54.67		2620	33.07		2620	49.04
		2619	43.28		2619	54.67		2619	33.07		2619	49.03
		2618	43.29		2618	54.67		2618	33.07		2618	49.03
		2617	43.3		2617	54.67		2617	33.07		2617	49.03
		2616	43.3		2616	54.68		2616	33.07		2616	49.02
		2615	43.31		2615	54.68		2615	33.07		2615	49.02
		2614	43.32		2614	54.68		2614	33.07		2614	49.01
		2613	43.33		2613	54.68		2613	33.07		2613	49.01
		2612	43.33		2612	54.67		2612	33.07		2612	49.01
		2611	43.34		2611	54.67		2611	33.07		2611	49
		2610	43.35		2610	54.67		2610	33.07		2610	49
		2609	43.35		2609	54.67		2609	33.07		2609	48.99
		2608	43.36		2608	54.67		2608	33.07		2608	48.99
		2607	43.36		2607	54.67		2607	33.07		2607	48.99
		2606	43.37		2606	54.67		2606	33.07		2606	48.98
		2605	43.37		2605	54.67		2605	33.07		2605	48.98
		2604	43.38		2604	54.67		2604	33.07		2604	48.97
		2603	43.38		2603	54.67		2603	33.07		2603	48.97
		2602	43.39		2602	54.67		2602	33.07		2602	48.96
		2601	43.39		2601	54.67		2601	33.07		2601	48.96
		2600	43.4		2600	54.67		2600	33.07		2600	48.96
		2599	43.4		2599	54.67		2599	33.07		2599	48.95
		2598	43.41		2598	54.67		2598	33.07		2598	48.95
		2597	43.41		2597	54.67		2597	33.07		2597	48.94
		2596	43.41		2596	54.67		2596	33.07		2596	48.94
		2595	43.41		2595	54.67		2595	33.07		2595	48.93
		2594	43.42		2594	54.67		2594	33.07		2594	48.93
		2593	43.42		2593	54.67		2593	33.07		2593	48.93
		2592	43.42		2592	54.67		2592	33.07		2592	48.92
		2591	43.43		2591	54.67		2591	33.07		2591	48.92
		2590	43.43		2590	54.67		2590	33.07		2590	48.91
		2589	43.43		2589	54.67		2589	33.07		2589	48.91
		2588	43.43		2588	54.67		2588	33.07		2588	48.9
		2587	43.43		2587	54.67		2587	33.07		2587	48.9
		2586	43.43		2586	54.67		2586	33.07		2586	48.9
		2585	43.44		2585	54.68		2585	33.07		2585	48.89
		2584	43.44		2584	54.68		2584	33.07		2584	48.89
		2583	43.44		2583	54.68		2583	33.07		2583	48.88
		2582	43.44		2582	54.68		2582	33.06		2582	48.88
		2581	43.44		2581	54.68		2581	33.06		2581	48.87
		2580	43.44		2580	54.68		2580	33.06		2580	48.87
		2579	43.44		2579	54.68		2579	33.06		2579	48.86
		2578	43.44		2578	54.68		2578	33.07		2578	48.86
		2577	43.44		2577	54.68		2577	33.07		2577	48.85
		2576	43.44		2576	54.68		2576	33.07		2576	48.85
		2575	43.44		2575	54.68		2575	33.06		2575	48.84
		2574	43.44		2574	54.68		2574	33.06		2574	48.84
		2573	43.43		2573	54.68		2573	33.06		2573	48.84
		2572	43.43		2572	54.67		2572	33.06		2572	48.83
		2571	43.43		2571	54.67		2571	33.06		2571	48.83
		2570	43.43		2570	54.67		2570	33.06		2570	48.82
		2569	43.43		2569	54.67		2569	33.06		2569	48.82
		2568	43.43		2568	54.68		2568	33.07		2568	48.81
		2567	43.43		2567	54.68		2567	33.07		2567	48.81
		2566	43.43		2566	54.68		2566	33.07		2566	48.8
		2565	43.42		2565	54.68		2565	33.07		2565	48.8
		2564	43.42		2564	54.68		2564	33.07		2564	48.79
		2563	43.42		2563	54.67		2563	33.07		2563	48.79
		2562	43.42		2562	54.67		2562	33.07		2562	48.78
		2561	43.41		2561	54.67		2561	33.07		2561	48.78
		2560	43.41		2560	54.67		2560	33.07		2560	48.77
		2559	43.41		2559	54.67		2559	33.07		2559	48.77
		2558	43.4		2558	54.67		2558	33.07		2558	48.76
		2557	43.4		2557	54.67		2557	33.07		2557	48.76
		2556	43.4		2556	54.67		2556	33.07		2556	48.75
		2555	43.39		2555	54.67		2555	33.07		2555	48.75
		2554	43.39		2554	54.66		2554	33.07		2554	48.74
		2553	43.38		2553	54.66		2553	33.07		2553	48.73
		2552	43.38		2552	54.66		2552	33.07		2552	48.73
		2551	43.38		2551	54.66		2551	33.07		2551	48.72
		2550	43.37		2550	54.65		2550	33.06		2550	48.72
		2549	43.37		2549	54.65		2549	33.06		2549	48.71
		2548	43.36		2548	54.65		2548	33.06		2548	48.71
		2547	43.36		2547	54.65		2547	33.06		2547	48.7
		2546	43.35		2546	54.64		2546	33.06		2546	48.7
		2545	43.35		2545	54.64		2545	33.06		2545	48.69
		2544	43.35		2544	54.64		2544	33.07		2544	48.69
		2543	43.34		2543	54.63		2543	33.07		2543	48.68
		2542	43.34		2542	54.63		2542	33.07		2542	48.67
		2541	43.33		2541	54.63		2541	33.07		2541	48.67
		2540	43.33		2540	54.62		2540	33.07		2540	48.66
		2539	43.32		2539	54.61		2539	33.07		2539	48.66
		2538	43.32		2538	54.61		2538	33.07		2538	48.65
		2537	43.31		2537	54.6		2537	33.07		2537	48.65
		2536	43.31		2536	54.59		2536	33.07		2536	48.64
		2535	43.3		2535	54.59		2535	33.07		2535	48.63
		2534	43.3		2534	54.58		2534	33.07		2534	48.63
		2533	43.29		2533	54.58		2533	33.07		2533	48.62
		2532	43.29		2532	54.57		2532	33.07		2532	48.62
		2531	43.28		2531	54.56		2531	33.07		2531	48.61
		2530	43.28		2530	54.56		2530	33.07		2530	48.6
		2529	43.27		2529	54.55		2529	33.07		2529	48.6
		2528	43.27		2528	54.55		2528	33.07		2528	48.59
		2527	43.27		2527	54.55		2527	33.07		2527	48.59
		2526	43.26		2526	54.54		2526	33.06		2526	48.58
		2525	43.25		2525	54.54		2525	33.06		2525	48.58
		2524	43.25		2524	54.54		2524	33.06		2524	48.57
		2523	43.24		2523	54.54		2523	33.06		2523	48.56
		2522	43.24		2522	54.53		2522	33.06		2522	48.56
		2521	43.23		2521	54.53		2521	33.06		2521	48.55
		2520	43.23		2520	54.53		2520	33.06		2520	48.55
		2519	43.22		2519	54.53		2519	33.06		2519	48.54
		2518	43.22		2518	54.53		2518	33.06		2518	48.54
		2517	43.21		2517	54.53		2517	33.06		2517	48.53
		2516	43.21		2516	54.53		2516	33.06		2516	48.52
		2515	43.2		2515	54.53		2515	33.06		2515	48.52
		2514	43.2		2514	54.54		2514	33.05		2514	48.51
		2513	43.19		2513	54.54		2513	33.05		2513	48.5
		2512	43.19		2512	54.54		2512	33.05		2512	48.5
		2511	43.18		2511	54.54		2511	33.05		2511	48.49
		2510	43.18		2510	54.55		2510	33.05		2510	48.49
		2509	43.17		2509	54.55		2509	33.05		2509	48.48
		2508	43.17		2508	54.56		2508	33.05		2508	48.48
		2507	43.16		2507	54.56		2507	33.05		2507	48.47
		2506	43.16		2506	54.56		2506	33.05		2506	48.46
		2505	43.15		2505	54.57		2505	33.05		2505	48.46
		2504	43.15		2504	54.57		2504	33.05		2504	48.45
		2503	43.14		2503	54.57		2503	33.05		2503	48.45
		2502	43.14		2502	54.58		2502	33.05		2502	48.44
		2501	43.13		2501	54.58		2501	33.04		2501	48.43
		2500	43.13		2500	54.59		2500	33.04		2500	48.43
		2499	43.12		2499	54.59		2499	33.04		2499	48.42
		2498	43.12		2498	54.59		2498	33.04		2498	48.42
		2497	43.12		2497	54.6		2497	33.04		2497	48.41
		2496	43.11		2496	54.6		2496	33.04		2496	48.4
		2495	43.11		2495	54.61		2495	33.04		2495	48.4
		2494	43.1		2494	54.61		2494	33.03		2494	48.39
		2493	43.1		2493	54.61		2493	33.03		2493	48.39
		2492	43.1		2492	54.62		2492	33.03		2492	48.38
		2491	43.09		2491	54.62		2491	33.03		2491	48.38
		2490	43.09		2490	54.63		2490	33.03		2490	48.37
		2489	43.09		2489	54.63		2489	33.03		2489	48.37
		2488	43.08		2488	54.63		2488	33.03		2488	48.36
		2487	43.08		2487	54.64		2487	33.03		2487	48.35
		2486	43.08		2486	54.64		2486	33.03		2486	48.35
		2485	43.07		2485	54.65		2485	33.03		2485	48.34
		2484	43.07		2484	54.65		2484	33.03		2484	48.34
		2483	43.07		2483	54.65		2483	33.02		2483	48.33
		2482	43.06		2482	54.66		2482	33.02		2482	48.32
		2481	43.06		2481	54.66		2481	33.02		2481	48.32
		2480	43.06		2480	54.66		2480	33.02		2480	48.31
		2479	43.05		2479	54.66		2479	33.02		2479	48.31
		2478	43.05		2478	54.67		2478	33.02		2478	48.3
		2477	43.05		2477	54.67		2477	33.02		2477	48.29
		2476	43.05		2476	54.67		2476	33.02		2476	48.29
		2475	43.04		2475	54.67		2475	33.02		2475	48.28
		2474	43.04		2474	54.67		2474	33.02		2474	48.28
		2473	43.04		2473	54.67		2473	33.01		2473	48.27
		2472	43.03		2472	54.68		2472	33.01		2472	48.26
		2471	43.03		2471	54.68		2471	33.01		2471	48.26
		2470	43.03		2470	54.68		2470	33.01		2470	48.25
		2469	43.03		2469	54.68		2469	33.01		2469	48.25
		2468	43.02		2468	54.68		2468	33.01		2468	48.24
		2467	43.02		2467	54.68		2467	33.01		2467	48.24
		2466	43.02		2466	54.68		2466	33.01		2466	48.23
		2465	43.02		2465	54.68		2465	33.01		2465	48.22
		2464	43.02		2464	54.68		2464	33.01		2464	48.22
		2463	43.01		2463	54.68		2463	33		2463	48.21
		2462	43.01		2462	54.67		2462	33		2462	48.21
		2461	43.01		2461	54.67		2461	33		2461	48.2
		2460	43.01		2460	54.67		2460	33		2460	48.19
		2459	43.01		2459	54.67		2459	33		2459	48.19
		2458	43		2458	54.67		2458	33		2458	48.18
		2457	43		2457	54.67		2457	32.99		2457	48.18
		2456	43		2456	54.67		2456	32.99		2456	48.17
		2455	43		2455	54.67		2455	32.99		2455	48.17
		2454	43		2454	54.67		2454	32.99		2454	48.16
		2453	42.99		2453	54.67		2453	32.99		2453	48.15
		2452	42.99		2452	54.66		2452	32.99		2452	48.15
		2451	42.99		2451	54.66		2451	32.98		2451	48.14
		2450	42.99		2450	54.66		2450	32.98		2450	48.14
		2449	42.99		2449	54.66		2449	32.98		2449	48.13
		2448	42.98		2448	54.66		2448	32.98		2448	48.12
		2447	42.98		2447	54.66		2447	32.98		2447	48.12
		2446	42.98		2446	54.65		2446	32.98		2446	48.11
		2445	42.98		2445	54.65		2445	32.97		2445	48.11
		2444	42.97		2444	54.65		2444	32.97		2444	48.1
		2443	42.97		2443	54.65		2443	32.97		2443	48.1
		2442	42.97		2442	54.64		2442	32.97		2442	48.09
		2441	42.97		2441	54.64		2441	32.97		2441	48.08
		2440	42.97		2440	54.64		2440	32.96		2440	48.08
		2439	42.96		2439	54.64		2439	32.96		2439	48.07
		2438	42.96		2438	54.63		2438	32.96		2438	48.06
		2437	42.96		2437	54.63		2437	32.96		2437	48.06
		2436	42.96		2436	54.63		2436	32.96		2436	48.05
		2435	42.95		2435	54.62		2435	32.95		2435	48.05
		2434	42.95		2434	54.62		2434	32.95		2434	48.04
		2433	42.94		2433	54.62		2433	32.95		2433	48.03
		2432	42.94		2432	54.61		2432	32.95		2432	48.03
		2431	42.93		2431	54.61		2431	32.95		2431	48.02
		2430	42.93		2430	54.6		2430	32.94		2430	48.01
		2429	42.92		2429	54.6		2429	32.94		2429	48
		2428	42.92		2428	54.6		2428	32.93		2428	47.99
		2427	42.91		2427	54.59		2427	32.93		2427	47.99
		2426	42.91		2426	54.59		2426	32.93		2426	47.98
		2425	42.91		2425	54.59		2425	32.93		2425	47.98
		2424	42.91		2424	54.59		2424	32.93		2424	47.97
		2423	42.92		2423	54.59		2423	32.93		2423	47.97
		2422	42.92		2422	54.58		2422	32.93		2422	47.96
		2421	42.92		2421	54.58		2421	32.93		2421	47.96
		2420	42.92		2420	54.58		2420	32.93		2420	47.96
		2419	42.92		2419	54.58		2419	32.93		2419	47.95
		2418	42.92		2418	54.57		2418	32.93		2418	47.95
		2417	42.92		2417	54.57		2417	32.92		2417	47.94
		2416	42.92		2416	54.57		2416	32.92		2416	47.93
		2415	42.92		2415	54.56		2415	32.92		2415	47.93
		2414	42.92		2414	54.56		2414	32.92		2414	47.92
		2413	42.92		2413	54.56		2413	32.92		2413	47.92
		2412	42.92		2412	54.55		2412	32.92		2412	47.91
		2411	42.92		2411	54.55		2411	32.91		2411	47.9
		2410	42.92		2410	54.55		2410	32.91		2410	47.9
		2409	42.92		2409	54.54		2409	32.91		2409	47.89
		2408	42.92		2408	54.54		2408	32.91		2408	47.89
		2407	42.92		2407	54.54		2407	32.91		2407	47.88
		2406	42.92		2406	54.53		2406	32.91		2406	47.87
		2405	42.92		2405	54.53		2405	32.9		2405	47.87
		2404	42.93		2404	54.52		2404	32.9		2404	47.86
		2403	42.93		2403	54.52		2403	32.9		2403	47.86
		2402	42.93		2402	54.52		2402	32.9		2402	47.85
		2401	42.93		2401	54.51		2401	32.9		2401	47.84
		2400	42.93		2400	54.51		2400	32.89		2400	47.84
		2399	42.93		2399	54.51		2399	32.89		2399	47.83
		2398	42.93		2398	54.5		2398	32.89		2398	47.83
		2397	42.93		2397	54.5		2397	32.89		2397	47.82
		2396	42.93		2396	54.49		2396	32.89		2396	47.81
		2395	42.93		2395	54.49		2395	32.88		2395	47.81
		2394	42.93		2394	54.48		2394	32.88		2394	47.8
		2393	42.93		2393	54.48		2393	32.88		2393	47.79
		2392	42.94		2392	54.48		2392	32.87		2392	47.79
		2391	42.94		2391	54.47		2391	32.87		2391	47.78
		2390	42.94		2390	54.47		2390	32.87		2390	47.77
		2389	42.94		2389	54.47		2389	32.87		2389	47.77
		2388	42.94		2388	54.46		2388	32.87		2388	47.76
		2387	42.94		2387	54.45		2387	32.87		2387	47.75
		2386	42.94		2386	54.45		2386	32.86		2386	47.74
		2385	42.94		2385	54.44		2385	32.86		2385	47.74
		2384	42.94		2384	54.44		2384	32.86		2384	47.73
		2383	42.94		2383	54.44		2383	32.86		2383	47.73
		2382	42.95		2382	54.43		2382	32.86		2382	47.72
		2381	42.95		2381	54.43		2381	32.85		2381	47.72
		2380	42.95		2380	54.43		2380	32.85		2380	47.71
		2379	42.95		2379	54.42		2379	32.84		2379	47.7
		2378	42.95		2378	54.42		2378	32.84		2378	47.7
		2377	42.95		2377	54.41		2377	32.83		2377	47.69
		2376	42.95		2376	54.41		2376	32.83		2376	47.68
		2375	42.94		2375	54.4		2375	32.82		2375	47.68
		2374	42.94		2374	54.4		2374	32.82		2374	47.67
		2373	42.94		2373	54.39		2373	32.82		2373	47.66
		2372	42.93		2372	54.38		2372	32.81		2372	47.65
		2371	42.93		2371	54.37		2371	32.81		2371	47.65
		2370	42.93		2370	54.37		2370	32.8		2370	47.64
		2369	42.94		2369	54.37		2369	32.8		2369	47.64
		2368	42.94		2368	54.37		2368	32.79		2368	47.63
		2367	42.95		2367	54.37		2367	32.79		2367	47.63
		2366	42.96		2366	54.37		2366	32.78		2366	47.62
		2365	42.97		2365	54.37		2365	32.77		2365	47.62
		2364	42.98		2364	54.37		2364	32.76		2364	47.61
		2363	42.99		2363	54.37		2363	32.76		2363	47.6
		2362	43		2362	54.37		2362	32.75		2362	47.59
		2361	43.01		2361	54.37		2361	32.75		2361	47.58
		2360	43.02		2360	54.37		2360	32.75		2360	47.57
		2359	43.03		2359	54.37		2359	32.75		2359	47.56
		2358	43.05		2358	54.36		2358	32.75		2358	47.54
		2357	43.06		2357	54.35		2357	32.75		2357	47.53
		2356	43.07		2356	54.33		2356	32.75		2356	47.51
		2355	43.08		2355	54.3		2355	32.75		2355	47.49
		2354	43.08		2354	54.29		2354	32.75		2354	47.48
		2353	43.07		2353	54.31		2353	32.74		2353	47.47
		2352	43.06		2352	54.34		2352	32.74		2352	47.48
		2351	43.06		2351	54.39		2351	32.72		2351	47.51
		2350	43.05		2350	54.44		2350	32.71		2350	47.55
		2349	43.06		2349	54.46		2349	32.7		2349	47.6
		2348	43.06		2348	54.43		2348	32.69		2348	47.63
		2347	43.05		2347	54.37		2347	32.69		2347	47.63
		2346	43.03		2346	54.29		2346	32.7		2346	47.6
		2345	43.01		2345	54.23		2345	32.7		2345	47.56
		2344	43		2344	54.2		2344	32.71		2344	47.51
		2343	42.99		2343	54.2		2343	32.71		2343	47.48
		2342	42.99		2342	54.21		2342	32.7		2342	47.46
		2341	43.01		2341	54.24		2341	32.69		2341	47.45
		2340	43.02		2340	54.26		2340	32.68		2340	47.44
		2339	43.04		2339	54.28		2339	32.68		2339	47.43
		2338	43.06		2338	54.29		2338	32.68		2338	47.42
		2337	43.07		2337	54.3		2337	32.68		2337	47.41
		2336	43.09		2336	54.31		2336	32.68		2336	47.4
		2335	43.1		2335	54.31		2335	32.68		2335	47.39
		2334	43.11		2334	54.31		2334	32.68		2334	47.39
		2333	43.12		2333	54.3		2333	32.68		2333	47.38
		2332	43.13		2332	54.29		2332	32.67		2332	47.36
		2331	43.13		2331	54.28		2331	32.67		2331	47.35
		2330	43.13		2330	54.28		2330	32.66		2330	47.34
		2329	43.14		2329	54.27		2329	32.65		2329	47.32
		2328	43.14		2328	54.27		2328	32.65		2328	47.32
		2327	43.15		2327	54.27		2327	32.65		2327	47.31
		2326	43.15		2326	54.26		2326	32.65		2326	47.3
		2325	43.16		2325	54.25		2325	32.65		2325	47.3
		2324	43.16		2324	54.24		2324	32.65		2324	47.29
		2323	43.17		2323	54.23		2323	32.65		2323	47.28
		2322	43.17		2322	54.22		2322	32.65		2322	47.27
		2321	43.17		2321	54.21		2321	32.64		2321	47.26
		2320	43.17		2320	54.2		2320	32.63		2320	47.26
		2319	43.17		2319	54.2		2319	32.63		2319	47.25
		2318	43.17		2318	54.19		2318	32.62		2318	47.25
		2317	43.18		2317	54.18		2317	32.62		2317	47.25
		2316	43.18		2316	54.18		2316	32.62		2316	47.24
		2315	43.19		2315	54.17		2315	32.62		2315	47.24
		2314	43.19		2314	54.16		2314	32.61		2314	47.24
		2313	43.2		2313	54.14		2313	32.61		2313	47.23
		2312	43.2		2312	54.14		2312	32.6		2312	47.23
		2311	43.2		2311	54.13		2311	32.59		2311	47.23
		2310	43.2		2310	54.12		2310	32.58		2310	47.22
		2309	43.21		2309	54.12		2309	32.58		2309	47.22
		2308	43.21		2308	54.12		2308	32.58		2308	47.21
		2307	43.22		2307	54.12		2307	32.57		2307	47.21
		2306	43.22		2306	54.12		2306	32.57		2306	47.2
		2305	43.22		2305	54.12		2305	32.58		2305	47.2
		2304	43.23		2304	54.11		2304	32.58		2304	47.19
		2303	43.23		2303	54.11		2303	32.58		2303	47.18
		2302	43.24		2302	54.1		2302	32.58		2302	47.18
		2301	43.24		2301	54.1		2301	32.58		2301	47.17
		2300	43.25		2300	54.1		2300	32.58		2300	47.16
		2299	43.25		2299	54.1		2299	32.58		2299	47.16
		2298	43.26		2298	54.1		2298	32.58		2298	47.15
		2297	43.26		2297	54.09		2297	32.58		2297	47.14
		2296	43.26		2296	54.09		2296	32.58		2296	47.14
		2295	43.27		2295	54.08		2295	32.59		2295	47.13
		2294	43.27		2294	54.08		2294	32.59		2294	47.12
		2293	43.28		2293	54.08		2293	32.59		2293	47.12
		2292	43.28		2292	54.08		2292	32.59		2292	47.11
		2291	43.29		2291	54.08		2291	32.59		2291	47.1
		2290	43.29		2290	54.07		2290	32.58		2290	47.09
		2289	43.3		2289	54.07		2289	32.58		2289	47.09
		2288	43.3		2288	54.07		2288	32.58		2288	47.08
		2287	43.3		2287	54.06		2287	32.58		2287	47.07
		2286	43.31		2286	54.06		2286	32.58		2286	47.06
		2285	43.31		2285	54.05		2285	32.58		2285	47.06
		2284	43.31		2284	54.05		2284	32.58		2284	47.05
		2283	43.32		2283	54.05		2283	32.58		2283	47.04
		2282	43.32		2282	54.05		2282	32.58		2282	47.04
		2281	43.32		2281	54.04		2281	32.58		2281	47.03
		2280	43.33		2280	54.03		2280	32.57		2280	47.02
		2279	43.33		2279	54.02		2279	32.57		2279	47.01
		2278	43.33		2278	54.02		2278	32.57		2278	47.01
		2277	43.34		2277	54.01		2277	32.56		2277	47
		2276	43.34		2276	54.01		2276	32.56		2276	46.99
		2275	43.34		2275	54.01		2275	32.56		2275	46.98
		2274	43.35		2274	54		2274	32.55		2274	46.98
		2273	43.35		2273	54		2273	32.55		2273	46.97
		2272	43.35		2272	53.99		2272	32.55		2272	46.96
		2271	43.36		2271	53.99		2271	32.54		2271	46.96
		2270	43.36		2270	53.98		2270	32.54		2270	46.95
		2269	43.36		2269	53.98		2269	32.54		2269	46.94
		2268	43.36		2268	53.97		2268	32.54		2268	46.93
		2267	43.37		2267	53.97		2267	32.53		2267	46.92
		2266	43.37		2266	53.97		2266	32.53		2266	46.92
		2265	43.37		2265	53.96		2265	32.53		2265	46.91
		2264	43.37		2264	53.96		2264	32.52		2264	46.9
		2263	43.37		2263	53.95		2263	32.52		2263	46.89
		2262	43.38		2262	53.95		2262	32.52		2262	46.88
		2261	43.38		2261	53.94		2261	32.51		2261	46.88
		2260	43.38		2260	53.94		2260	32.51		2260	46.87
		2259	43.38		2259	53.94		2259	32.51		2259	46.86
		2258	43.39		2258	53.93		2258	32.5		2258	46.85
		2257	43.39		2257	53.93		2257	32.5		2257	46.85
		2256	43.39		2256	53.92		2256	32.5		2256	46.84
		2255	43.39		2255	53.92		2255	32.49		2255	46.83
		2254	43.4		2254	53.91		2254	32.49		2254	46.82
		2253	43.4		2253	53.91		2253	32.49		2253	46.81
		2252	43.4		2252	53.9		2252	32.48		2252	46.81
		2251	43.41		2251	53.9		2251	32.48		2251	46.8
		2250	43.41		2250	53.9		2250	32.48		2250	46.79
		2249	43.41		2249	53.89		2249	32.48		2249	46.78
		2248	43.42		2248	53.89		2248	32.48		2248	46.77
		2247	43.42		2247	53.88		2247	32.47		2247	46.77
		2246	43.42		2246	53.87		2246	32.47		2246	46.76
		2245	43.42		2245	53.87		2245	32.47		2245	46.75
		2244	43.42		2244	53.86		2244	32.47		2244	46.74
		2243	43.43		2243	53.86		2243	32.46		2243	46.74
		2242	43.43		2242	53.86		2242	32.46		2242	46.73
		2241	43.43		2241	53.85		2241	32.45		2241	46.72
		2240	43.43		2240	53.85		2240	32.45		2240	46.71
		2239	43.43		2239	53.84		2239	32.45		2239	46.7
		2238	43.43		2238	53.84		2238	32.45		2238	46.7
		2237	43.43		2237	53.83		2237	32.45		2237	46.69
		2236	43.43		2236	53.83		2236	32.44		2236	46.68
		2235	43.43		2235	53.82		2235	32.44		2235	46.67
		2234	43.44		2234	53.82		2234	32.44		2234	46.67
		2233	43.44		2233	53.82		2233	32.44		2233	46.66
		2232	43.44		2232	53.81		2232	32.44		2232	46.65
		2231	43.44		2231	53.81		2231	32.43		2231	46.65
		2230	43.44		2230	53.8		2230	32.43		2230	46.64
		2229	43.44		2229	53.8		2229	32.42		2229	46.63
		2228	43.44		2228	53.79		2228	32.42		2228	46.63
		2227	43.44		2227	53.79		2227	32.42		2227	46.62
		2226	43.44		2226	53.78		2226	32.42		2226	46.61
		2225	43.44		2225	53.78		2225	32.41		2225	46.6
		2224	43.44		2224	53.78		2224	32.41		2224	46.6
		2223	43.44		2223	53.77		2223	32.41		2223	46.59
		2222	43.44		2222	53.77		2222	32.41		2222	46.58
		2221	43.44		2221	53.76		2221	32.41		2221	46.57
		2220	43.44		2220	53.76		2220	32.41		2220	46.57
		2219	43.44		2219	53.76		2219	32.4		2219	46.56
		2218	43.44		2218	53.75		2218	32.4		2218	46.55
		2217	43.44		2217	53.75		2217	32.4		2217	46.55
		2216	43.44		2216	53.74		2216	32.4		2216	46.54
		2215	43.44		2215	53.74		2215	32.39		2215	46.53
		2214	43.44		2214	53.73		2214	32.39		2214	46.52
		2213	43.44		2213	53.73		2213	32.39		2213	46.52
		2212	43.44		2212	53.73		2212	32.39		2212	46.51
		2211	43.44		2211	53.72		2211	32.38		2211	46.5
		2210	43.44		2210	53.72		2210	32.38		2210	46.49
		2209	43.44		2209	53.71		2209	32.38		2209	46.49
		2208	43.44		2208	53.71		2208	32.38		2208	46.48
		2207	43.44		2207	53.7		2207	32.38		2207	46.47
		2206	43.44		2206	53.7		2206	32.38		2206	46.46
		2205	43.43		2205	53.69		2205	32.38		2205	46.46
		2204	43.43		2204	53.69		2204	32.37		2204	46.45
		2203	43.43		2203	53.68		2203	32.37		2203	46.44
		2202	43.43		2202	53.68		2202	32.37		2202	46.44
		2201	43.43		2201	53.67		2201	32.37		2201	46.43
		2200	43.43		2200	53.67		2200	32.36		2200	46.42
		2199	43.43		2199	53.66		2199	32.36		2199	46.41
		2198	43.43		2198	53.66		2198	32.36		2198	46.4
		2197	43.42		2197	53.65		2197	32.36		2197	46.4
		2196	43.42		2196	53.65		2196	32.35		2196	46.39
		2195	43.42		2195	53.64		2195	32.35		2195	46.38
		2194	43.42		2194	53.64		2194	32.35		2194	46.37
		2193	43.42		2193	53.63		2193	32.35		2193	46.37
		2192	43.42		2192	53.63		2192	32.34		2192	46.36
		2191	43.42		2191	53.62		2191	32.34		2191	46.35
		2190	43.41		2190	53.62		2190	32.34		2190	46.34
		2189	43.41		2189	53.61		2189	32.34		2189	46.33
		2188	43.41		2188	53.6		2188	32.34		2188	46.33
		2187	43.41		2187	53.6		2187	32.34		2187	46.32
		2186	43.41		2186	53.59		2186	32.33		2186	46.31
		2185	43.4		2185	53.59		2185	32.33		2185	46.3
		2184	43.4		2184	53.58		2184	32.33		2184	46.3
		2183	43.4		2183	53.58		2183	32.33		2183	46.29
		2182	43.4		2182	53.57		2182	32.32		2182	46.28
		2181	43.39		2181	53.56		2181	32.32		2181	46.27
		2180	43.39		2180	53.56		2180	32.32		2180	46.26
		2179	43.39		2179	53.55		2179	32.31		2179	46.26
		2178	43.39		2178	53.54		2178	32.31		2178	46.25
		2177	43.39		2177	53.54		2177	32.31		2177	46.24
		2176	43.38		2176	53.53		2176	32.3		2176	46.23
		2175	43.38		2175	53.53		2175	32.3		2175	46.22
		2174	43.38		2174	53.52		2174	32.3		2174	46.22
		2173	43.38		2173	53.51		2173	32.29		2173	46.21
		2172	43.37		2172	53.51		2172	32.29		2172	46.2
		2171	43.37		2171	53.5		2171	32.29		2171	46.19
		2170	43.37		2170	53.49		2170	32.29		2170	46.18
		2169	43.37		2169	53.49		2169	32.28		2169	46.17
		2168	43.36		2168	53.48		2168	32.28		2168	46.16
		2167	43.36		2167	53.48		2167	32.28		2167	46.16
		2166	43.36		2166	53.47		2166	32.28		2166	46.15
		2165	43.36		2165	53.46		2165	32.28		2165	46.14
		2164	43.36		2164	53.46		2164	32.27		2164	46.13
		2163	43.35		2163	53.45		2163	32.27		2163	46.12
		2162	43.35		2162	53.44		2162	32.27		2162	46.12
		2161	43.35		2161	53.43		2161	32.27		2161	46.11
		2160	43.34		2160	53.43		2160	32.26		2160	46.1
		2159	43.34		2159	53.42		2159	32.26		2159	46.09
		2158	43.34		2158	53.41		2158	32.26		2158	46.08
		2157	43.33		2157	53.41		2157	32.25		2157	46.07
		2156	43.33		2156	53.4		2156	32.25		2156	46.06
		2155	43.33		2155	53.39		2155	32.25		2155	46.06
		2154	43.33		2154	53.38		2154	32.24		2154	46.05
		2153	43.32		2153	53.38		2153	32.24		2153	46.04
		2152	43.32		2152	53.37		2152	32.24		2152	46.03
		2151	43.32		2151	53.36		2151	32.24		2151	46.02
		2150	43.31		2150	53.36		2150	32.23		2150	46.01
		2149	43.31		2149	53.35		2149	32.23		2149	46.01
		2148	43.31		2148	53.34		2148	32.23		2148	46
		2147	43.31		2147	53.33		2147	32.23		2147	45.99
		2146	43.3		2146	53.33		2146	32.22		2146	45.98
		2145	43.3		2145	53.32		2145	32.22		2145	45.97
		2144	43.3		2144	53.31		2144	32.22		2144	45.96
		2143	43.29		2143	53.3		2143	32.21		2143	45.95
		2142	43.29		2142	53.3		2142	32.21		2142	45.94
		2141	43.29		2141	53.29		2141	32.21		2141	45.94
		2140	43.28		2140	53.28		2140	32.2		2140	45.93
		2139	43.28		2139	53.27		2139	32.2		2139	45.92
		2138	43.28		2138	53.26		2138	32.2		2138	45.91
		2137	43.27		2137	53.26		2137	32.19		2137	45.9
		2136	43.27		2136	53.25		2136	32.19		2136	45.89
		2135	43.27		2135	53.24		2135	32.19		2135	45.88
		2134	43.27		2134	53.24		2134	32.19		2134	45.87
		2133	43.27		2133	53.23		2133	32.19		2133	45.87
		2132	43.26		2132	53.22		2132	32.18		2132	45.86
		2131	43.26		2131	53.22		2131	32.18		2131	45.85
		2130	43.26		2130	53.21		2130	32.18		2130	45.84
		2129	43.26		2129	53.2		2129	32.18		2129	45.83
		2128	43.25		2128	53.19		2128	32.17		2128	45.82
		2127	43.25		2127	53.19		2127	32.17		2127	45.81
		2126	43.25		2126	53.18		2126	32.17		2126	45.81
		2125	43.25		2125	53.17		2125	32.16		2125	45.8
		2124	43.25		2124	53.17		2124	32.16		2124	45.79
		2123	43.25		2123	53.16		2123	32.16		2123	45.78
		2122	43.24		2122	53.15		2122	32.16		2122	45.77
		2121	43.24		2121	53.14		2121	32.15		2121	45.76
		2120	43.24		2120	53.13		2120	32.15		2120	45.76
		2119	43.24		2119	53.13		2119	32.15		2119	45.75
		2118	43.24		2118	53.12		2118	32.15		2118	45.74
		2117	43.24		2117	53.11		2117	32.14		2117	45.73
		2116	43.23		2116	53.1		2116	32.14		2116	45.72
		2115	43.23		2115	53.1		2115	32.14		2115	45.71
		2114	43.23		2114	53.09		2114	32.13		2114	45.7
		2113	43.23		2113	53.08		2113	32.13		2113	45.69
		2112	43.23		2112	53.07		2112	32.12		2112	45.68
		2111	43.23		2111	53.06		2111	32.12		2111	45.67
		2110	43.22		2110	53.06		2110	32.12		2110	45.67
		2109	43.22		2109	53.05		2109	32.12		2109	45.66
		2108	43.22		2108	53.04		2108	32.11		2108	45.65
		2107	43.22		2107	53.03		2107	32.11		2107	45.64
		2106	43.22		2106	53.03		2106	32.1		2106	45.63
		2105	43.21		2105	53.02		2105	32.1		2105	45.62
		2104	43.21		2104	53.01		2104	32.1		2104	45.61
		2103	43.21		2103	53		2103	32.1		2103	45.6
		2102	43.2		2102	52.99		2102	32.1		2102	45.59
		2101	43.2		2101	52.99		2101	32.1		2101	45.58
		2100	43.2		2100	52.98		2100	32.09		2100	45.57
		2099	43.2		2099	52.97		2099	32.09		2099	45.56
		2098	43.19		2098	52.96		2098	32.09		2098	45.55
		2097	43.19		2097	52.95		2097	32.08		2097	45.54
		2096	43.19		2096	52.95		2096	32.08		2096	45.53
		2095	43.19		2095	52.94		2095	32.08		2095	45.52
		2094	43.18		2094	52.93		2094	32.07		2094	45.51
		2093	43.18		2093	52.92		2093	32.07		2093	45.5
		2092	43.18		2092	52.92		2092	32.07		2092	45.49
		2091	43.18		2091	52.91		2091	32.06		2091	45.49
		2090	43.18		2090	52.9		2090	32.06		2090	45.48
		2089	43.18		2089	52.89		2089	32.05		2089	45.47
		2088	43.17		2088	52.89		2088	32.05		2088	45.46
		2087	43.17		2087	52.88		2087	32.05		2087	45.45
		2086	43.17		2086	52.87		2086	32.05		2086	45.44
		2085	43.17		2085	52.86		2085	32.05		2085	45.43
		2084	43.16		2084	52.86		2084	32.04		2084	45.42
		2083	43.16		2083	52.85		2083	32.04		2083	45.41
		2082	43.16		2082	52.84		2082	32.04		2082	45.4
		2081	43.16		2081	52.84		2081	32.03		2081	45.39
		2080	43.16		2080	52.83		2080	32.03		2080	45.38
		2079	43.16		2079	52.82		2079	32.03		2079	45.37
		2078	43.16		2078	52.81		2078	32.02		2078	45.36
		2077	43.15		2077	52.81		2077	32.02		2077	45.35
		2076	43.15		2076	52.8		2076	32.02		2076	45.34
		2075	43.15		2075	52.79		2075	32.01		2075	45.33
		2074	43.15		2074	52.79		2074	32.01		2074	45.32
		2073	43.15		2073	52.78		2073	32.01		2073	45.31
		2072	43.15		2072	52.77		2072	32.01		2072	45.3
		2071	43.15		2071	52.77		2071	32		2071	45.29
		2070	43.15		2070	52.76		2070	32		2070	45.28
		2069	43.14		2069	52.75		2069	31.99		2069	45.26
		2068	43.14		2068	52.75		2068	31.99		2068	45.25
		2067	43.14		2067	52.74		2067	31.98		2067	45.24
		2066	43.14		2066	52.73		2066	31.98		2066	45.23
		2065	43.14		2065	52.73		2065	31.98		2065	45.22
		2064	43.14		2064	52.72		2064	31.97		2064	45.21
		2063	43.13		2063	52.71		2063	31.97		2063	45.2
		2062	43.13		2062	52.71		2062	31.97		2062	45.19
		2061	43.13		2061	52.7		2061	31.96		2061	45.18
		2060	43.13		2060	52.69		2060	31.96		2060	45.17
		2059	43.13		2059	52.69		2059	31.96		2059	45.15
		2058	43.12		2058	52.68		2058	31.95		2058	45.14
		2057	43.12		2057	52.67		2057	31.95		2057	45.13
		2056	43.12		2056	52.67		2056	31.94		2056	45.12
		2055	43.12		2055	52.66		2055	31.94		2055	45.11
		2054	43.12		2054	52.65		2054	31.94		2054	45.1
		2053	43.11		2053	52.65		2053	31.93		2053	45.08
		2052	43.11		2052	52.64		2052	31.93		2052	45.07
		2051	43.11		2051	52.63		2051	31.92		2051	45.06
		2050	43.1		2050	52.62		2050	31.91		2050	45.04
		2049	43.1		2049	52.62		2049	31.91		2049	45.03
		2048	43.1		2048	52.61		2048	31.9		2048	45.02
		2047	43.1		2047	52.6		2047	31.9		2047	45
		2046	43.09		2046	52.59		2046	31.89		2046	44.99
		2045	43.09		2045	52.58		2045	31.89		2045	44.98
		2044	43.09		2044	52.58		2044	31.88		2044	44.96
		2043	43.08		2043	52.57		2043	31.87		2043	44.95
		2042	43.08		2042	52.56		2042	31.87		2042	44.93
		2041	43.08		2041	52.55		2041	31.86		2041	44.92
		2040	43.07		2040	52.54		2040	31.85		2040	44.91
		2039	43.07		2039	52.53		2039	31.84		2039	44.89
		2038	43.07		2038	52.52		2038	31.84		2038	44.88
		2037	43.06		2037	52.51		2037	31.83		2037	44.86
		2036	43.06		2036	52.51		2036	31.82		2036	44.85
		2035	43.05		2035	52.5		2035	31.82		2035	44.83
		2034	43.05		2034	52.49		2034	31.81		2034	44.82
		2033	43.04		2033	52.48		2033	31.8		2033	44.8
		2032	43.04		2032	52.47		2032	31.8		2032	44.79
		2031	43.03		2031	52.46		2031	31.79		2031	44.78
		2030	43.03		2030	52.46		2030	31.78		2030	44.76
		2029	43.02		2029	52.45		2029	31.77		2029	44.75
		2028	43.02		2028	52.44		2028	31.76		2028	44.73
		2027	43.01		2027	52.44		2027	31.76		2027	44.72
		2026	43.01		2026	52.43		2026	31.75		2026	44.7
		2025	43.01		2025	52.42		2025	31.75		2025	44.69
		2024	43		2024	52.42		2024	31.74		2024	44.68
		2023	43		2023	52.41		2023	31.74		2023	44.66
		2022	42.99		2022	52.4		2022	31.73		2022	44.65
		2021	42.99		2021	52.4		2021	31.72		2021	44.64
		2020	42.99		2020	52.39		2020	31.72		2020	44.62
		2019	42.99		2019	52.38		2019	31.71		2019	44.61
		2018	42.98		2018	52.37		2018	31.7		2018	44.59
		2017	42.98		2017	52.36		2017	31.69		2017	44.58
		2016	42.97		2016	52.35		2016	31.68		2016	44.57
		2015	42.97		2015	52.34		2015	31.68		2015	44.56
		2014	42.96		2014	52.33		2014	31.67		2014	44.54
		2013	42.95		2013	52.32		2013	31.66		2013	44.53
		2012	42.95		2012	52.31		2012	31.65		2012	44.51
		2011	42.94		2011	52.3		2011	31.65		2011	44.5
		2010	42.93		2010	52.29		2010	31.64		2010	44.48
		2009	42.93		2009	52.28		2009	31.63		2009	44.47
		2008	42.92		2008	52.27		2008	31.62		2008	44.45
		2007	42.92		2007	52.27		2007	31.61		2007	44.44
		2006	42.91		2006	52.26		2006	31.6		2006	44.43
		2005	42.9		2005	52.25		2005	31.6		2005	44.41
		2004	42.9		2004	52.24		2004	31.59		2004	44.4
		2003	42.89		2003	52.23		2003	31.58		2003	44.39
		2002	42.89		2002	52.23		2002	31.58		2002	44.37
		2001	42.88		2001	52.22		2001	31.57		2001	44.36
[truncated: 1,601 more rows]
