# Supplementary material for: Mg²⁺-modified corncob biochar and natural zeolite significantly enhanced simultaneous N and P recovery from livestock wastewater
Source: PLoS One. 2025 Aug 29;20(8):e0331575. doi: 10.1371/journal.pone.0331575 (PMC12396728; doi:10.1371/journal.pone.0331575)
Supplement: S1 Appendix — (ZIP) [file pone.0331575.s002.zip › S1 Appendix. The minimum dataset of this paper/S1 Fig.xls]

## Sheet: Sheet1
				The adsorption capacity of AN		The recovery rate of AN		The adsorption capacity of TP		The recovery rate of TP
			MgCl2 modification concentration（mol/L）	Mean value	Standard error	Mean value	Standard error	Mean value	Standard error	Mean value	Standard error
			0	26.8633	0.88071	22.3861	0.73392	6.64579	0.10096	55.3816	0.8413
			0.8	38.1867	0.52822	31.8222	0.44018	9.44718	0.06824	78.7265	0.56867
			1	44.81	0.50342	37.3417	0.41952	10.78	0.13892	89.8333	1.1577
			1.2	42.8067	0.12414	35.6722	0.10345	9.93901	0.03755	82.8251	0.31292
			1.4	38.86	0.34588	32.3833	0.28823	9.01259	0.04988	75.1049	0.41564
